# Supplementary material for: The human ZC3H3 and RBM26/27 proteins are critical for PAXT-mediated nuclear RNA decay
Source: Nucleic Acids Res. 2020 Jan 17;48(5):2518–30. doi: 10.1093/nar/gkz1238 (PMC7049725; doi:10.1093/nar/gkz1238)
Supplement: gkz1238_Supplemental_Files [file gkz1238_supplemental_files.zip]

Archive with 9 entries (9 files):
- Sup_Figure1.pdf
- Sup_Figure2_revised.pdf
- Sup_Figure3.pdf
- Sup_Figure4.pdf
- Table S1.xls
- Table S2.xlsx
- Table S3.xlsx
- Table S4.docx
- Tables S5-S6-S7.xlsx
