# Supplementary material for: The human ZC3H3 and RBM26/27 proteins are critical for PAXT-mediated nuclear RNA decay
Source: Nucleic Acids Res. 2020 Jan 17;48(5):2518–30. doi: 10.1093/nar/gkz1238 (PMC7049725; doi:10.1093/nar/gkz1238)
Supplement: gkz1238_Supplemental_Files [file gkz1238_supplemental_files.zip › Table S1.xls]

## Sheet: Table S1
Protein.IDs	Gene.names	Unique.peptides.EGFP	Unique.peptides.RRP40	normIntensity.L.EGFP	normIntensity.L.RRP40	log2FC.L.RRP40/EGFP
P55210-2;Q5SVL1	CASP7	1	1	4.34404e+06	1.31286e+09	8.23946
Q9UN81	ORF1	3	5	1.93896e+07	5.3643e+08	4.79004
O95104-3;O95104;O95104-2	SCAF4	1	3	7.46371e+06	1.51161e+08	4.34005
O15234;J3QSC4;J3KSY7	CASC3	1	3	5.91705e+06	1.12669e+08	4.25107
Q9H2Y7;H3BNX5;U3KQH7;H3BNJ4;O95455;H3BSS6;H3BS99;E9PE29	ZNF106	3	4	5.05133e+06	9.61247e+07	4.25017
Q96ME7-3;G3XAG1;Q96ME7;Q96ME7-2	ZNF512	1	3	3.45667e+06	6.38634e+07	4.20753
Q70UQ0-4	IKIP1	1	2	1.90235e+06	3.45564e+07	4.1831
O95625;C9J2L2	ZBTB11	2	8	9.50063e+06	1.7034e+08	4.16425
Q8NDD1-2;Q8NDD1;Q5TBH9	C1orf131	1	1	1.31288e+07	2.31941e+08	4.14295
Q96KQ7-2;Q96KQ7;Q96KQ7-3;A2ABF8;A2ABF9	EHMT2	1	2	2.785e+06	4.89438e+07	4.13538
Q86XN8;Q86XN8-2;Q86XN8-3;S4R446;Q6ZN04;Q6ZN04-3	MEX3D	3	2	2.6833e+07	4.71404e+08	4.13489
Q9Y6D6;E5RJN9;E5RHZ1;E5RHL7;E5RIF2	ARFGEF1	1	2	7.62348e+06	1.30927e+08	4.10217
Q15061;C9JEE7;C9IZK7	WDR43	2	4	8.97252e+06	1.31612e+08	3.87463
Q8NEY8;Q8NEY8-3;B7Z8L1;F8W6A0	PPHLN1	1	2	9.27532e+06	1.35834e+08	3.8723
Q6KC79-2;Q6KC79;Q6KC79-3	NIPBL	1	3	2.4668e+06	3.5549e+07	3.8491
Q9NYH9	UTP6	1	7	5.0727e+06	6.89826e+07	3.76541
Q9NVU7;E7EW05;Q9NVU7-2;F8W8T7;D6RC74;D6RIR5	SDAD1	3	15	1.27548e+08	1.72956e+09	3.7613
F8VUA2;F8VVT7;Q9HD42	CHMP1A	1	3	4.29078e+06	5.66894e+07	3.72377
Q63HN8;Q63HN8-4	RNF213	1	2	3.90258e+06	5.04147e+07	3.69135
Q68CQ4	DIEXF	1	2	6.69746e+06	8.40639e+07	3.6498
Q2TB10;A0A087WXB4;C9JHX9;C9K0M9	ZNF800	1	6	1.12916e+07	1.38607e+08	3.61769
P62993;P62993-2;J3KT38;J3QRL5	GRB2	2	4	4.29042e+06	5.08841e+07	3.56802
Q9UKA9;Q9UKA9-2;Q9UKA9-4;Q9UKA9-3;Q9UKA9-5;Q9UKA9-6	PTBP2	18	23	3.94479e+09	4.37606e+10	3.47161
O75400-3;H0YG38	PRPF40A	1	1	1.32197e+07	1.46221e+08	3.46739
Q9NWB6-3;Q9NWB6-2;Q9NWB6	ARGLU1	2	2	1.69725e+07	1.8359e+08	3.43521
Q8IXZ2;Q8IXZ2-2	ZC3H3	3	11	4.10358e+07	4.43411e+08	3.43369
Q92797-2;M0R3C7;A0A087WUE9;Q92797	SYMPK	1	1	4.92451e+06	5.08246e+07	3.36747
Q8WZ42-5;Q8WZ42-11;Q8WZ42-4;Q8WZ42-7;Q8WZ42-2;Q8WZ42;Q8WZ42-8;Q8WZ42-13;Q8WZ42-12;Q8WZ42-3;Q8WZ42-10;Q8WZ42-9	TTN	2	2	2.8989e+07	2.85805e+08	3.30145
Q03468;E7EV46;D6R9X7	ERCC6;PGBD3	2	2	8.17893e+06	7.65777e+07	3.22694
Q9Y6X9-2;Q9Y6X9;Q86VD1-2;Q86VD1	MORC2;MORC1	1	2	2.00584e+06	1.85925e+07	3.21245
D6RA57;Q96EY4;H0Y9X1;D6RE67;D6RC31	TMA16	3	5	3.26235e+07	3.00604e+08	3.20388
Q7L2J0;Q7L2J0-2	MEPCE	4	8	3.7877e+07	3.48529e+08	3.20188
Q12788;J3KNP2;A0A087WYP7;H3BN88	TBL3	2	6	1.3901e+07	1.26525e+08	3.18617
G3V5D9;G3V3C7;G3V5Q1;G3V3M6;P27695;G3V5M0;G3V359;G3V3Y6;H7C4A8	APEX1	1	3	3.24445e+06	2.90487e+07	3.16243
Q9NV31	IMP3	3	4	5.09443e+07	4.54157e+08	3.1562
P31151;Q86SG5	S100A7	1	2	9.07048e+06	7.99014e+07	3.13897
Q86WX3;F8WFE7	RPS19BP1	3	4	4.05718e+07	3.52852e+08	3.12051
Q00403;B1APE1;B1APE2	GTF2B	1	2	6.18191e+06	5.28693e+07	3.09631
Q5VUR7;Q5TYW2;Q5SQ80;Q4UJ75	ANKRD20A3;ANKRD20A1;ANKRD20A2;ANKRD20A4	1	1	3.45391e+08	2.87568e+09	3.0576
Q7L4I2-2;Q7L4I2;H0YGP9;E1B6W4	RSRC2	2	2	1.2029e+07	9.99492e+07	3.05468
Q86V81	ALYREF	1	1	2.61713e+09	2.09236e+10	2.99908
P26358-3;P26358;P26358-2	DNMT1	1	2	1.18535e+07	9.45437e+07	2.99566
Q15084-3;Q15084;Q15084-4;Q15084-5;Q15084-2	PDIA6	1	2	2.09178e+06	1.60807e+07	2.94253
Q8IUH3	RBM45	1	1	1.25402e+07	9.5854e+07	2.93428
Q8IXT5;B9ZVT1;E5RJV8;E5RHG1;E5RJ83;E5RJW8	RBM12B	23	33	1.93896e+09	1.41999e+10	2.87252
O95831-3;O95831;O95831-6;O95831-4;E9PMA0;O95831-2	AIFM1	1	2	3.94372e+06	2.81448e+07	2.83524
O60293;O60293-2;O60293-4;G3V1X1	ZFC3H1	32	38	8.81213e+08	6.21364e+09	2.81788
Q14676-3;Q14676-2;Q14676;Q14676-4	MDC1	2	1	3.64209e+06	2.44943e+07	2.74961
H7C170;O43709;O43709-3	WBSCR22	1	1	4.92353e+06	3.29619e+07	2.74304
C9J384;Q9BQ75-2;Q9BQ75	CMSS1	1	1	2.81109e+06	1.84061e+07	2.71098
Q8NI36	WDR36	3	6	4.06502e+07	2.65369e+08	2.70666
Q9HCD5;Q5JY17	NCOA5	5	9	1.16148e+08	7.52516e+08	2.69575
Q9H6R0;Q9H6R0-2;I3L1L6	DHX33	2	1	3.85378e+06	2.45943e+07	2.67398
Q9NXV6;J3KNE1;D6RGD2	CDKN2AIP	5	3	2.32386e+07	1.44716e+08	2.63863
Q8IX01-4;Q8IX01-3;Q8IX01;M0R2Z9;M0R3F6;M0R065;M0R216;M0R2Y3	SUGP2	25	42	1.44602e+09	8.93683e+09	2.62767
Q9NXF1-2;Q9NXF1	TEX10	3	4	1.49224e+07	9.06147e+07	2.60226
Q92979;A0A087WVM7;V9GYP5;A0A087WWQ2	EMG1	1	3	1.07376e+07	6.49054e+07	2.59566
Q6P1J9	CDC73	1	2	4.45803e+06	2.6849e+07	2.59039
Q14739;C9JXK0	LBR	1	3	6.91459e+06	4.11971e+07	2.57483
Q14980;Q14980-4;Q14980-3;Q14980-5;F5H4J1;F5H6Y5;F5H763;F5H2F3;F5H3L6;F5H0Z7;F5H1L0;F5GZW1	NUMA1	1	1	2.47891e+08	1.47175e+09	2.56975
Q9BVJ6;Q9BVJ6-3;Q9BVJ6-2;X6RJY0;Q5TAP6	UTP14A	23	32	2.89035e+09	1.71519e+10	2.56905
G3V256;Q6PJT7-4	ZC3H14	0	0	7.9725e+07	4.49969e+08	2.49672
Q9H0A0;Q9H0A0-2;A0A087WV29;E9PMU0;E9PJN6	NAT10	9	21	1.77019e+08	9.93765e+08	2.489
Q3KQU3-2;Q3KQU3-4;Q3KQU3;Q3KQU3-3	MAP7D1	2	3	1.21412e+07	6.73443e+07	2.47165
P02545-2;P02545-6;P02545;P02545-3;Q5TCI8;P02545-5;P02545-4;H0YAB0	LMNA	8	11	5.4031e+07	2.99425e+08	2.47034
Q15691	MAPRE1	1	3	5.59431e+06	3.07836e+07	2.46013
Q9H6R4-2;Q9H6R4-4;Q9H6R4;Q9H6R4-3	NOL6	5	8	5.40925e+07	2.95944e+08	2.45183
F5H1S9;G8JLB3;Q9Y606-2;Q9Y606;F5GY32;F5H168;F8W9U5;F5H1B2;F5GXL3	PUS1	2	4	1.86967e+07	1.02282e+08	2.4517
O75051;O75051-2	PLXNA2	1	2	9.24593e+07	5.03687e+08	2.44564
Q86U38;Q86U38-2	NOP9	6	8	8.28331e+07	4.4687e+08	2.43158
P98175-4;P98175-3	RBM10	1	1	7.73703e+06	4.15766e+07	2.42592
Q13813;Q13813-2;Q13813-3	SPTAN1	4	6	3.23429e+07	1.71878e+08	2.40986
Q969X6;H3BSH7;Q969X6-3;H3BRM8;Q969X6-2;H3BPD7;I3L4T9	CIRH1A	5	7	4.85514e+07	2.53769e+08	2.38593
Q9NZM5;M0QX73;M0QZ34;M0QZU5;M0QYZ9	GLTSCR2	6	12	3.17311e+08	1.63232e+09	2.36295
E9PFD4;B5MCE7;B5MCH7;E7ETZ4;Q9Y6E2;Q75MG1	BZW2	1	1	7.02635e+06	3.59836e+07	2.35649
Q5SY16	NOL9	5	5	5.27923e+07	2.68513e+08	2.34659
P29401;P29401-2;E9PFF2	TKT	5	6	2.54989e+07	1.28805e+08	2.33668
M0QY97;Q9UPT8	ZC3H4	12	16	4.97554e+08	2.4674e+09	2.31007
P08621;P08621-2;P08621-3;P08621-4;M0QYR1;M0QX04	SNRNP70	14	16	2.47036e+09	1.20877e+10	2.29075
P78332;E9PGM9;B4E0G6;F8WCA5;P78332-2;F8WF63;C9J250;C9JSL1;C9JMC8;F8WCT0	RBM6	47	69	4.31616e+09	2.10741e+10	2.28765
P78345;Q5VUC9;Q5VUC3	RPP38	1	3	1.12693e+07	5.50017e+07	2.28708
Q8WYP5;Q8WYP5-3;Q8WYP5-2	AHCTF1	1	3	4.99344e+06	2.43147e+07	2.28372
Q96G21;B9A008;E7ENR5;B8ZZ47;H0Y714;F8WCN0	IMP4	2	4	3.20063e+07	1.54182e+08	2.2682
B4DQI6;Q13595-3;Q13595;Q13595-2	TRA2A	7	8	8.59109e+08	4.12442e+09	2.26328
P63267;P68133;P68032;P62736;Q5T8M8;A6NL76;F8WB63;B8ZZJ2;C9JFL5;F6UVQ4;F6QUT6	ACTG2;ACTA1;ACTC1;ACTA2	1	1	4.92415e+07	2.3276e+08	2.2409
O75940	SMNDC1	4	4	7.75983e+07	3.61722e+08	2.22079
P42285;H0Y8U3;D6REC7	SKIV2L2	16	15	2.76345e+08	1.28311e+09	2.2151
Q09161;F2Z2T1	NCBP1	6	9	1.27726e+08	5.7728e+08	2.17622
Q14331;E9PRR7;Q9BZ01;H0YEZ2;E9PLY7	FRG1;FRG1B	2	2	2.99375e+07	1.35059e+08	2.17357
Q9NPE2;A0A087WWE0;A0A087WVE0	NGRN	1	3	9.26196e+06	4.16518e+07	2.16899
Q9Y446;Q9Y446-2;E9PKC4;E9PQ15;E9PJR7;E9PRW6;E9PK71	PKP3	2	4	8.48173e+06	3.70716e+07	2.12789
Q15361;A0A087WY09	TTF1	3	2	8.72459e+06	3.79464e+07	2.1208
P05023-3;P05023-4;P05023;P05023-2;H0Y7C1;M0R116;P13637;P13637-2;P13637-3	ATP1A1;ATP1A2;ATP1A3	1	1	3.00408e+06	1.305e+07	2.11906
O60870;O60870-2;S4R357	KIN	3	2	1.00439e+07	4.3152e+07	2.10311
Q9ULW3	ABT1	2	2	2.50144e+07	1.0724e+08	2.10001
P49750-4;P49750;P49750-3;H0YIQ2;F8VU51;H0YI23;U3KQT9	YLPM1	21	29	3.64725e+08	1.5398e+09	2.07786
Q92733	PRCC	1	2	8.93512e+06	3.76982e+07	2.07694
Q14966;Q14966-3;Q14966-4;Q14966-2;Q14966-5;E7EUZ3;M0QXP4;C9JWN0	ZNF638	36	44	1.96416e+09	8.28635e+09	2.07683
Q9ULX6;Q9ULX6-2;M0R1Y5;M0QYT7;M0R010	AKAP8L	7	10	1.46971e+09	6.13818e+09	2.06228
Q96LT9-2;Q96LT9;E9PPV2;H0YEB8;X6RLP6	RNPC3	4	3	5.62646e+07	2.34243e+08	2.0577
H0YLA2;P37108	SRP14	1	1	2.49405e+07	1.03574e+08	2.0541
E9PN76;Q8ND24-2;Q8ND24	RNF214	2	2	2.9901e+06	1.21888e+07	2.02729
P46063;F5H4P4;F5H3W0;F5H2L2;F8WA66;F8WD97	RECQL	3	3	1.71943e+07	7.00044e+07	2.02552
Q86VM9;E7ERS3;Q86VM9-2;H3BP01;H3BRN6;H3BRH3;H3BPD0	ZC3H18	13	13	9.86309e+08	4.00327e+09	2.02107
Q9NY61;A0A087WWS8;A0A087WTH8	AATF	10	11	3.48882e+08	1.41516e+09	2.02015
F8VRR3;P50579-2;B4DUX5;F8VQZ7;P50579;F8VZX9;F8VY03;G3V1U3	METAP2	2	2	7.81442e+06	3.14898e+07	2.01068
Q8TED0;Q8TED0-3;H0Y8P4;Q8TED0-2;D6RF65	UTP15	16	18	1.46909e+09	5.91552e+09	2.00958
D6REK3;Q6UX04-2;Q6UX04	CWC27	1	2	1.22801e+06	4.89022e+06	1.99358
J3QLW7;Q9Y221-2;Q9Y221	NIP7	1	1	4.07909e+06	1.61289e+07	1.98333
H0YDP7;Q13405	MRPL49	1	2	3.60726e+06	1.42358e+07	1.98054
Q5QJE6;J3KP30;E9PRB3	DNTTIP2	16	17	7.16403e+08	2.82099e+09	1.97736
H7BY36	EWSR1	1	1	1.52831e+07	5.99019e+07	1.97066
Q14151;Q14151-2;K7EQU4;K7ERX3	SAFB2	19	24	6.05634e+09	2.36994e+10	1.96833
Q9UGU0-2;Q9UGU0;A9JX13	TCF20	2	5	9.76157e+06	3.81395e+07	1.9661
Q9Y2S0;A0A087X0U2;Q9Y2S0-2	POLR1D	2	1	4.12825e+07	1.61121e+08	1.96454
P09661;H0YLR3;H0YMA0;H0YKK0	SNRPA1	2	1	1.27298e+07	4.96343e+07	1.96312
Q8IWA0;F8WE20;F8WC81	WDR75	25	29	2.50661e+09	9.7672e+09	1.96221
Q14692	BMS1	42	44	5.94057e+09	2.29392e+10	1.94914
M0R3C3;Q9NZ01-2;Q9NZ01	TECR	1	1	6.84494e+06	2.62618e+07	1.93985
Q96QC0	PPP1R10	14	20	5.50044e+08	2.10078e+09	1.93331
O75822-3;O75822;O75822-2;H0YGJ7;H0YLP3	EIF3J	2	5	4.70864e+07	1.78593e+08	1.92329
P61956-2;Q6EEV6;P61956;H7BZT4;P55854;A8MUA9;P55854-2;A8MU27	SUMO2;SUMO4;SUMO3	1	1	2.25778e+07	8.43918e+07	1.9022
P43243;A8MXP9;D6REM6;D6R991;H0Y8T4;Q68E03;D6RBK5;D6R8Z5;D6RB45;D6R9F3;D6RBS2;D6RCM3;D6REK4	MATR3	24	27	2.65533e+10	9.89296e+10	1.89751
O15213;H0Y6G3	WDR46	11	12	6.70851e+08	2.4701e+09	1.8805
Q8WXF1;Q8WXF1-2;X6RDA4	PSPC1	23	27	6.51178e+09	2.38768e+10	1.87448
Q13823;H0YG10	GNL2	21	25	1.95124e+09	7.13687e+09	1.8709
Q9UKD2	MRTO4	2	3	1.37816e+07	5.00801e+07	1.86149
P55795	HNRNPH2	13	14	1.87679e+10	6.81112e+10	1.85962
Q9UPN3-5;Q9UPN3;H3BPE1;H3BQK9;H0Y390;Q9UPN3-4;Q9UPN3-3;Q9UPN3-2;H0YD69	MACF1	4	2	2.64892e+08	9.60752e+08	1.85876
A6NHQ2;R4GMW7	FBLL1	1	1	1.27833e+08	4.61029e+08	1.8506
Q9NUD5;Q9NUD5-2	ZCCHC3	12	15	4.46319e+08	1.60066e+09	1.84251
O14646-2;O14646;H0Y8V4;G3V418;A0A087WVF4	CHD1	6	7	4.45099e+07	1.59594e+08	1.84221
Q9BRR8	GPATCH1	3	3	9.23702e+06	3.31113e+07	1.84182
E9PJ24;F8WEF5;Q9P1Y6-3;Q9P1Y6;Q9P1Y6-2	PHRF1	3	6	2.92607e+07	1.04157e+08	1.83172
Q5VT52-2;Q5VT52-3;Q5VT52;Q5VT52-5;Q5VT52-4	RPRD2	8	13	7.47413e+07	2.65402e+08	1.8282
Q9BSC4;Q9BSC4-2;Q9BSC4-4;Q9BSC4-3;H7C1Z3	NOL10	10	14	1.54434e+08	5.44077e+08	1.81682
P42694-2;P42694;J3QS41;J3QRR8;A0A075B6R3	HELZ	1	2	4.91106e+06	1.72383e+07	1.81151
Q9H9A6	LRRC40	1	2	7.6022e+06	2.66806e+07	1.8113
Q96IZ5-2;Q96IZ5;Q96IZ5-3;H0Y6F9	RBM41	7	11	1.43917e+08	5.01464e+08	1.80091
Q9BXP5-4;Q9BXP5-2;Q9BXP5-3;Q9BXP5;Q9BXP5-5;H7C3A1;H7C0U8;H7C1K0	SRRT	24	26	2.66557e+09	9.27751e+09	1.79929
Q08211;Q08211-2	DHX9	44	49	2.82098e+10	9.76574e+10	1.79153
Q9UK61-3;Q9UK61-4;Q9UK61;Q9UK61-2;A0A087X0F1	FAM208A	13	17	1.38698e+08	4.74706e+08	1.77509
O15226;O15226-2;A0A087WXT2	NKRF	34	42	1.72406e+09	5.89755e+09	1.77431
Q13601;Q13601-2;A0A087WZC7	KRR1	6	11	2.82499e+08	9.56474e+08	1.75948
A0A087WTT6;P62273;P62273-2	RPS29	2	1	4.85496e+07	1.64355e+08	1.75928
Q9UJA5;Q9UJA5-4;Q9UJA5-2;Q9UJA5-3	TRMT6	2	3	1.00163e+07	3.38962e+07	1.75878
Q9BRP8-2;Q9BRP8	WIBG	2	2	5.54292e+06	1.87441e+07	1.75772
P22314-2;P22314;Q5JRR6	UBA1	3	4	1.8133e+07	6.0762e+07	1.74456
Q9Y3I0	C22orf28	16	17	2.20702e+09	7.34258e+09	1.73419
Q96K80;F8VYY3	ZC3H10	7	8	2.42975e+08	8.0711e+08	1.73196
Q9HCJ3-2;Q9HCJ3;E9PE10	RAVER2	9	9	2.86675e+08	9.51579e+08	1.7309
Q8NDD1-3;Q5TBI2;Q8NDD1-4	C1orf131	1	1	9.06781e+06	2.98695e+07	1.71985
P37802;X6RJP6;P37802-2;C9J5W6;Q9UI15	TAGLN2	4	8	3.94533e+07	1.29591e+08	1.71575
D6RAN8;H7C5U8;Q9P0M9	MRPL27	3	3	1.48013e+08	4.8516e+08	1.71273
O00566;U3KQ48	MPHOSPH10	13	16	7.11968e+08	2.32828e+09	1.70938
Q99575;E5RK39	POP1	16	19	5.53028e+08	1.803e+09	1.70497
P52298;C9JQX9;B3KSB0;P52298-3;P52298-2;F8WE41	NCBP2	2	4	4.774e+07	1.55518e+08	1.70381
P20073-2;P20073	ANXA7	4	5	7.08112e+07	2.29762e+08	1.69809
O43390-2;O43390-4	HNRNPR	2	2	2.96329e+09	9.56923e+09	1.6912
Q9BWF3;E9PB51;Q9BWF3-4;Q9BWF3-3;D6R9K7;J3QRR5;Q9BWF3-2	RBM4	1	1	3.8308e+09	1.23258e+10	1.68596
Q9Y3A2;Q9Y3A2-2	UTP11L	7	8	3.89581e+08	1.25313e+09	1.68554
K7ES69;A0A087X271;H3BVI6;Q99439-2;B4DDF4;Q99439;B4DUT8	CNN2	1	1	1.10556e+07	3.54862e+07	1.68248
P38159;P38159-2;H3BUY5;H3BT71;H0Y6E7;H3BR27;P38159-3;H3BNC1;O75526;Q8N7X1	RBMX	10	13	4.72867e+10	1.51554e+11	1.68033
Q86U06-4;Q86U06-5;Q86U06-2;Q86U06;G3XAP0;Q86U06-3;G3V5Z6;H0YJJ3;G3V225;G3V2B4;G3V546	RBM23	1	2	9.64847e+06	3.07128e+07	1.67047
A0A024QZ33;Q9H0G5;K7ERM9;K7EMD8;K7EK40	NSRP1	3	3	1.07946e+07	3.42746e+07	1.66682
Q14974;J3QR48;J3KTM9;Q14974-2	KPNB1	3	2	1.17832e+07	3.73973e+07	1.66621
O75691	UTP20	46	55	1.86245e+09	5.90508e+09	1.66475
O15504;C9JYA1;B4DT96;O15504-2;O15504-3	NUPL2	4	5	4.41564e+07	1.39854e+08	1.66323
B4DY09;Q12905;X6R6Z1	ILF2	16	16	1.00608e+10	3.1829e+10	1.66159
Q12872;Q12872-2;H0YFR9	SFSWAP	1	2	1.29008e+07	4.05975e+07	1.65393
P78347-2;P78347-4;P78347-3;P78347;P78347-5;A0A087WW90;Q86UP8-3;Q6EKJ0	GTF2I	2	2	2.18716e+07	6.85649e+07	1.64841
Q9Y3B9	RRP15	3	3	6.2699e+07	1.9611e+08	1.64515
Q15020;B7ZKM0;F8VV04;Q15020-2;H0YHU8;F8W667;F8VVK9;F8VZM2	SART3	20	21	4.28374e+08	1.33633e+09	1.64133
O60287	URB1	13	16	1.52422e+08	4.72572e+08	1.63247
B4DGJ5;Q8N7H5-3;Q8N7H5;Q8N7H5-2	PAF1	1	1	1.45974e+06	4.50216e+06	1.62491
P17844;P17844-2;J3KTA4;J3QSF1;J3KRZ1;J3QRQ7;J3QR02;J3KRX8;X6RLV5;J3QKN9;J3QLG9;J3QR62;J3QRN5	DDX5	30	36	4.85594e+10	1.49522e+11	1.62253
Q15269;C9J544	PWP2	11	16	1.15231e+09	3.54323e+09	1.62053
O75937	DNAJC8	2	1	1.60704e+07	4.92616e+07	1.61606
G3V5S9;G3V1S4;Q9Y324;G3V2M5	FCF1	3	6	2.1054e+08	6.44799e+08	1.61475
O60264;P28370-2;P28370	SMARCA5	5	9	5.30247e+07	1.62053e+08	1.61173
Q9H0S4-2;Q9H0S4;F5H1N9	DDX47	3	4	3.77264e+07	1.14713e+08	1.60438
O43148;O43148-2;K7EP06;K7ERH6	RNMT	4	6	2.24745e+08	6.82359e+08	1.60224
P23246;P23246-2;H0Y9K7;H0Y9U2	SFPQ	39	43	9.56386e+10	2.87242e+11	1.5866
Q8WWH5	TRUB1	2	2	2.36518e+07	7.07556e+07	1.58089
O15381;O15381-5;O15381-2;O15381-3;O15381-4;E7EWK7;E9PH71;E9PGD8;C9JP83;C9J6P7;F8WF01;A0A087WV72	NVL	11	8	6.17122e+07	1.84409e+08	1.57928
Q9BRT6	LLPH	2	2	1.66671e+08	4.97657e+08	1.57815
P62314;J3QLI9;J3QLR7	SNRPD1	5	5	1.4568e+10	4.33743e+10	1.57404
O75367-2;O75367-3;O75367;B4DJC3;D6RCF2;Q9P0M6;Q5SQT3	H2AFY	10	11	3.36058e+08	9.99031e+08	1.57182
Q07666;Q07666-2;Q07666-3;Q5VWX1;O75525-2;O75525	KHDRBS1	13	15	1.29569e+10	3.83607e+10	1.5659
Q05519;Q5T760;Q05519-2;Q5T757;B4DWT1	SRSF11	6	9	7.95014e+08	2.35365e+09	1.56585
Q9UBB5;X6RBL6;Q9UBB5-3	MBD2	3	3	1.52493e+07	4.51429e+07	1.56576
P43243-2;B3KM87;D6RIA2;D6RAM9;D6RAY2;D6RBI2;D6RE02	MATR3	1	1	3.64022e+07	1.07745e+08	1.56553
Q96PU8-5;Q96PU8-9;Q96PU8-8;Q96PU8-6;Q96PU8-3;Q96PU8;F5GXS8;F5GYM3;H0YG47;H0YGD6;F5H5U6;F5H8C8;F5GYT7	QKI	7	9	1.66127e+08	4.89977e+08	1.56042
E7EPW2;P82663-3;P82663-2;P82663	MRPS25	1	1	1.78818e+07	5.26481e+07	1.55789
O43390;O43390-3;B4DT28	HNRNPR;HNRPR	3	3	1.51264e+11	4.44411e+11	1.55483
F8WAJ0;Q9H8H2;Q9H8H2-2;Q9H8H2-4;Q9H8H2-3	DDX31	12	11	1.97761e+08	5.78751e+08	1.54919
P62249;M0R1M5;M0R3H0;M0R210;M0QX76;A0A087WZ27;Q6IPX4	RPS16	5	5	5.3014e+08	1.55046e+09	1.54825
Q9NYF8-3;E9PK91;E9PK09;E9PQN2;E9PKI6;H0YF63;H0YF00	BCLAF1	1	1	2.45691e+07	7.1783e+07	1.5468
A0A087WZT0;A0A087WUK6;M0QZ22;Q5PRF9;M0QXV2;M0QY61;M0R0X3;Q9UPU9-3;Q9UPU9	SAMD4B	5	4	2.68588e+07	7.80767e+07	1.5395
P35637-2;P35637;H3BPE7	FUS	11	12	1.3705e+10	3.95891e+10	1.5304
H0YH81;P06576;F8W079;H0YI37;F8W0P7	ATP5B	3	4	2.01501e+07	5.7993e+07	1.52509
Q86X95-2;Q86X95;H3BLY3	CIR1	1	3	1.53348e+07	4.39863e+07	1.52025
Q9H8H0;Q9H8H0-2;J3QLQ6;J3QR28	NOL11	15	15	4.56142e+08	1.30006e+09	1.51102
Q9BQ04;E9PLB0;E9PM61;U3KQD5;H0YDG8	RBM4B	5	6	1.56892e+10	4.47139e+10	1.51095
O95429-2;O95429	BAG4	1	2	2.55238e+07	7.27105e+07	1.51032
O75319;O75319-2;C9JYA6;H7C0E6	DUSP11	9	8	3.26048e+08	9.25539e+08	1.50521
O94913;E9PKN0;E9PQ01;E9PQF9;E9PNY7	PCF11	10	9	1.07777e+08	3.05927e+08	1.50514
P46087-2;P46087;P46087-4;A0A087WV73;P46087-3;F5H5X6;F5GWB7;F5H709;F5GYR3;F5H359;F5H8G6	NOP2	22	24	2.88742e+09	8.16519e+09	1.49971
F5H101;Q76FK4-4;Q76FK4;F8WE42;Q76FK4-2;F5GWN9;F5H692;F5H8B8;F5H7D5;F5H797;F5H532;F5H0I5	NOL8	12	14	4.06466e+08	1.14522e+09	1.49441
Q13523;H0YDJ3	PRPF4B	29	29	3.19413e+09	8.97703e+09	1.49082
Q6PJT7;G3V411	ZC3H14	0	0	2.46448e+07	6.92498e+07	1.49053
Q96KG9-5;E9PPN3;Q96KG9-3;E9PS17;E9PK59;Q96KG9-4;Q96KG9-6;Q96KG9-2;Q96KG9;H0YCI6	SCYL1	1	1	2.79756e+06	7.82418e+06	1.48377
F8W8I6;P31483;Q96B58;E5RGV5;E5RG67;F8WE16	TIA1	1	2	2.47196e+09	6.86962e+09	1.47457
M0R2S3;Q9BW85	CCDC94	1	1	3.73328e+06	1.03172e+07	1.46653
Q96SI9;Q96SI9-2;E9PKQ0;Q5JPA5;H0YC91	STRBP	18	26	1.89763e+09	5.24213e+09	1.46595
Q9H501;A0A087WX71	ESF1	4	4	1.64507e+07	4.53686e+07	1.46355
K7EPM4	CIRBP	1	1	1.78168e+07	4.91201e+07	1.46307
O75340-2;O75340;H0Y9X3;O75340-3;E7EPW6;A0A024QZ42;A0A087WZ38	PDCD6	2	4	1.3534e+08	3.72266e+08	1.45974
P78316;E9PFK5;P78316-2	NOP14	18	23	1.12079e+09	3.0769e+09	1.45697
Q5BKZ1;Q5BKZ1-3;Q5BKZ1-2;E2QRN4	ZNF326	18	18	6.95644e+09	1.90855e+10	1.45605
Q8NEY8-9;Q8NEY8-8;Q8NEY8-2;F8W0Q9;Q8NEY8-6;F8VRK2;F8VWU8;F8WF16;F8VPY7;F8VP48;REV__K7EN69;Q8NEY8-5	PPHLN1	2	2	1.07733e+08	2.93654e+08	1.44666
Q9NV06;A0A087WT20;B3KME9;A0A087X1F8;E5RHM4;Q9NV06-2	DCAF13	14	17	9.18091e+08	2.50097e+09	1.44578
Q9NWT1	PAK1IP1	2	3	5.50463e+06	1.49881e+07	1.4451
O60333-3;O60333-2;A0A087WWA3;Q4R9M9;O60333;O60333-4	KIF1B;KIF1Bbeta	3	3	1.51469e+07	4.10107e+07	1.43698
Q9BTL3	FAM103A1	2	3	9.07226e+07	2.44809e+08	1.43212
Q8N1G4	LRRC47	3	5	1.69521e+07	4.57346e+07	1.43183
Q96E39	RBMXL1	10	11	3.86464e+09	1.04087e+10	1.42938
C9IZ83;H7C3L7;Q99543-2;Q99543	DNAJC2	1	1	1.18981e+06	3.20221e+06	1.42834
Q8N5C6;Q8N5C6-2	SRBD1	24	24	7.78797e+08	2.08585e+09	1.42132
P12956;B1AHC9;P12956-2	XRCC6	24	24	2.57643e+09	6.88894e+09	1.41891
Q9H0D6;Q9H0D6-2	XRN2	20	27	1.12034e+09	2.99358e+09	1.41793
P49406	MRPL19	1	1	1.10084e+07	2.94024e+07	1.41733
P53999;D6RC37;D6R970	SUB1	3	5	1.01703e+08	2.71241e+08	1.41521
Q9BYG3;C9J6C5;C9J808;H7BZL0	MKI67IP	9	11	6.1592e+08	1.64085e+09	1.41363
Q8N163;Q8N163-2;H0YB24;G3V119;E5RHJ4;E5RGU7;E5RFJ3;A0A087X2B6;H0YC69;H0YC58;E5RHH8	KIAA1967	20	22	1.48209e+09	3.9369e+09	1.40943
Q5RI18	HNRNPU	2	2	1.98402e+07	5.25752e+07	1.40596
Q9NR30;Q9NR30-2	DDX21	41	39	1.23888e+10	3.26464e+10	1.39789
P50995-2;P50995;H0Y6E1	ANXA11	5	6	7.72216e+07	2.02993e+08	1.39435
Q9BVI4;F5H303	NOC4L	2	3	2.99927e+07	7.79431e+07	1.37781
Q9Y3F4;Q9Y3F4-2;H0YH33	STRAP	8	10	3.03881e+08	7.85349e+08	1.36983
Q7Z417;Q7Z417-2	NUFIP2	17	20	2.20337e+09	5.68937e+09	1.36856
Q8NEJ9-2;Q8NEJ9;H0YJ17;G3V4G1	NGDN	9	9	3.61929e+08	9.3194e+08	1.36453
A0A087WZ13;Q8IY67-2;E9PAU2;Q8IY67-3;K7EKR9;K7EQG2	RAVER1	6	7	6.51837e+09	1.65545e+10	1.34464
O95758-5;B1ALY4	PTBP3	0	2	5.6725e+09	1.43952e+10	1.34353
Q9NQ29-2;Q9NQ29;B8ZZ10;A8MYV2;Q9NQ29-3;B8ZZ09;F8WBC1;F2Z322;B8ZZ08	LUC7L	3	3	6.35352e+07	1.60953e+08	1.34101
Q5JW30;O95793-2;O95793-3;O95793;A0A087X1A5;Q5JW28	STAU1	4	4	5.26222e+07	1.3324e+08	1.34029
Q9Y5J1;J3KSR7;J3QRG0;J3QR85;F6VJE8;J3QLD6	UTP18	9	6	1.62752e+08	4.11847e+08	1.33943
Q9NY12-2;Q9NY12	GAR1	8	7	1.1125e+09	2.80179e+09	1.33254
Q15233;Q15233-2;H7C367;C9JYS8;C9IZL7;C9J4X2	NONO	35	38	7.84906e+10	1.97334e+11	1.33004
Q96I25;H0Y6J6;Q5W012;Q5W011;Q5W010	RBM17	5	5	5.29356e+07	1.32746e+08	1.32636
P62258;K7EM20;P62258-2;I3L0W5;B4DJF2;I3L3T1	YWHAE	2	2	8.49758e+06	2.12515e+07	1.32244
Q9H583;Q5T3Q7;Q6P664	HEATR1	4	6	2.04609e+07	5.09032e+07	1.31489
Q7Z6E9;Q7Z6E9-2;Q7Z6E9-4;H3BSK8;H3BUN0;I3L3Y2;Q7Z6E9-3;A0A087WY32	RBBP6	29	28	1.17244e+09	2.89802e+09	1.30556
Q13895;F8WBL2;H7BY94	BYSL	12	14	5.21591e+08	1.28917e+09	1.30545
Q15637-4;Q15637-6;Q15637-3;Q15637-2;Q15637;Q15637-7;F8WEV5;C9J792;H7C561;H7BZT1	SF1	0	2	2.75899e+09	6.81202e+09	1.30394
Q5TEC6	HIST2H3PS2	1	2	5.97272e+08	1.47444e+09	1.30371
P09874;Q5VX84;Q5VX85	PARP1	21	23	6.43581e+08	1.58752e+09	1.30258
Q9BSH4	TACO1	6	5	3.38943e+08	8.34935e+08	1.30062
P24928;A0A087WWE2;P24928-2	POLR2A	32	36	1.05862e+09	2.60293e+09	1.29795
Q92945;A0A087WTP3;M0R0I5;M0QYH3;M0R3J3;M0QXW7;M0R0C6;M0R251;M0QYG1;M0R263	KHSRP	39	40	1.48182e+11	3.6289e+11	1.29216
Q8WW12-2;Q8WW12	PCNP	1	1	7.01273e+06	1.71564e+07	1.2907
Q8IX12-2;Q8IX12;F5H2E6;F5H3E1;F5H1H2;F5H7M9;H0YFJ7	CCAR1	18	17	5.95571e+08	1.45041e+09	1.28412
Q14980-2;A0A087WY61;H0YFY6;K4DIE0	NUMA1	1	1	3.75982e+06	9.1431e+06	1.28202
O43823;M0QYL4	AKAP8	21	23	4.72671e+09	1.14724e+10	1.27926
P31483-2;C9JTN7;H7BY49	TIA1	0	0	3.07203e+09	7.42208e+09	1.27263
Q9GZR2;Q9GZR2-2	REXO4	16	15	4.85291e+08	1.17194e+09	1.27198
Q9NWH9;H7C3F4;Q9NWH9-3;H0YL55;H0YMM0;H0YLE6;H0YMW8;H0YMR6;H0YKH2;H0YKU6;H0YLW7	SLTM	14	18	2.82677e+09	6.82067e+09	1.27076
P09012;M0QZG7;M0R268;M0R0G9;M0QXK2;M0R221;M0R2B8	SNRPA	4	5	3.04647e+08	7.34887e+08	1.27038
Q8IY81;J3KS36	FTSJ3	28	32	5.03565e+09	1.21237e+10	1.26757
Q9BTC0;Q9BTC0-1;Q9BTC0-2;Q9BTC0-3	DIDO1	15	18	1.88721e+08	4.5382e+08	1.26586
Q9Y4Z0;V9GZ56;M0QXB0;U3KQS7;U3KQK1	LSM4	5	4	3.74299e+08	9.00028e+08	1.26578
H0YDD8;P05387	RPLP2	1	1	1.57934e+07	3.79138e+07	1.2634
K7ES61;Q9BYD3;Q9BYD3-2;X6RAY8;K7EKI4;K7ELF1;K7ELQ0	MRPL4	3	4	2.55942e+08	6.10787e+08	1.25485
O15116;E5RJ47;E5RH18	LSM1	3	3	6.864e+07	1.63692e+08	1.25387
Q9H9G7;Q9H9G7-2;Q9HCK5;Q5TA56	AGO3	4	4	6.56548e+07	1.56135e+08	1.24983
Q9H000-2;C9J494;Q9H000	MKRN2	6	7	1.82363e+08	4.33451e+08	1.24906
P11142;E9PKE3;P11142-2;E9PN89;E9PNE6;E9PLF4;E9PI65;E9PQQ4;E9PQK7;E9PK54;A8K7Q2;P54652;E9PPY6;E9PN25;E9PM13;E9PS65	HSPA8	12	13	6.88493e+08	1.63591e+09	1.24858
Q5T280;R4GNG4;A0A087WYA7	C9orf114	1	2	1.10752e+07	2.63089e+07	1.24822
Q9BUT9	FAM195A	1	1	9.96195e+06	2.35949e+07	1.24398
Q14004-2;Q14004;F8VXD2;K7ELV5;F8VYH9;P11802-2;F8VZZ0;E5RIU6;F8VTV8;F8VWX7;F8VZ51;K7EJ83;A0A087WZZ9;E7ESI2;Q00535-2;H0YAZ9;P24941-2;Q00535;P06493;P24941;A0A087WY43;P11802;Q00526;Q9BVE2;Q00534;E7EUK8;G3V5T9;Q96Q40-2;P50750;Q96Q40-4;E5RGN0;Q96Q40-3;A0A087X209;O94921-3;Q96Q40-5;Q96Q40;A0A087WZU2;O94921-2;O94921;F5H6Z0;Q07002;Q07002-2;P50750-2;Q00536;Q00536-3;Q07002-3;Q00537-2;Q00537;Q00536-2	CDK13	3	4	5.81125e+07	1.37529e+08	1.24282
Q9NVP1;H7C452	DDX18	11	11	4.97421e+08	1.17688e+09	1.24243
Q9Y4C8;H0YIL2	RBM19	28	27	2.66905e+09	6.31403e+09	1.24224
Q12906-7;Q12906-4;Q12906-6;K7EKJ9;K7ER69;K7EJ09;K7EM82;K7EQR9;K7ERM6;K7ENK6;K7EKY0;K7ELV3;K7EQ75;K7EPG3	ILF3	4	3	3.07729e+10	7.27925e+10	1.24213
P26196;Q8IV96	DDX6	13	13	4.86992e+08	1.15117e+09	1.24113
Q9NXG2;H3BNW0	THUMPD1	7	8	1.23932e+08	2.92037e+08	1.2366
B0S8I6;Q14320;Q9Y247	FAM50A	5	5	1.57667e+08	3.70806e+08	1.23379
Q8IZ69-2;Q8IZ69;F2Z2W7;H7C100	TRMT2A	4	6	9.43562e+07	2.21509e+08	1.23118
O95777;F2Z2Y6;C9JNV3;C9JIZ0	NAA38	5	4	1.30656e+09	3.06578e+09	1.23048
Q9H0L4	CSTF2T	14	14	7.06117e+09	1.65422e+10	1.22817
Q92879-4;G5EA30;E9PKU1;F5H0D8;F5H3J7	CELF1	4	4	4.36585e+10	1.02263e+11	1.22795
Q9BU76-2;Q9BU76-3;Q9BU76-4;Q9BU76	MMTAG2	5	3	1.43908e+08	3.35829e+08	1.22258
P31942-2;P31942;P31942-3;P31942-4;P31942-6;P31942-5	HNRNPH3	12	15	2.14744e+10	5.00397e+10	1.22046
E9PCY5;Q02880-2;Q02880	TOP2B	2	2	1.09068e+07	2.5414e+07	1.22039
H7C4H8;H0YAE8;Q14493-2;E7EUV9;Q14493;F8W8D3	SLBP	1	2	1.53535e+07	3.5741e+07	1.21902
O00567;Q5JXT2;H0YDU4;H0Y653	NOP56	19	20	1.94368e+09	4.52237e+09	1.21829
Q69YN4;Q69YN4-3;Q69YN4-2;Q69YN4-4;H0YB68;H0YBN5	KIAA1429	12	13	2.87299e+08	6.6638e+08	1.21379
Q9P031;F8VNY5	CCDC59	6	7	1.753e+08	4.06559e+08	1.21363
O43670-2;O43670;J3QRS9;O43670-4;X6R4W8;J3KS31;O43670-3;J3QS27;J3KTL1;J3KRB6;J3KRW6;H0Y3M2	ZNF207	5	5	2.81715e+08	6.50491e+08	1.20729
Q05048;A3KFI9	CSTF1	9	7	2.92375e+08	6.74667e+08	1.20636
P26368-2;P26368;K7ENG2;K7ELP8	U2AF2	17	18	5.68043e+10	1.30882e+11	1.2042
A0A087WUK2;O14979	HNRPDL	2	2	3.03979e+10	7.00336e+10	1.20407
Q14137;Q14137-2;A0A075B729	BOP1	11	10	1.19631e+08	2.75519e+08	1.20357
O00267-2;O00267;M0QYL9	SUPT5H	25	25	1.01329e+09	2.32379e+09	1.19742
O00442;O00442-2	RTCA	2	1	2.02677e+07	4.64521e+07	1.19657
Q14527;Q14527-2;H7C5K0	HLTF	6	8	7.85868e+07	1.7994e+08	1.19516
K7EK07;Q71DI3;Q16695;P84243;P68431;K7EMV3;B4DEB1;Q6NXT2;K7ES00;K7EP01	H3F3B;HIST2H3A;HIST3H3;H3F3A;HIST1H3A;H3F3C	3	2	3.28871e+09	7.51864e+09	1.19295
Q9Y2Z4;H0YHS6	YARS2	6	4	1.1085e+08	2.5341e+08	1.19287
Q96KR1;H0Y8W1;Q05D65	ZFR	36	37	4.54156e+09	1.03687e+10	1.19098
H7C4C8;P50990-2;P50990;P50990-3	CCT8	1	3	3.53976e+07	8.07121e+07	1.18913
Q2NL82;I3L1Q5	TSR1	6	6	8.14019e+07	1.856e+08	1.18906
Q6P2E9;Q6P2E9-2;I3L2F4;I3L0V0;I3L3M2	EDC4	5	8	6.09615e+07	1.38877e+08	1.18784
O43414-3;H0Y4B0;O43414-2;O43414;F6QUN3;F6UGJ8	ERI3	3	2	7.97419e+07	1.81557e+08	1.18702
P62805	HIST1H4A	13	12	8.18151e+09	1.86262e+10	1.18689
O43159;E9PPY3;E9PPP6;E9PS87	RRP8	10	13	4.84712e+08	1.10327e+09	1.18658
P78527;P78527-2;F5GX40;H0YG84	PRKDC	104	111	8.12033e+09	1.84578e+10	1.18462
Q9NQ50	MRPL40	1	1	1.82585e+07	4.14812e+07	1.18389
Q6DKI1;R4GMU7;Q6DKI1-2	RPL7L1	7	9	1.92667e+09	4.36191e+09	1.17885
Q03701;A0A087X1N2;C9J9W7	CEBPZ	23	25	7.52383e+08	1.69958e+09	1.17564
Q9NW13;Q9NW13-2;C9JE21;C9JAA9;H7C5G8	RBM28	28	26	3.17142e+09	7.10015e+09	1.16272
Q5JTH9-2;Q5JTH9-3;Q5JTH9;A0A087X1U8;A0A087X0G0;H7C1M8	RRP12	26	24	1.85738e+09	4.15822e+09	1.1627
Q15459;Q15459-2;H7C1L2;F8WB66	SF3A1	21	24	9.83281e+08	2.1978e+09	1.16038
Q01844-6;B0QYK0;Q01844-3;Q01844;Q01844-5;Q01844-2;C9JGE3;F8WC90;Q01844-4	EWSR1	2	2	3.84051e+09	8.56628e+09	1.15737
Q9UIG0-2;Q9UIG0	BAZ1B	13	15	3.32656e+08	7.40748e+08	1.15495
P61313;E7EQV9;E7ENU7;E7EX53;P61313-2;E7ERA2	RPL15	7	10	5.11679e+09	1.13803e+10	1.15323
P25445-6;P25445	FAS	1	1	2.15519e+08	4.79029e+08	1.1523
J3QSY4;D6RC52;D6RCB9;Q9NX24	NHP2	3	2	2.60911e+08	5.7938e+08	1.15095
Q29RF7;Q29RF7-3;H0Y9L6	PDS5A	2	3	1.58807e+07	3.50965e+07	1.14405
Q96G46;Q96G46-2;K7EJX8;Q96G46-3	DUS3L	3	4	4.53676e+07	1.0006e+08	1.14114
Q9P2P6;Q9P2P6-2;Q9P2P6-3	STARD9	2	2	1.39063e+08	3.06533e+08	1.1403
O43310;O43310-2;K7EK08	CTIF	2	2	2.91894e+07	6.43384e+07	1.14023
Q93062-4;Q93062-5;Q93062;Q93062-2;Q93062-3;B4E3T4;H0YBU9;H0YC46;E5RJD7;E5RFP4;E5RJ31	RBPMS	5	6	1.22712e+08	2.69995e+08	1.13765
P12270;Q15624;Q5SWX9	TPR	34	36	6.02944e+08	1.32611e+09	1.13711
O95758-6;O95758-2	PTBP3	1	1	3.00755e+07	6.61395e+07	1.13692
Q9BVP2-2;Q9BVP2;C9JZT7;B4DMU5;C9JYH9;Q5T376;F8WAN4;Q9P2Q2	GNL3	24	26	2.68748e+09	5.90631e+09	1.136
Q12873-2;Q12873;Q12873-3;I3L229;H7C3H7;H7C0J3;Q8TDI0;K7EMY3;K7EPV1;H7C2H0;F2Z2R5	CHD3	18	19	6.02179e+08	1.32331e+09	1.13588
Q92973-2;Q92973;Q92973-3;S4R398;O14787-2;E7EW37;A0A075B780;O14787;K7ENW1;K7ESC1	TNPO1	13	12	5.27041e+08	1.15802e+09	1.13567
Q15366-7;Q15366-4		0	0	1.70144e+08	3.73209e+08	1.13323
Q5T7C4;Q5T7C6;P09429;B2RPK0	HMGB1	3	3	1.46152e+08	3.20378e+08	1.13231
Q07955;J3KTL2;Q07955-3;Q07955-2;J3KSR8;J3QQV5;J3KSW7	SRSF1	24	22	3.29957e+10	7.19391e+10	1.1245
Q16666-3;Q16666-6;Q16666-2;Q16666;H3BM18;X6RHM1;H3BVE6;H3BR88;X6RHR0;Q6K0P9-6;Q6K0P9-5;Q6K0P9-4;Q6K0P9-3;Q6K0P9-2;Q6K0P9;H3BR65	IFI16	11	10	1.3713e+08	2.98942e+08	1.12432
Q00839;Q00839-2;A0A087WZF3	HNRNPU	37	37	1.52448e+11	3.32022e+11	1.12296
P56282-2;P56282-3;P56282	POLE2	1	1	4.11347e+06	8.95637e+06	1.12256
Q9NVN8	GNL3L	17	19	1.62227e+09	3.52582e+09	1.11995
Q6UN15-4;Q6UN15-3;Q6UN15-5;Q6UN15	FIP1L1	4	5	1.23478e+08	2.6748e+08	1.11518
Q15050	RRS1	16	16	2.36091e+09	5.11121e+09	1.11432
Q9UH17;B0QYD3;Q9UH17-3;P31941-2;P31941;Q6ICH2;Q9UH17-2;Q96AK3	APOBEC3B	8	8	3.41624e+08	7.38817e+08	1.11281
Q9NZT1	CALML5	2	4	7.6079e+07	1.644e+08	1.11164
J3KPD3;F5GXV8;Q9Y580;I3L521;F5GY08;F5H606;F5H674;G3V1T9	RBM7	7	9	9.05712e+08	1.95706e+09	1.11156
P62310	LSM3	3	3	3.2228e+08	6.95148e+08	1.109
Q8IWX8;J3QK89	CHERP	16	20	1.93192e+09	4.16485e+09	1.10823
Q8IUH3-3;Q8IUH3-2;H7BZE0;H7C476	RBM45	1	1	2.36216e+09	5.08931e+09	1.10737
F8WBY6;Q8N3Z3;Q8N3Z3-3;C9J8V5;Q8N3Z3-2;Q9P025;A0A087WUP3	GTPBP8	2	2	1.65744e+07	3.56984e+07	1.1069
O43752	STX6	1	1	1.95988e+07	4.21616e+07	1.10516
Q12874	SF3A3	21	21	4.33549e+09	9.29615e+09	1.10044
P07305;P07305-2	H1F0	3	4	2.75116e+08	5.88475e+08	1.09694
P19525;P19525-2;F8WBH4;C9JZT2	EIF2AK2	5	7	8.41965e+07	1.79806e+08	1.09461
Q9NTZ6;A6PVI1;A6PVI0;Q5JX62	RBM12	12	12	5.74749e+08	1.22719e+09	1.09435
P35251-2;P35251;H0Y8U4;H0Y9P8	RFC1	6	7	9.60661e+07	2.0415e+08	1.08753
P08670;B0YJC4;B0YJC5;Q5JVS8	VIM	11	9	3.23599e+08	6.85705e+08	1.08338
Q86W50;Q86W50-2;I3L362;I3L4V1;I3L3W3;K7EKQ8	METTL16	12	12	6.4286e+08	1.3616e+09	1.08272
P52272-2;P52272;A0A087X0X3;M0R2T0;M0R2I7;M0QYL3;M0QY96	HNRNPM	11	12	2.57696e+11	5.45492e+11	1.08189
Q1ED39;H3BMC9;H3BNU8;H3BPL4	KNOP1	5	5	3.04807e+07	6.43754e+07	1.07861
Q96PK6;Q96PK6-2;Q96PK6-3;Q96PK6-4;F8WDX3;B8ZZ74	RBM14	24	24	3.93909e+10	8.31914e+10	1.07857
E9PJD9;P46776;E9PLL6;E9PLX7	RPL27A	5	5	1.97582e+09	4.17046e+09	1.07775
Q9NY93-2;Q9NY93;G3V0G3;H7C3E9;F8WDT8;H7BZN7;F8WEI3	DDX56	15	14	1.02309e+09	2.15749e+09	1.07642
Q9NTI5-2;Q9NTI5;Q9NTI5-3	PDS5B	2	3	1.92177e+07	4.03235e+07	1.06919
Q8N567	ZCCHC9	3	4	4.56463e+07	9.57698e+07	1.06907
Q9NRX2;E9PKV2	MRPL17	3	2	1.91705e+07	4.01539e+07	1.06666
Q13427;Q13427-2;C9JM79;E9PG73;C9JN15;C9JT64;C9J679	PPIG	9	11	2.51961e+09	5.27683e+09	1.06647
Q7Z2W9;Q7Z2W9-2;F5H7V8;H3BUY0	MRPL21	3	6	3.65705e+07	7.65193e+07	1.06514
Q9BZE4;Q9BZE4-2;Q9BZE4-3;Q5T3R7	GTPBP4	28	30	5.20032e+09	1.08766e+10	1.06455
Q15424;Q15424-4;Q15424-3;Q15424-2;K7ES42;K7EII0	SAFB	16	22	2.32021e+09	4.84228e+09	1.06143
Q6NZY4;Q6NZY4-2;F5H6J5;F5GX80;F5GXQ6;F5H803;F5GYI9	ZCCHC8	24	25	1.13432e+09	2.36589e+09	1.06055
Q13148;B1AKP7;G3V162;A0A087X260;A0A087WYY0;K7EN94;A0A087WX29;A0A087WXQ5;K7EJM5;A0A087WV68;A0A087WXV3;Q13148-4;A0A087WW61;A0A087WX67;A0A087WZC9;A0A087WZM1;A0A087WYE7;K7EJ99;A0A087WTZ4;K7EL26;A0A087WVX6	TARDBP	19	19	4.33789e+10	9.04294e+10	1.0598
O00139-2;O00139-1;O00139-5;O00139;O00139-4;D6R9M0	KIF2A	3	3	2.18155e+07	4.54022e+07	1.05741
H7BZJ3	PDIA3	1	1	1.21439e+07	2.51097e+07	1.04802
Q96PV6-2;Q96PV6;A0A087WTE7;C9JMY0;A0A087WUE4;Q96PV6-3;E7EWC7	LENG8	9	10	1.69004e+08	3.49438e+08	1.04798
O75475;O75475-3;O75475-2	PSIP1	4	3	5.69334e+07	1.17655e+08	1.04721
E9PIF2;Q13206	DDX10	10	12	1.05595e+08	2.18096e+08	1.04642
Q9P275;Q9P275-2;A0A075B784;E9PEW0;K7EMM6;K7ELR5;Q8IXW9;K7EQS0;K7EPT1;K7ERC1;K7ELT3;K7EIH0;K7EJI3;K7EKN3;K7EKL7	USP36	14	17	1.88089e+08	3.87459e+08	1.04263
Q4G0P3-2;Q4G0P3	HYDIN	1	1	2.15723e+08	4.44197e+08	1.04202
Q6PJT7-3	ZC3H14	0	0	2.01243e+08	4.14318e+08	1.0418
Q9BYN8	MRPS26	2	1	1.3274e+07	2.72948e+07	1.04002
P62937;P62937-2;F8WE65;C9J5S7;E5RIZ5;Q9Y536;F5H284;A2BFH1;A0A075B759	PPIA	7	8	6.29092e+08	1.28726e+09	1.03296
I3L0H8;Q9NUU7;F6QDS0;Q9NUU7-2;I3L352;Q9UMR2-2;Q9UMR2-4;Q9UMR2;H3BQK0;Q9UMR2-3;H3BTB3;H3BMQ5;H3BN59	DDX19A;DDX19B	3	3	7.97294e+07	1.62446e+08	1.02678
Q9UKM9;Q5QPM1;Q5QPM0;Q5QPM2	RALY	1	3	7.11416e+10	1.44896e+11	1.02625
P62316;K7ERG4	SNRPD2	4	4	4.03777e+10	8.22156e+10	1.02585
Q9P258	RCC2	6	6	8.14527e+07	1.65467e+08	1.02251
Q12996;E9PLP8;H0YE74;Q12996-2;Q12996-3;E9PJ06	CSTF3	9	11	1.56812e+08	3.17436e+08	1.01743
Q13242;H0YIB4;S4R3G0	SRSF9	19	19	1.38876e+10	2.8101e+10	1.01683
Q8NE35-2;Q8NE35	CPEB3	2	2	2.07299e+07	4.19034e+07	1.01536
P52597	HNRNPF	15	16	5.58327e+10	1.1286e+11	1.01535
Q9UL40-3;Q9UL40;D6RJ07;Q9UL40-2;B7Z6B6;B7Z6Q2;B7Z4J8;B7Z4N4	ZNF346	4	5	5.01321e+07	1.01178e+08	1.01308
Q14498-3;Q14498-2;Q14498;G3XAC6;H0Y4X3;Q5QP23;Q5QP22;Q5QP21;F8WF24;F2Z2Z5;A8MYG5;F2Z3E6;F8WF73;A0A087X122	RBM39	18	17	1.51798e+10	3.05691e+10	1.00992
Q8NDT2;Q8NDT2-2	RBM15B	24	26	5.18447e+09	1.04317e+10	1.00871
Q14690;S4R3Q4	PDCD11	60	65	9.2014e+09	1.85094e+10	1.00834
O43143	DHX15	29	28	3.90472e+09	7.84664e+09	1.00686
Q8IWZ8;V9GZ08;K7EM86;B4DVK3;Q8IWZ8-2;K7ESM0;K7ELR6	SUGP1	15	16	8.04597e+08	1.61525e+09	1.00542
G3V203;Q07020;J3QQ67;Q07020-2;H0YHA7;F8VYV2;A0A075B7A0;F8VUA6;F8VXR6	RPL18	11	11	5.89247e+09	1.1816e+10	1.0038
P22087;M0R299;M0QXL5;M0R2Q4;M0R0P1;M0R2U2;M0R1H0;M0R2B0	FBL	11	11	2.3846e+09	4.7648e+09	0.998669
Q9UKY7-2;Q9UKY7;H0Y8K3	CDV3	2	2	8.62965e+06	1.72125e+07	0.996084
Q14103-3;Q14103;H0Y8G5;H0YA96;Q14103-4;Q14103-2;D6RAF8;D6RD83;D6RF44;D6RBQ9	HNRNPD	18	15	6.57163e+10	1.30949e+11	0.994688
Q5C9Z4	NOM1	3	3	6.65293e+07	1.32409e+08	0.99294
P13010;C9JZ81;H7C0H9	XRCC5	22	29	4.337e+09	8.62321e+09	0.991528
P47813;X6RAC9;A6NJH9;O14602	EIF1AX;EIF1AY	3	4	4.61094e+07	9.1659e+07	0.991215
P19338;C9JYW2;C9JLB1;C9J1H7;C9JWL1	NCL	21	25	2.75258e+11	5.44941e+11	0.985315
Q92841;H3BLZ8;Q92841-1;Q92841-3;Q92841-2	DDX17	31	34	2.29314e+10	4.53944e+10	0.985192
P43897;C9JT21;P43897-2;C9JG32;F8VPA7;P43897-4;F8VS27;P43897-3	TSFM	4	4	5.77118e+07	1.14095e+08	0.983299
Q9C0J8;Q9C0J8-3;C9J8B4;Q9C0J8-2;B9A053	WDR33	23	22	1.01695e+09	2.00657e+09	0.980493
Q9C0C2;E9PKK0;Q9C0C2-2	TNKS1BP1	1	1	5.71552e+06	1.12725e+07	0.979854
Q53EL6-2;Q53EL6	PDCD4	3	3	4.8904e+07	9.63829e+07	0.978824
Q9H7N4	SCAF1	16	14	8.8433e+08	1.73922e+09	0.975782
B5MCF9;O00541;B3KXD6;H7C267	PES1	1	1	1.23042e+09	2.41979e+09	0.975737
Q99590-2;F8VXG7;Q99590	SCAF11	22	23	1.27503e+09	2.50232e+09	0.972733
P46778;G3V1B3;M0R181	RPL21	6	5	5.09621e+08	9.99918e+08	0.972384
Q8N8A6	DDX51	4	3	3.77425e+07	7.39883e+07	0.971109
B1AM49;Q12926;Q12926-2;P26378-4;P26378-2;P26378-5;B1APY9;P26378;P26378-3;B1APY8;B1AM48;C9JB16	ELAVL2;ELAVL4	9	10	1.30255e+10	2.54903e+10	0.96861
E9PJA7	BCLAF1	1	1	2.18921e+09	4.27949e+09	0.967032
Q9UMY1;H7C2B1;Q9UMY1-2	NOL7	3	3	2.31576e+08	4.52574e+08	0.96667
Q06830	PRDX1	7	6	4.42926e+08	8.65544e+08	0.96654
Q96AE4;E9PEB5	FUBP1	3	3	3.02955e+10	5.91114e+10	0.964333
Q9Y285-2;Q9Y285;K7EK06;K7ER16;K7ER00;K7EPH2	FARSA	2	2	1.78132e+07	3.46013e+07	0.957878
Q13151	HNRNPA0	11	12	4.59963e+10	8.89383e+10	0.951286
Q9Y3T9	NOC2L	3	3	5.09604e+07	9.85029e+07	0.950791
O43809;H3BND3;H3BV41	NUDT21	7	7	3.48739e+08	6.7296e+08	0.948372
D3YTB1;P62910;F8W727;D3YTI8	RPL32	5	6	3.41348e+09	6.57577e+09	0.945918
Q9UIW2	PLXNA1	2	2	4.70071e+09	9.02419e+09	0.940919
O14647-2;O14647;O14647-3;B7Z3I4;H3BU65;G3V4S8	CHD2	13	13	3.56033e+08	6.83133e+08	0.940156
P68363;Q9BQE3;F5H5D3;P68363-2;Q71U36-2;Q71U36;F8VVB9;Q9NY65-2;Q9NY65;Q13748;C9J2C0;F8VQQ4;Q13748-2;Q6PEY2;F8VRZ4;F8VS66;C9JDS9;F8VRK0;F8VX09;F8VWV9;V9GZ17;F8VXZ7;F8W0F6;Q9H853;A6NHL2-2;A6NHL2	TUBA1B;TUBA1C;TUBA1A;TUBA8;TUBA3C	3	3	2.09801e+08	4.0191e+08	0.93785
Q9UHX1-2;Q9UHX1;Q9UHX1-4;Q9UHX1-3;H0YEM1;E9PN18;E9PMU7;E9PL19;H0YCP8	PUF60	1	1	2.2617e+10	4.30891e+10	0.929917
K7EIN2;Q9BRJ7;Q96DE0-3;Q96DE0	NUDT16L1;NUDT16	2	2	1.79664e+07	3.41937e+07	0.928429
Q8TF01	PNISR	3	1	3.59141e+07	6.82516e+07	0.926311
Q9NQZ2	UTP3	5	7	1.03663e+08	1.96413e+08	0.921993
P49761-1;P49761;H3BQG1;P49761-3;H3BUL5;H3BVF8;H3BNC8;H3BRW2;H3BRE4;H3BNQ5	CLK3	7	7	8.53712e+07	1.6175e+08	0.921943
O95639;O95639-3;O95639-2;C9JEV9;B7Z7B0;H7C419;H7C016;C9K0K2;F8WEL7;H9KVA5;A6NMK7	CPSF4	11	10	6.14709e+08	1.16004e+09	0.916199
Q5T8P6-2		0	0	4.08773e+08	7.70953e+08	0.915344
Q9Y2R4;A0A087X1P7;A0A087WTD6;A0A087X069;A0A087X121	DDX52	8	8	3.11095e+08	5.86353e+08	0.914415
Q9UNX4	WDR3	12	13	2.49432e+08	4.69069e+08	0.911156
H3BRU6;F8VZX2	PCBP2	1	1	1.76788e+10	3.32337e+10	0.910628
Q52LJ0-2;Q52LJ0;H0YNA1	FAM98B	9	9	1.35884e+09	2.5524e+09	0.909484
Q7KZ85;Q7KZ85-3;Q7KZ85-2	SUPT6H	25	30	6.3334e+08	1.18935e+09	0.909118
Q9BUJ2-2;Q9BUJ2;Q9BUJ2-4;B7Z4B8;M0R3F1;Q9BUJ2-3;M0QYZ0;M0QYI8;M0R203;M0QZV6;M0R0K8;M0QYM5;M0R247;A0A087X1I2;Q9BUJ2-5;M0QYG9	HNRNPUL1	26	29	1.10716e+10	2.07754e+10	0.908012
Q9BQC6	MRP63	1	1	2.23338e+09	4.19e+09	0.907723
O00425;O00425-2;F8WD15	IGF2BP3	21	23	1.3022e+10	2.43394e+10	0.902347
Q9H7B2;Q5VXN0	RPF2	7	7	3.9504e+08	7.38076e+08	0.901769
Q9NZ63;A0A087X2F5	C9orf78	1	2	1.44852e+07	2.70545e+07	0.901292
Q8TDN6	BRIX1	9	9	2.37587e+09	4.43602e+09	0.90081
P06748;P06748-2;P06748-3;E5RI98;E5RGW4	NPM1	17	18	5.11937e+10	9.55138e+10	0.899744
Q15397;S4R3K8	KIAA0020	21	18	2.14824e+09	4.00675e+09	0.899277
F8VVM2;Q00325-2;Q00325	SLC25A3	1	1	1.18099e+07	2.20038e+07	0.897759
Q6PK04;I3L0U5	CCDC137	8	5	4.60578e+08	8.57224e+08	0.896228
Q8N9T8;D3YTE0;H0YFD2;F8WFC1	KRI1	8	8	1.72103e+08	3.19626e+08	0.89311
P62826;B5MDF5;J3KQE5;F5H018;B4DV51;H0YFC6;A0A087X0W0	RAN	6	5	2.37614e+08	4.41222e+08	0.892886
Q9Y3C1;D6RIC3;Q6PIM0;Q9Y3C1-2;A0A087X2G6;A0A087X1T1;D6RC60;A0A087WU10	NOP16	9	9	1.32767e+09	2.45651e+09	0.887717
Q9H9J4-2;Q9H9J4;C9JPC9;E7EWZ4;B4DP25;E5RJP3	USP42	10	9	1.68951e+08	3.12147e+08	0.885626
G8JLB6;P31943;E9PCY7;D6RBM0;H0YB39;D6RIT2;D6RIU0;D6RAM1;E5RGV0;D6R9T0;D6RFM3;E7EN40;D6RDU3;D6RJ04;D6RIH9;H0YBD7;E7EQJ0;D6RDL0;H0YBG7;D6RF17;E5RGH4;D6R9D3;H0YAQ2;E5RJ94	HNRNPH1	15	15	1.55494e+11	2.87141e+11	0.884901
P18583-5;P18583-7;P18583;P18583-9;P18583-2;P18583-10;P18583-4;H7C1M2;J3QSZ5;H7C2G8;H7C1S4;H7C257	SON	10	11	1.89256e+10	3.4909e+10	0.883263
Q8N2G6	ZCCHC24	4	4	1.30968e+08	2.41373e+08	0.882053
Q96T58;H0Y5U7;F6WRY4	SPEN	117	124	1.66582e+10	3.06679e+10	0.8805
Q86U42-2;Q86U42;B4DEH8;G3V4T2;H0YJH9;A6NDY0-2;A6NDY0;A6NDY0-4	PABPN1	2	2	7.91194e+09	1.45019e+10	0.874139
O15042-2;O15042;E7ET15;C9JB80;O15042-3;H0Y8D9;E7EW00;H7C4V2;C9J5L1;U3KPT1;C9JDJ7	U2SURP	25	25	5.68818e+09	1.04259e+10	0.87413
P49458;E9PE20;P49458-2	SRP9	2	2	2.43883e+07	4.45601e+07	0.869561
Q9H6F5;Q9H6F5-2;H0YG79	CCDC86	5	7	4.03714e+07	7.36885e+07	0.868105
A0A087WV66;P46013;P46013-2	MKI67	50	47	1.06379e+09	1.93864e+09	0.865833
P61978-3;Q5T6W5;Q5T6W2	HNRNPK	2	2	8.66225e+08	1.57595e+09	0.863411
S4R456;K7EM56;K7EJ78;S4R417;K7EQJ5;P62841;K7ELC2	RPS15	3	3	3.12965e+09	5.68039e+09	0.859988
P46199;H7C213	MTIF2	2	2	3.19947e+07	5.7655e+07	0.849613
Q8IVS2;Q8IVS2-2	MCAT	3	7	1.77527e+08	3.19839e+08	0.84931
P62753;A2A3R7;A2A3R5	RPS6	10	9	6.88618e+09	1.23078e+10	0.837799
P61457	PCBD1	1	2	6.69087e+07	1.19462e+08	0.836291
O76021;I3L3U9;I3L3C4;O76021-2;I3L234;J3KPU7;I3L2F2;I3L4T8;I3L1Y4;I3L1A3	RSL1D1	5	5	8.61433e+09	1.53631e+10	0.834663
O95218-2;O95218	ZRANB2	8	7	7.55838e+08	1.34621e+09	0.832757
P26373;J3QSB4;P26373-2;H3BTH3	RPL13	5	5	4.05674e+09	7.21558e+09	0.830796
Q92522	H1FX	3	2	7.03054e+08	1.24942e+09	0.829552
Q8TB72;Q8TB72-2	PUM2	1	1	3.07087e+09	5.45626e+09	0.829265
P19105;O14950;J3QRS3;J3KTJ1;P24844;P24844-2	MYL12A;MYL12B;MYL9	3	3	2.27675e+07	4.04492e+07	0.829138
Q9HAV4;H0Y3W3;E2QRM3;H0Y3Q8;H0Y9I3	XPO5	17	17	4.85914e+08	8.62771e+08	0.828275
Q9BQG0;Q9BQG0-2;I3L1L3;I3L2H8	MYBBP1A	29	32	2.04796e+09	3.62463e+09	0.823647
P25705-3;P25705;K7ERX7;P25705-2;K7ESA0;K7EJP1;K7ENJ4;K7EK77;K7EKV9;K7EM08;K7EQH4	ATP5A1	4	3	3.34392e+07	5.91642e+07	0.823182
Q12906;Q12906-5;Q12906-2;Q12906-3	ILF3	2	1	3.49755e+07	6.17827e+07	0.82086
O60832;O60832-2;C9IYT0;H7C0M1;H7C2Q9;H7C2Q2;H7BZF2	DKC1	12	11	8.64167e+08	1.52509e+09	0.819508
Q96AE4-2;C9JSZ1	FUBP1	2	3	4.61263e+08	8.115e+08	0.815001
G3V529;Q9GZR7;Q9GZR7-2;F5GYL3;A0A087WXU8	DDX24	22	22	9.77671e+08	1.71597e+09	0.811607
Q9BQ67	GRWD1	1	1	2.53395e+07	4.44018e+07	0.809231
P11021	HSPA5	8	6	6.89286e+07	1.20641e+08	0.807552
D6RAF2;Q6PIY7-2;Q6PIY7	PAPD4	2	2	4.29586e+07	7.51629e+07	0.807074
F8VRK6	ATXN2	0	0	2.72506e+07	4.76603e+07	0.806499
P61978-2;P61978;Q5T6W1;S4R457;S4R359	HNRNPK	2	2	1.13299e+11	1.98153e+11	0.806487
Q9NX58;D6RDJ1	LYAR	3	3	2.90567e+07	5.08021e+07	0.806017
Q5U5Q3;M9T4I7;K7ER23	MEX3C	5	5	8.2891e+07	1.44918e+08	0.80595
P55265;P55265-4;H0YCK3;P55265-2;P55265-3;P55265-5	ADAR	37	35	3.01779e+09	5.2665e+09	0.803349
P62316-2;K7EJB5	SNRPD2	1	1	3.37491e+08	5.84276e+08	0.791798
C9J0K6;P30626-3;P30626-2;P30626;B4DHQ6	SRI	1	2	3.11353e+06	5.39024e+06	0.791797
Q9Y3B7-2;Q9Y3B7;Q9Y3B7-3;H0YCD5	MRPL11	4	4	5.90877e+07	1.02203e+08	0.790504
O43395;O43395-3	PRPF3	13	9	2.35378e+08	4.0694e+08	0.789836
P39023;G5E9G0;B5MCW2;H7C422;H7C3M2;F8WCR1	RPL3	15	12	3.0967e+09	5.35375e+09	0.789817
P55769;B1AHD1	NHP2L1	4	3	3.93197e+07	6.77923e+07	0.78587
P27635;X1WI28;F8W7C6;A0A087WV22;H7C123;B8A6G2;H7C2C5;A6QRI9;Q96L21	RPL10	8	8	1.56625e+09	2.69871e+09	0.784957
J3QR07;Q96MU7-2;Q96MU7;J3KS01;J3KRG5	YTHDC1	13	14	1.98945e+09	3.42678e+09	0.784485
P84103-2;P84103;A0A087X2D0	SRSF3	11	9	3.69062e+10	6.31953e+10	0.775953
Q8WVV9-4;C9IYN3;Q8WVV9;D6W592;Q8WVV9-5;B7WPG3;H7C464	HNRNPLL;HNRPLL	8	9	4.64719e+09	7.95713e+09	0.77589
Q9UNQ2;D6RCL3	DIMT1	8	7	2.7378e+08	4.68777e+08	0.775885
P62277;J3KMX5;E9PS50	RPS13	6	6	1.30211e+09	2.22756e+09	0.774614
P22626;P22626-2;A0A087WUI2	HNRNPA2B1	30	31	2.04173e+11	3.48529e+11	0.771487
O75643;O75643-2;B4E0P5	SNRNP200	31	33	1.0539e+09	1.79525e+09	0.768441
Q9UQ88-4;P21127-8;Q9UQ88-3;Q5QPR3;Q9UQ88-2;J3QKR5;P21127-3;P21127-2;B7ZVY7;Q9UQ88;P21127;J3QR44;P21127-6;Q5QPR4;P21127-9;J3QR29;Q9UQ88-5;Q9UQ88-10;P21127-12;P21127-4;P21127-5;P21127-10;Q9UQ88-9;J3KS35;E7ESP2;Q5QPQ9;E9PFJ2;Q9UQ88-8;A0A087WYI9;A0A087X1I0;Q13882	CDK11A;CDK11B;CDC2L1	9	9	1.65958e+08	2.8201e+08	0.764924
Q14011	CIRBP	2	2	6.81297e+09	1.15757e+10	0.764743
P56182;D6RE82	RRP1	11	10	6.55453e+08	1.11319e+09	0.764141
O95900;O95900-2	TRUB2	8	6	2.52468e+08	4.28544e+08	0.763342
E9PDK2;Q9H9P5;Q9H9P5-5;Q9H9P5-6	UNKL	3	1	7.13135e+06	1.2099e+07	0.762635
Q15365	PCBP1	10	10	3.7364e+10	6.33087e+10	0.760756
Q9UK59;Q9UK59-2;F8WAY1	DBR1	3	3	4.68263e+07	7.92872e+07	0.759768
Q5JP53;P07437;Q5ST81;Q9BVA1;Q13885;Q13509;Q13509-2;G3V2A3;G3V5W4;G3V2R8;G3V3R4;G3V2N6;K7ESM5;Q9BUF5	TUBB;TUBB2B;TUBB2A;TUBB3	2	2	1.57685e+08	2.66884e+08	0.759171
O43290;E9PQI8	SART1	13	9	2.32983e+08	3.94263e+08	0.758936
P49411	TUFM	4	4	3.65304e+07	6.1813e+07	0.758813
Q9BTA9-2;Q9BTA9;C9JD58;J3QTA0;Q9BTA9-3;Q9BTA9-5	WAC	2	1	7.62936e+06	1.28816e+07	0.755678
P63244;H0YAF8;H0YAM7;J3KPE3;H0Y8W2;D6RAC2;D6REE5;D6RFX4;D6R9Z1;D6R9L0;D6RHH4;H0Y9P0;D6RF23;D6RBD0;D6RFZ9;H0Y8R5;D6RAU2;E9PD14;D6RGK8;D6R909	GNB2L1	7	7	3.44393e+08	5.81457e+08	0.755616
Q96D46;C9JA08;C9IZW9;C9K0C2;C9J0B9;C9IY70	NMD3	5	8	1.07082e+08	1.80491e+08	0.753201
Q8WXE1-5;Q8WXE1-3;Q8WXE1-2;Q8WXE1	ATRIP	1	1	3.70478e+07	6.23756e+07	0.751593
Q9H0J9;G5E9U9;H7C4L8;H7C4T3	PARP12	17	19	1.68781e+09	2.8366e+09	0.749008
Q9UPN6;Q9UPN6-2	SCAF8	3	3	6.42379e+07	1.0755e+08	0.743509
P39748;P39748-2;I3L3E9;F5H1Y3	FEN1	5	5	1.00314e+08	1.67847e+08	0.742622
Q9Y333	LSM2	5	6	1.73884e+09	2.90644e+09	0.741127
M0QZM1	HNRNPM	1	1	2.91565e+09	4.85833e+09	0.736646
Q14576-2;Q14576;K7EPB5	ELAVL3	1	1	8.68237e+08	1.44413e+09	0.734036
H0YH88;H0YHC3;F8W020;F8W118;F8VXI6;F8VUX1;F8VY35;B3KV44;F8VV59;F8W543;B7Z9C2;P55209-2;F8W0J6;F5H4R6;H0YIV4;P55209	NAP1L1	1	1	3.46477e+07	5.76191e+07	0.733786
O43251-6;O43251-8;B0QYV1;O43251-5;O43251-10;O43251-2;O43251;O43251-9;O43251-4;B0QYY4;O43251-7;S4R3K7;S4R469;O43251-3;I3L1D4;F8VR27;F8VZY7;Q9NWB1-3;A0A087X2B1;Q9NWB1-4;Q9NWB1-5;Q9NWB1;J3KNW3;Q9NWB1-2;B7Z1U7;F8VZG9;B0QYY7;A6NFN3;A6NFN3-2;J3QQZ2;J3QRF4;F8VRS4;B0QYY6	RBFOX2;RBM9	12	12	2.90229e+09	4.81106e+09	0.729165
Q86XP3-2;Q86XP3;J3KRE3	DDX42	16	18	7.07649e+08	1.17059e+09	0.726136
P33240-2;P33240;E7EWR4;E9PID8	CSTF2	11	10	5.72451e+09	9.45178e+09	0.723434
Q00577	PURA	7	9	1.64925e+09	2.7205e+09	0.722058
Q9BYW2;H7C3H4;Q9BYW2-2;Q9BYW2-3;H7BZ93;C9JG86;H7BXT4	SETD2	13	13	1.72664e+08	2.83413e+08	0.714937
F5H702;Q96GC5-3;Q96GC5;F5H8D0	MRPL48	2	2	1.02906e+08	1.68768e+08	0.713717
Q5VTL8;Q5VTL8-2	PRPF38B	7	7	1.02487e+09	1.67712e+09	0.710546
Q9NZI8;Q9NZI8-2	IGF2BP1	27	29	2.34648e+10	3.83955e+10	0.710439
Q13435;A0A087WZZ5;E9PPJ0;E9PJ04;H0YCG1;E9PJT3;H0YEX5;E9PIL8	SF3B2	29	24	2.37587e+09	3.8848e+09	0.709386
P50914;E7EPB3	RPL14	7	6	5.16114e+09	8.43569e+09	0.708818
Q9HCS7	XAB2	19	18	3.9146e+08	6.39487e+08	0.70805
J3QR09;J3KTE4;P84098;J3QL15	RPL19	5	6	2.4448e+09	3.99294e+09	0.707733
Q9H9L3	ISG20L2	4	5	8.89468e+07	1.45143e+08	0.706455
Q6P1L8	MRPL14	2	3	1.47051e+07	2.39632e+07	0.704502
Q5JSZ5;Q5JSZ5-5;Q5JSZ9;Q5JT00;H3BLU0;Q5JSZ5-4;Q5JSZ5-2;Q5JSZ5-3	PRRC2B	15	15	3.82652e+08	6.21656e+08	0.700082
A0A087WU62;Q9BRJ2;A0A087X2D5	MRPL45	8	7	7.51822e+08	1.21978e+09	0.698155
Q8N5P1	ZC3H8	6	7	7.67567e+08	1.24403e+09	0.696658
P27694;I3L4R8;I3L524;I3L2M5	RPA1	14	18	4.15096e+08	6.72758e+08	0.696643
P49756;P49756-2;P49756-3;E9PQU5;H0YE46;E9PSE8;P49756-4	RBM25	23	21	1.65246e+09	2.67738e+09	0.696207
P62318-2;P62318;H3BT13	SNRPD3	8	8	2.91912e+10	4.72381e+10	0.694419
Q9NQ55-2;Q9NQ55;Q9NQ55-3;A8MV53;C9J3W3;C9JHF7	PPAN	11	10	2.3341e+09	3.7605e+09	0.688057
Q16778;P33778;P23527;P06899;Q8N257;Q6DRA6;Q6DN03	HIST2H2BE;HIST1H2BB;HIST1H2BO;HIST1H2BJ;HIST3H2BB	2	2	3.91024e+08	6.29707e+08	0.687425
Q00059;H7BYN3;Q00059-2	TFAM	7	7	2.29011e+08	3.68527e+08	0.686354
Q8WUB8-3;Q8WUB8-2;Q8WUB8;S5FZ81	PHF10	6	5	1.41289e+08	2.26764e+08	0.68254
A0A087WXM6;J3QQT2;J3KRX5;P18621;P18621-3;P18621-2;J3QLC8;J3KRB3;A0A087WWH0;J3QS96;J3KSJ0;A0A087WY81	RPL17	5	5	7.43842e+08	1.19148e+09	0.679687
P82914	MRPS15	3	3	6.41471e+07	1.02733e+08	0.679441
Q92804-2;Q92804;A0A075B7D9;A0A075B7F4;A0A075B7F2;A0A075B7C1;A0A075B7E4	TAF15	13	11	1.92836e+10	3.08532e+10	0.678047
Q96T37-4;A0A087WWP4;Q96T37-2;Q96T37-3;Q96T37	RBM15	41	38	3.39851e+10	5.41764e+10	0.672759
P26599;P26599-2;P26599-3;A6NLN1;K7EKJ7;K7EK45;K7ES59;K7ELW5;A0A087WU68;K7EKX4	PTBP1	19	19	2.14584e+11	3.41724e+11	0.671292
O75533;O75533-2;B4DGZ4;H7C341;F8WC19	SF3B1	44	39	6.54037e+09	1.03275e+10	0.659049
O75400;O75400-2;F5H578;H7C2N3;Q6NWY9-2;Q6NWY9-3;Q6NWY9;F8VU11	PRPF40A	2	2	1.54265e+09	2.43585e+09	0.659013
B4DSB0;O95453-2;O95453-3;O95453	PARN	1	2	5.47898e+06	8.64938e+06	0.658689
Q01085;E7ETJ9;E7ETC0;A6NKZ9	TIAL1	1	1	6.52772e+10	1.02989e+11	0.657836
F5H483;F5H127;O60721-3;O60721-2;O60721	SLC24A1	1	1	4.04169e+08	6.36321e+08	0.654797
Q8N684-2;Q8N684;Q8N684-3;F5H669;J3QT54;F5H6M0;F5H047;C9J286;C9J323;C9JM38;F5H5B7;F5H1W4;F5H2K8;F5H6P5;F5H6A8;F5GXA3	CPSF7	10	9	9.07405e+08	1.42683e+09	0.653
P62906	RPL10A	6	6	4.94606e+08	7.77073e+08	0.651769
P62241;Q5JR95	RPS8	11	11	3.78333e+09	5.93764e+09	0.650232
Q92552;Q92552-2;G5EA06;D6RH20;E5RJ73;D6RJC7	MRPS27	5	4	1.62245e+08	2.53736e+08	0.645156
Q96T23-2;Q96T23;H0YER1;Q96T23-3;H7C306;H0YCN2;H0YDG9;H0YEX0	RSF1	5	7	6.07469e+07	9.49894e+07	0.644957
Q16629-3;Q16629-2;Q16629-4;C9JAB2;Q16629;F8WEA1	SRSF7	9	9	2.52985e+10	3.95364e+10	0.644128
B7Z6D5;Q96GQ7;A0A087X059;A0A087WYH5	DDX27	25	28	2.16391e+09	3.36974e+09	0.638995
P38646;D6RA73;D6RJI2;H0Y8S0	HSPA9	9	6	1.39624e+08	2.1695e+08	0.635817
Q8TDD1;Q8TDD1-2;F8VRX4;H0YHH7;H0YHZ9	DDX54	39	38	7.3409e+09	1.13433e+10	0.627806
P42696;A2A2V2;P42696-2;Q5TCT4;H7C5M1	RBM34	17	17	6.54571e+08	1.01101e+09	0.627179
Q92802;Q92802-2;D6R968	N4BP2L2	2	2	2.10122e+07	3.24151e+07	0.62544
O95926;O95926-2	SYF2	6	6	1.49073e+08	2.29706e+08	0.62377
Q96A35;X6RJ73	MRPL24	4	3	1.06245e+08	1.63569e+08	0.622499
E5RI99;P62888;E5RJH3	RPL30	5	5	6.94335e+08	1.06832e+09	0.621645
H3BV80;H3BMM9;H3BTC0;Q15287;H3BMS0;Q15287-3;Q15287-2;H3BPG5;H3BRK4;H3BTV0;H3BNI3;H3BP82;H3BTR6;H3BUG0;H3BTY0;H3BNU7;H3BUL0	RNPS1	4	4	1.93602e+09	2.9737e+09	0.61917
Q96P11;Q96P11-2;Q96P11-4;Q96P11-5;Q96P11-3;Q63ZY6-5;Q63ZY6-6;Q63ZY6;Q63ZY6-4;Q3KNT7-2;Q63ZY6-2;Q3KNT7-3;Q3KNT7	NSUN5	13	12	6.23917e+08	9.55408e+08	0.614761
Q99880;Q99879;Q99877;Q93079;Q5QNW6;P62807;P58876;P57053;O60814;Q5QNW6-2;U3KQK0;Q96A08	HIST1H2BL;HIST1H2BM;HIST1H2BN;HIST1H2BH;HIST2H2BF;HIST1H2BC;HIST1H2BD;H2BFS;HIST1H2BK	2	2	9.6645e+09	1.47793e+10	0.612807
Q06787-5;Q06787-3;Q06787;Q06787-8;Q06787-9;Q06787-6;Q06787-4;Q06787-7;A8MQB8;G3V0J0;Q06787-2;R9WNI0;A0A087WXI3;G8JLE9;Q8IXW7;A0A087WY29;A0A087WWR6;A0A087X1M7;A0A087WWU4	FMR1	22	18	1.92497e+09	2.92924e+09	0.605687
P60709;G5E9R0;E7EVS6;C9JTX5;C9JZR7	ACTB	1	1	8.82664e+08	1.33992e+09	0.602214
D6R9P3;D6RD18;Q99729-3;D6RBZ0;A0A087WZV1;Q99729-2;Q99729-4;Q99729	HNRNPAB	8	10	1.47782e+10	2.24339e+10	0.602212
Q92615;A0A087X183;X6RCG6;B5MCU2	LARP4B	11	10	1.35501e+09	2.0525e+09	0.599082
O60506;O60506-2;F6UXX1	SYNCRIP	2	2	2.05464e+11	3.11215e+11	0.599028
Q99878;Q96KK5;Q9BTM1;Q16777;Q93077;Q7L7L0;Q6FI13;P20671;P0C0S8;P04908;H0YFX9;Q96QV6;P16104;Q9BTM1-2;Q71UI9-5;Q71UI9-2;C9J0D1;Q71UI9;P0C0S5	HIST1H2AJ;HIST1H2AH;H2AFJ;HIST2H2AC;HIST1H2AC;HIST3H2A;HIST2H2AA3;HIST1H2AD;HIST1H2AG;HIST1H2AB;HIST1H2AA;H2AFX	2	2	4.27519e+09	6.47044e+09	0.597874
P07910-2;G3V4W0;P07910-4;P07910-3	HNRNPC	0	0	5.32082e+11	8.04392e+11	0.596252
P62263;H0YB22;E5RH77	RPS14	8	8	9.58078e+09	1.44738e+10	0.595232
O95232;J3KPP4;D6RDI2;D6RHH0;U3KQT3;E7EN55;O95232-2;C9JL41;H0YA81	LUC7L3	8	9	5.16577e+08	7.79891e+08	0.594291
P04843;B7Z4L4;F8WF32	RPN1	6	4	7.18069e+07	1.08253e+08	0.59221
O95391;E5RGM7;E5RK41	SLU7	2	2	1.6489e+07	2.48537e+07	0.591959
O75607	NPM3	3	3	4.73054e+08	7.11958e+08	0.589785
P49327	FASN	4	2	2.06087e+07	3.10014e+07	0.589077
P36578;H3BM89;H3BTP7;H3BU31	RPL4	24	23	1.36258e+10	2.04711e+10	0.587251
Q96I24;Q96I24-2	FUBP3	37	33	7.70711e+10	1.15656e+11	0.585578
P09651;F8W6I7;P09651-3;F8VZ49;Q32P51;F8VTQ5;F8W646	HNRNPA1;HNRNPA1L2	1	1	1.80581e+11	2.70523e+11	0.583099
Q8IZH2-2;Q8IZH2;H7C5E4;Q8IZH2-3;H7C583	XRN1	21	18	4.47361e+08	6.69008e+08	0.580582
Q8NE71-2;Q8NE71;H0YGW7;Q5STZ8;F5GYK6	ABCF1	13	15	4.86627e+08	7.26173e+08	0.577498
S4R360;J3KPP0;Q9Y6G3;S4R2Z7	MRPL42	4	3	2.74911e+09	4.09119e+09	0.573555
Q9NUL7	DDX28	6	6	9.94859e+07	1.47939e+08	0.572434
C9JP00;Q9NR56;Q86VM6	MBNL1	1	1	9.05802e+09	1.34644e+10	0.57188
F8W1R7;P60660-2;P60660;J3KND3;G8JLA2;G3V1V0;B7Z6Z4;F8VPF3;G3V1Y7;H0YI43;F8VZU9;F8W180;F8W1I5;P14649;F8VXL3	MYL6	5	6	1.66341e+08	2.46819e+08	0.569306
O14776-2;O14776;G3V220;Q5VWI1	TCERG1	20	17	7.20518e+08	1.06791e+09	0.567682
Q86TB9-4;Q86TB9;Q86TB9-2;Q86TB9-3	PATL1	14	9	4.41421e+08	6.52906e+08	0.564718
P14678-2;P14678;A8MT02;P14678-3;J3QLE5;P63162;P63162-2;J3KRY3;S4R3P3	SNRPB;SNRPN	7	7	1.43738e+10	2.12257e+10	0.562364
A2AE48;Q12899	TRIM26	1	1	1.96808e+07	2.90611e+07	0.562301
Q08J23;Q08J23-2;Q08J23-3	NSUN2	23	23	2.15002e+09	3.17144e+09	0.560788
P52756;C9JFQ5;P52756-4;P52756-2;P52756-5;C9J9P7;F8WE23;C9JR02;P52756-3;F8W910	RBM5	26	25	6.14905e+09	9.0334e+09	0.554906
P15311;E7EQR4;E9PQ82;E9PNV3	EZR	1	1	7.10989e+06	1.04271e+07	0.552441
A1KXE4-2;A1KXE4	FAM168B	1	1	3.35016e+06	4.9119e+06	0.552051
P14866;M0QXS5;P14866-2;M0QYT0;B4DVF8;M0QYL7	HNRNPL	18	19	1.07474e+11	1.56753e+11	0.544502
Q9H9J2	MRPL44	8	7	2.49939e+08	3.64507e+08	0.544369
P20042	EIF2S2	5	3	4.48813e+07	6.53377e+07	0.541802
Q13243;Q13243-3;B4DJK0;B4DUA4;G3V5K8;Q13243-2	SRSF5	12	11	1.11099e+10	1.61379e+10	0.53861
Q99848;H7C2Q8	EBNA1BP2	14	16	2.94949e+09	4.28432e+09	0.538602
Q9Y520-4;E7EPN9;Q9Y520-5;Q9Y520;Q9Y520-7;Q9Y520-6;Q9Y520-3;Q9Y520-2;H7C5N8	PRRC2C	85	75	1.47105e+10	2.13559e+10	0.537792
P98175-2;P98175	RBM10	3	3	1.25882e+10	1.82613e+10	0.536711
P35268;K7EP65;K7EKS7;K7ELC4;K7EMH1;K7ERI7;K7EJT5	RPL22	5	5	5.59645e+09	8.11321e+09	0.535761
H0Y3K4;Q96EV2	RBM33	6	2	1.50275e+08	2.17646e+08	0.534379
P62304;A6NHK2	SNRPE	3	3	7.10169e+07	1.02792e+08	0.533497
Q9UN86	G3BP2	1	0	3.39148e+09	4.90213e+09	0.531493
B4DTG6;Q8ND56-2;Q8ND56;K7EMZ9;I3L4Q1	LSM14A	10	12	2.19384e+09	3.16605e+09	0.529229
P98179	RBM3	7	7	3.17676e+09	4.56897e+09	0.524312
Q6P2Q9;I3L0J9;I3L3Z8;I3L1T8	PRPF8	89	85	3.16866e+10	4.55606e+10	0.523914
Q53F19;Q53F19-2	C17orf85	13	12	2.22474e+09	3.19839e+09	0.52371
Q16630-3;F8WJN3;Q16630;Q16630-2;F8W084	CPSF6	11	12	2.60252e+09	3.7395e+09	0.522937
P21291;E9PS42;E9PND2;E9PP21	CSRP1	3	2	3.27481e+07	4.70181e+07	0.521802
O75179-6;H0YM23;O75179-7;O75179-2;O75179;H0YLQ3;O75179-3;O75179-4;O75179-5	ANKRD17	4	4	1.00403e+08	1.44065e+08	0.520911
P49792;Q7Z3J3;A6NKT7;J3KNE0;J3KQ37;P0DJD0;P0DJD1;F8VYC4;Q99666;O14715	RANBP2	8	10	5.37968e+07	7.70313e+07	0.517924
J3KQ96;Q13428-6;Q13428-7;E7ETY2;Q13428-5;H0YA99	TCOF1	1	1	3.81878e+08	5.46581e+08	0.517325
P51114;B4DXZ6;P51114-2;P51114-3;E9PFF5;E7EU85;C9JAJ4;H7C4S4;C9JYQ6;C9J5B4;C9IZ22;C9JZE0;C9JY20	FXR1	22	23	3.93927e+09	5.63199e+09	0.515717
F1T0B3;A0A087X2G1;Q92499;Q92499-3;Q92499-2	DDX1	18	19	1.94715e+09	2.78304e+09	0.515299
A0A087WXZ3;Q9Y5A9;Q9Y5A9-2;S4R3V3;S4R3J8	YTHDF2	10	7	8.44682e+08	1.20641e+09	0.514246
A2IDA3;P29372-5;P29372-4;P29372-2;P29372	MPG	1	1	8.5772e+06	1.22494e+07	0.514136
Q9Y383;Q9Y383-3;Q9Y383-2;Q96HJ9-2;V9GZ75;F8WEU3	LUC7L2	6	6	8.6325e+08	1.23224e+09	0.513434
P61326;P61326-2	MAGOH	1	1	1.97048e+08	2.80864e+08	0.511325
Q14157-1;Q14157-4;Q14157-3;Q14157;Q14157-5;F8W726;Q5VU77;Q5VU78;Q5VU81;Q5VU80;Q5VU79;H0Y5H6;H7C2T8	UBAP2L	22	22	7.39149e+09	1.05258e+10	0.509995
P62312	LSM6	3	4	3.90739e+08	5.55721e+08	0.508156
G3V2D5;G3V2P5;Q07352;G3V515	ZFP36L1	2	1	3.68662e+06	5.24022e+06	0.507331
Q9Y3X0;M0QYB4;M0QZR0;M0R2W0	CCDC9	8	8	1.62458e+08	2.30829e+08	0.506755
P62424;Q5T8U3;Q5T8U2	RPL7A	12	11	2.62951e+09	3.734e+09	0.505931
M0QZN2;M0R0F0;P46782;M0R0R2	RPS5	4	3	7.84826e+08	1.11381e+09	0.50506
P61353;K7ELC7;K7EQQ9;K7ERY7	RPL27	5	3	2.6727e+09	3.79228e+09	0.504768
Q9BRL6-2;Q9BRL6	SRSF8	5	5	1.00341e+09	1.42223e+09	0.503247
D6RAN4;P32969;H0Y9R4;E7ESE0;H0Y9V9	RPL9	2	2	8.65129e+07	1.22505e+08	0.501858
Q9Y3U8;J3QSB5;J3KTD3	RPL36	6	5	1.12898e+09	1.5947e+09	0.49827
K7EQ03;Q9BTD8-4;Q9BTD8-2;Q9BTD8-3;K7EP90;Q9BTD8;K7EML2;K7ER08	RBM42	7	7	5.16514e+08	7.29519e+08	0.498138
O60231;A2AB15;Q5SQH5	DHX16	6	5	7.08736e+07	9.99963e+07	0.496627
O75494-5;Q5JRI1;O75494-4;O75494-6;O75494-3;O75494-2;O75494;Q6IQ42;Q8WXF0	SRSF10	12	13	7.51269e+09	1.05989e+10	0.496514
Q9Y2W1	THRAP3	30	30	1.32918e+10	1.86801e+10	0.490967
P25398	RPS12	6	5	3.40038e+08	4.773e+08	0.489197
O95205;Q5VZF2-3;Q5VZF2-2;Q5VZF2;C9J4T8;Q9NUK0-4;Q9NUK0-3	MBLL;MBNL2	2	4	9.85775e+08	1.37911e+09	0.48441
P27348;E9PG15;P31947-2;Q04917;P31947	YWHAQ	3	1	4.40566e+07	6.15682e+07	0.482827
B4DS61;Q96SB4;H3BLV9;Q96SB4-3;Q5R363;D6RBM8	SRPK1	2	2	3.39068e+07	4.73078e+07	0.480503
A0A087X2I5;Q9UK45	LSM7	1	2	2.94299e+08	4.10601e+08	0.480456
P17480-2;E9PKP7;P17480;E9PLT2;E9PMM2	UBTF	7	7	1.44282e+08	2.00657e+08	0.475846
J3QL05;J3KP15;Q01130-2;Q01130	SRSF2	8	8	3.43227e+10	4.76547e+10	0.473457
P46783;F6U211;S4R435;Q9NQ39	RPS10;RPS10P5	6	6	7.78628e+08	1.07905e+09	0.470752
Q9NPE3	NOP10	1	1	1.92355e+07	2.66435e+07	0.470015
Q8N983-3;Q8N983-4;H0Y6Y8;B1AL05;Q8N983-2;Q8N983;Q8N983-6;Q8N983-7;H0YBU8;M0R051	MRPL43	8	7	1.34174e+09	1.85588e+09	0.468005
A0A087WUI1;Q9Y388;Q5JY83	RBMX2	8	5	7.04131e+08	9.73475e+08	0.467299
Q13123;A0A087X1R5;E7EQZ7;Q9H4P6;D6REL4;D6RAY9;D6RCQ4	IK	13	13	6.00549e+08	8.28894e+08	0.464905
Q8WU90;H7C466;F8WB26;Q8WU90-2	ZC3H15	4	3	6.96321e+07	9.60752e+07	0.464412
Q14684;Q14684-2	RRP1B	33	31	1.98126e+09	2.73161e+09	0.463337
Q5T653;C9IY40;C9JZW2;C9JZG7	MRPL2	11	10	1.64409e+09	2.26607e+09	0.462906
Q9NRR4-2;Q9NRR4-4;Q9NRR4;Q9NRR4-3;H7C5U6	DROSHA	6	6	1.05658e+08	1.45625e+08	0.462866
O75534;O75534-4	CSDE1	3	2	1.02665e+11	1.41415e+11	0.461984
Q9H307;Q9H307-2;G3V5F0;G3V579	PNN	25	25	8.35562e+09	1.1505e+10	0.461436
Q8IY37;F5H3Y4	DHX37	6	5	6.01226e+07	8.27816e+07	0.461403
Q96QR8	PURB	5	5	3.42114e+08	4.70585e+08	0.45998
C9JXB8;C9JNW5;P83731	RPL24	5	4	2.9779e+09	4.09377e+09	0.459136
Q9Y2H6-2;Q9Y2H6;G5E9X3;A0A087X1M6;H7C507	FNDC3A	9	8	1.67134e+08	2.29347e+08	0.456527
Q8TB72-3;Q8TB72-4;C9JW01;C9JE24;F2Z366;F8WD57	PUM2	1	1	4.40958e+08	6.04746e+08	0.455687
Q5SSJ5;Q5SSJ5-2;Q5SSJ5-3;B0QZK4;X6RGJ2;Q5SWC8;B0QZK9;B0QZK8;Q5SSJ5-5	HP1BP3	15	18	1.31867e+09	1.80715e+09	0.454633
P49916-2;P49916;K7ENR9;K7ERZ5	LIG3	2	1	5.43935e+06	7.44352e+06	0.452551
A0A087WYC8;Q9BZI7-2;Q9BZI7	UPF3B	3	3	1.07617e+08	1.47051e+08	0.450417
C9J2Y9;P30876;C9J4M6;C9JMN3;C9JZW8	POLR2B	21	18	8.99835e+08	1.22932e+09	0.45013
P62847-2;E7ETK0;P62847-3;A0A087WUS0;P62847;P62847-4	RPS24	6	5	1.00296e+10	1.36665e+10	0.446374
A6ND22;Q9Y3D3-2;Q9Y3D3	MRPS16	2	2	6.91521e+07	9.4218e+07	0.44623
Q8WWM7;Q8WWM7-6;Q8WWM7-8;Q8WWM7-5;Q8WWM7-4;Q8WWM7-9;Q8WWM7-2;Q8WWM7-3;H3BUF6;Q8WWM7-7;H3BSK9;H3BUE3;H3BSQ5;H3BRB0	ATXN2L	22	20	2.00566e+09	2.73206e+09	0.445914
Q9Y2X3;H7BZ72;F8WED0	NOP58	14	15	7.64744e+08	1.03998e+09	0.443511
Q16540;A6NJD9;A8MVT4;A8MYK1;H7C2P7	MRPL23	4	3	3.55223e+08	4.81611e+08	0.439146
O94880-2;O94880	PHF14	1	1	2.71883e+07	3.67887e+07	0.436276
P51991;H7C1J8	HNRNPA3	1	1	2.26989e+09	3.06207e+09	0.431886
Q9BY44-3;Q9BY44;F8WAE5;Q9BY44-4;Q9BY44-2;C9IZE1;H7C5Q3;H7C5R5;F8WF18;F8WAT3	EIF2A	15	12	1.99925e+08	2.69512e+08	0.430893
Q4G0J3;Q4G0J3-3;H0YA82;Q4G0J3-2;D6RFF0;D6R9Z6;D6RF22;D6RF49;D6RAF3	LARP7	16	13	5.23853e+08	7.04636e+08	0.427718
Q8NI27;H0Y815;H0Y594;Q8NI27-2;F2Z2V2;H7C477;B7ZBA0;H0Y7U4	THOC2	11	12	1.87127e+08	2.51512e+08	0.42661
Q15056-2;Q15056	EIF4H	14	14	8.60169e+09	1.15476e+10	0.424905
Q92576-2;Q92576;E7ER40;E7EVH3;D6R9X2;E9PE34;B3KP41;H0Y8L0;D6RBF0	PHF3	20	20	3.74254e+08	5.007e+08	0.419928
Q8IWS0-4;Q8IWS0-2;Q5JRC6;Q8IWS0-3;Q8IWS0;Q8IWS0-5	PHF6	3	2	2.81261e+07	3.76061e+07	0.41906
Q9BXY0;H0YBV6	MAK16	2	3	4.52019e+07	6.03915e+07	0.417961
H0YNU5;P54132;H0YLV8	BLM	3	3	1.09549e+07	1.45659e+07	0.411015
Q9NWU5;E7ESL0;J3KQY1;Q9NWU5-2;Q9NWU5-3	MRPL22	5	3	1.12114e+08	1.48511e+08	0.405602
O43660-2;O43660;H0YAA2;H0YA24;D6RA26	PLRG1	3	4	3.71654e+07	4.91751e+07	0.403968
P51116;I3L1Z2	FXR2	19	20	2.69104e+09	3.55681e+09	0.402419
P17066;P48741	HSPA6;HSPA7	1	1	1.9785e+07	2.61483e+07	0.402315
Q02040;Q02040-2;Q02040-3;X6RAJ1	AKAP17A	10	9	2.34621e+08	3.09958e+08	0.401737
P11940;P11940-2;E7EQV3;E7ERJ7;A0A087WTT1;H0YAR2;Q9H361;H0YBN4;H0YAP2;H0YB86;E5RJB9;H0YAS6;H0YB75;E5RGH3;E5RH24;H0YAS7;Q4VXU2;H0YC10;E5RHG7;Q4VXU2-2;E5RGC4;E5RFD8;H0YAW6;E5RJM8;Q96DU9-2;Q96DU9	PABPC1	19	20	4.88729e+10	6.45618e+10	0.401648
Q01081;Q01081-2;Q01081-4;Q8WU68-3;Q8WU68;M0QYK5;Q01081-3;M0R2N4;Q8WU68-2;K7EJH3;K7EJM7	U2AF1	8	8	2.29474e+09	3.02794e+09	0.400006
Q1KMD3;H3BQZ7	HNRNPUL2;hCG_2044799	25	23	5.00938e+09	6.59946e+09	0.397715
Q8N5F7;Q5M9Q1	NKAP	5	3	5.57169e+08	7.29575e+08	0.388942
P46779;P46779-2;P46779-3;H0YKD8;P46779-4;P46779-5;H0YMF4;H0YLP6	RPL28	5	4	2.93275e+08	3.83966e+08	0.388728
O00411;K7EMH3;K7ESD1	POLRMT	24	18	1.22578e+09	1.60066e+09	0.384957
A0A087X0Q1;Q7Z739;A0A024R7W5;A0A087WY31;A0A087X0C3;S4R373	YTHDF3	6	7	1.05016e+09	1.37069e+09	0.384289
H3BQM0;Q8NDF8-5;Q8NDF8;Q8NDF8-3;Q8NDF8-2;E9PC61;Q8NDF8-4	PAPD5	5	3	5.69904e+07	7.43836e+07	0.384265
Q14147	DHX34	3	2	1.797e+07	2.34366e+07	0.383175
Q9NUQ8-2;Q9NUQ8	ABCF3	1	1	1.52475e+07	1.9858e+07	0.381148
H0YH87;Q99700-2;V9GY86;Q99700-4;Q99700;F8VQP2;Q24JQ7;F8VVY6	ATXN2	1	1	2.48007e+09	3.22601e+09	0.379373
Q14978-2;Q14978;Q14978-3;S4R349;S4R402;S4R341;S4R3C2	NOLC1	8	9	6.92438e+08	8.99915e+08	0.378104
Q8WTT2	NOC3L	18	17	1.07136e+09	1.39135e+09	0.377045
O95478;H0YAI9	NSA2	11	10	1.47274e+09	1.91102e+09	0.375838
Q9BY77;F6VRR5;F8WCX5;Q6R954	POLDIP3	2	2	6.83417e+09	8.85868e+09	0.374327
P62081;B5MCP9	RPS7	9	9	1.28465e+09	1.66421e+09	0.373461
Q8WUA2	PPIL4	22	20	2.03086e+09	2.62876e+09	0.372289
Q9Y3A4;Q9NSQ0	RRP7A	4	3	2.72115e+08	3.52212e+08	0.372228
Q13247-3;Q13247;Q13247-2	SRSF6	12	11	4.03207e+10	5.19621e+10	0.365939
Q5VTE0;P68104;A0A087WVQ9;A0A087WV01;Q05639;Q5JR01;A6PW80	EEF1A1P5;EEF1A1;EEF1A2	8	10	6.15163e+08	7.91973e+08	0.364483
Q9NX20;E9PI14	MRPL16	4	3	1.56572e+08	2.0132e+08	0.362667
Q99714;Q5H928;Q99714-2	HSD17B10	2	1	2.12321e+07	2.72229e+07	0.358572
Q9NP73-4;Q9NP73-3;Q9NP73;X6RD70	ALG13	4	4	3.45916e+07	4.43411e+07	0.358223
Q9Y5S9-2;Q9Y5S9	RBM8A	4	4	2.3366e+08	2.99504e+08	0.358167
Q15717;Q15717-2;M0QZR9;M0R055	ELAVL1	18	19	2.20978e+11	2.83166e+11	0.357747
Q9P015;E5RIZ4;E5RHF4	MRPL15	9	9	4.06101e+08	5.19778e+08	0.356056
P55884;P55884-2;C9JZG1	EIF3B	5	4	8.05345e+07	1.03049e+08	0.355658
X6RAL5;O00422;H7BZW6;U3KPY7;U3KQ12	SAP18	5	5	1.01427e+09	1.29591e+09	0.353516
P29558;F6Y5H0	RBMS1	1	1	1.95801e+09	2.49558e+09	0.349987
O60306;H0YH15;H0YLN9	AQR	26	26	2.09926e+09	2.67188e+09	0.347973
Q8WUQ7;Q8WUQ7-2;K7ENY9;K7EIU6;K7EMQ0	CACTIN	16	12	4.74996e+08	6.03656e+08	0.345813
Q13838;Q13838-2;Q5STU3;F6WLT2;F6TRA5;F6S4E6;F6UJC5;F6R6M7;F6QWI5;F6U6E2;F6S2B7;H0YCC6;H0Y400	DDX39B	8	7	1.57507e+09	2.00152e+09	0.345683
P62854;Q5JNZ5	RPS26;RPS26P11	4	4	2.50678e+09	3.18278e+09	0.344451
P51991-2	HNRNPA3	2	2	5.92008e+10	7.46722e+10	0.334953
Q14694;Q14694-3;Q14694-2;J3KT19;H3BQP1;H3BQC6;H3BNS8;H3BVF1	USP10	9	10	7.45534e+08	9.38935e+08	0.332751
C9JYX8;C9J031;C9IY57;Q9UHC7-4;Q9UHC7-3;Q9UHC7-2;Q9UHC7;C9IZP5;C9JYI0;F8WAS8	MKRN1	2	1	1.29765e+07	1.62468e+07	0.324255
P05386	RPLP1	1	1	5.91901e+06	7.40815e+06	0.323757
P62701;A6NH36;Q8TD47;C9JEH7;P22090	RPS4X	11	10	1.74018e+09	2.16883e+09	0.31768
Q96EP5-2;K7EQ55;K7EK33;Q96EP5;K7EQ02	DAZAP1	9	10	1.53775e+10	1.90304e+10	0.307487
Q9UG63;Q9UG63-2;C9JHK9;C9JZV3	ABCF2	4	2	6.69052e+07	8.27389e+07	0.306448
Q92620;Q92620-2;J3KTG2;H3BQT9;H3BV01;J3KRT1;H3BMS7	DHX38	12	9	2.32831e+08	2.87691e+08	0.305236
Q15696;Q15695;A6NDW0	ZRSR2;ZRSR1	5	4	1.34672e+08	1.66118e+08	0.302752
Q5T200;Q5T200-2;Q5T9K0;A0A087WX14	ZC3H13	20	20	6.99438e+08	8.58807e+08	0.296137
P60842;J3KT12;P60842-2;J3KTB5;J3QS69;J3KSZ0;J3QL43;J3QR64;J3QLN6;J3KS25;J3QKZ9;J3KTN0;J3KS93;J3QL52;J3KT04;J3QQP0;E7EMV8;J3KSN7	EIF4A1	9	10	2.02258e+09	2.48312e+09	0.295958
Q8WVK2;B8ZZ98	SNRNP27	2	2	3.14319e+07	3.84651e+07	0.291323
Q9P2N5;U3KPZ7	RBM27	36	35	1.19105e+10	1.45648e+10	0.290248
Q9UHX1-6;Q9UHX1-5	PUF60	1	1	1.24386e+08	1.51723e+08	0.286608
P62995-3;P62995;H7BXF3;H7C2L4	TRA2B	13	12	8.53409e+09	1.04017e+10	0.285514
Q8WWY3;E7ESA8;E7EVX8;Q8WWY3-2;E7EU94;E7ESX0;E7EN72;Q8WWY3-3	PRPF31	6	5	1.10217e+08	1.34251e+08	0.284579
Q8TBF4;G3V1V1;F8VXY6	ZCRB1	4	5	1.31769e+08	1.60279e+08	0.282572
Q9UGM6	WARS2	2	2	2.25057e+07	2.71645e+07	0.271437
Q9NVV4;Q5T851	MTPAP	1	1	9.343e+08	1.1277e+09	0.271427
Q9NX07;Q9NX07-2	TRNAU1AP	9	8	3.70799e+08	4.47106e+08	0.269978
P81605;P81605-2	DCD	1	2	4.96833e+06	5.98828e+06	0.269382
Q5SRN1;O60508;Q5SRM9	CDC40	8	7	1.61933e+08	1.94583e+08	0.264987
P09001;H0Y9G6;E7ETU7;D6RC14;E9PF06	MRPL3	6	6	5.557e+08	6.67728e+08	0.264954
Q9NZB2-6	FAM120A	1	1	2.08759e+07	2.50839e+07	0.26492
Q14444-2;Q14444;A0A087X082;E9PLA9;G3V153;E9PP31	CAPRIN1	16	17	1.17484e+10	1.41089e+10	0.264137
Q07021;I3L3Q7;I3L3B0	C1QBP	1	2	9.41068e+06	1.12793e+07	0.261301
Q969S3	ZNF622	6	4	1.12764e+08	1.35149e+08	0.26124
Q13283;E5RIZ6;E5RI46;E5RIF8;E5RH42;Q13283-2;E5RJU8;E5RH00	G3BP1	16	15	1.44736e+10	1.73057e+10	0.257826
P10599-2;P10599	TXN	3	3	4.92131e+08	5.88217e+08	0.257307
Q9Y2W2;F5H5G4	WBP11	6	4	1.31351e+08	1.56854e+08	0.256001
O60828-10;O60828-9;O60828-8;O60828-7;O60828-6;O60828-5;O60828-4;C9JQA1;O60828-3;O60828-2;O60828	PQBP1	1	1	6.89018e+07	8.21449e+07	0.253628
Q5T4L4;P42677	RPS27	1	1	1.98437e+08	2.36477e+08	0.253016
O76094;O76094-2;R4GNC1;D6RDY6	SRP72	17	15	8.23824e+08	9.81458e+08	0.25259
Q9H6S0;D6RA70;D6R9T8;D6RF50	YTHDC2	32	27	7.41829e+08	8.80052e+08	0.246501
D6RB19;D6RHV0;F5H7P7;Q96BP3	PPWD1	1	1	8.18971e+06	9.71128e+06	0.245849
O95628-8;O95628-4;O95628-9;O95628-10;O95628-5;O95628-3;O95628-2;O95628;O95628-7;O95628-6	CNOT4	5	5	1.11286e+08	1.31926e+08	0.245461
Q9NRA8-2;Q9NRA8;Q9NRA8-3;B1AKL4;B0QYZ7;B1AKL6;B1AKL5	EIF4ENIF1	6	7	1.6065e+08	1.90383e+08	0.244981
Q9BZJ0-2;Q9BZJ0-3;Q5JY65;Q9BZJ0	CRNKL1	14	10	2.22652e+08	2.6346e+08	0.242791
P62979;J3QS39;J3QTR3;F5H6Q2;P62987;F5GYU3;F5H2Z3;F5H265;B4DV12;F5H388;F5H747;F5GXK7;J3QKN0;Q5PY61;P0CG47;Q96C32;P0CG48;M0R1V7;A0A087WV77;M0R1M6;M0R2S1;J3QLP7;J3QRK5;J3QSA3;K7EMA8;F5GZ39;J3KSM4	RPS27A;UBB;UBC;UBA52	6	6	3.91451e+09	4.62826e+09	0.241636
P07355;P07355-2;H0YKS4;H0YMD0;H0YMU9;H0YN42;H0YM50;H0YMM1;A6NMY6;H0YKL9;H0YKZ7;H0YLV6;H0YMT9;H0YKX9;H0YMW4;H0YN52;H0YNA0;H0YKV8;H0YN28;H0YL33;H0YNP5;H0YMD9;H0YLE2;H0YNB8;H0YKN4	ANXA2;ANXA2P2	7	6	9.24593e+09	1.09225e+10	0.240416
Q5T6F2;F5H2U4;Q5T6F2-2;A2A306;Q5JV08;H0YDN2	UBAP2	9	8	1.60998e+09	1.89429e+09	0.234614
F2Z388;P42766	RPL35	4	3	1.714e+09	2.01511e+09	0.233493
P48634;P48634-3;P48634-2;P48634-4	PRRC2A	53	48	5.27887e+09	6.19747e+09	0.231451
Q9Y4Y9;Q9Y4Y9-2;B8ZZF8	LSM5	2	2	3.80292e+08	4.4596e+08	0.229806
O75152;E9PQ61;E9PBY7;C9J0L0	ZC3H11A	45	45	1.64578e+10	1.92887e+10	0.228987
P18124;A8MUD9;C9JIJ5;C9JZ88	RPL7	14	15	4.8245e+09	5.63312e+09	0.223554
O94906-2;O94906	PRPF6	13	10	2.16204e+08	2.52253e+08	0.222478
E7EUH7;Q96PZ0	PUS7	2	1	1.0002e+07	1.16644e+07	0.221821
Q71UM5;C9JLI6;H0YMV8	RPS27L	2	1	2.40419e+08	2.79966e+08	0.2197
Q08170	SRSF4	8	7	1.71097e+09	1.99063e+09	0.218411
Q9Y3B4	SF3B14	5	5	9.25216e+08	1.07581e+09	0.217566
Q86UP2;Q86UP2-2;Q86UP2-4;Q86UP2-3;G3V4Y7;B7Z6P3;H0YJZ8;G3V5G2;H0YJP2;H0YJV5;G3V5P0	KTN1	47	38	3.26448e+09	3.79565e+09	0.217491
H7BY16	NCL	1	1	1.92408e+08	2.23485e+08	0.21601
A0A087WUU9;P47974	ZFP36L2	7	5	1.28091e+08	1.48208e+08	0.210453
Q8TAE8	GADD45GIP1	4	2	2.9095e+07	3.35178e+07	0.204154
O43663-2;O43663-4;O43663;H0YLA0;H0YL53;O43663-3	PRC1	2	2	7.1879e+06	8.26535e+06	0.201506
Q9Y6M1-1;Q9Y6M1;F8W930;Q9Y6M1-5;Q9Y6M1-6;Q9Y6M1-3;Q9Y6M1-4	IGF2BP2	16	17	1.69708e+09	1.94953e+09	0.200077
Q6P158;H7C109;Q6P158-2;A0A087WZ11;H7BZ23;Q6P158-3	DHX57	17	17	5.00635e+08	5.72587e+08	0.193733
G3XAI9;Q5BKY9;Q8N9E0	FAM133B;FAM133A	1	1	8.42847e+06	9.61449e+06	0.189939
S4R3H4;E7EQT4;Q9UKV3;Q9UKV3-5;Q9UKV3-3;Q9UKV3-2;G3V3B0;G3V3T3;A0A087WYN3	ACIN1	28	22	1.45226e+09	1.6559e+09	0.189319
Q9NW64;Q9NW64-2;E5RJW4;E5RHA8	RBM22	14	17	7.31356e+09	8.33396e+09	0.188428
A0A087X0H9;Q5T8P6-4		0	0	3.99012e+07	4.54213e+07	0.186937
P62829;C9JD32;B9ZVP7;J3KT29;J3KTJ3	RPL23	6	6	6.96214e+08	7.9158e+08	0.185205
Q96HR8-2;Q96HR8;D6RIB3	NAF1	2	2	4.03643e+07	4.58637e+07	0.184274
Q92900;Q92900-2	UPF1	45	34	1.08926e+10	1.23718e+10	0.183709
E9PB61	ALYREF	1	1	6.69737e+10	7.60207e+10	0.182797
Q01085-2;A0A087WX93	TIAL1	1	1	4.68406e+08	5.31197e+08	0.18149
H7C5Q0;Q96IZ7-2;Q96IZ7;C9J713	RSRC1	1	1	6.6044e+06	7.48406e+06	0.180394
P51398-2;P51398-3;P51398;V9GZ61;V9GYA7;V9GZ03;V9GYC9;V9GYW1;V9GYL9;V9GYF7;V9GYJ9	DAP3	4	4	4.57176e+07	5.16858e+07	0.177021
P62306;F8W0W6	SNRPF	6	6	7.05592e+09	7.94713e+09	0.1716
Q5T8P6-3;Q5T8P6-5;Q5T8P6-6;E2PSN0		0	0	5.93878e+09	6.66481e+09	0.166396
P16403;P16402;P22492;Q02539	HIST1H1C;HIST1H1D	2	2	1.90983e+10	2.14087e+10	0.16475
Q92567-2;Q92567	FAM168A	1	1	5.00947e+06	5.60561e+06	0.162212
Q7L014;D6RJA6;H0Y9U3	DDX46	30	26	1.58869e+09	1.77706e+09	0.161651
Q969Q0;P83881;J3KQN4;H0Y5B4;H7BZ11;R4GN19	RPL36AL;RPL36A	4	5	5.98696e+08	6.69614e+08	0.161505
Q13573;G3V3A4;G3V4X8;G3V5R3	SNW1	16	14	8.7416e+08	9.76035e+08	0.159036
P62495-2;B7Z7P8;P62495;I3L492;D6RJE8	ETF1	3	5	5.27424e+07	5.87229e+07	0.15496
Q8IYB3-2;Q8IYB3;A9Z1X7;E9PCT1;M0R088;M0R1E7	SRRM1	12	11	1.96728e+09	2.18792e+09	0.15336
Q15029-2;Q15029;Q15029-3;K7EP67;K7EJ74;K7EIV5;K7EIT3	EFTUD2	14	12	3.60735e+08	4.0072e+08	0.151652
Q8NAV1	PRPF38A	7	7	2.82792e+08	3.13966e+08	0.150867
Q99613;Q99613-2;B5ME19;H3BPE3;H3BPE4;H3BTY8	EIF3C;EIF3CL	27	23	4.16165e+09	4.61456e+09	0.149038
Q6IQ49-3;Q6IQ49-2;Q6IQ49	SDE2	3	2	1.07296e+07	1.1889e+07	0.148026
Q9NXH9-2;Q9NXH9;K7EQQ8;K7EQU7	TRMT1	3	4	3.00675e+07	3.32123e+07	0.143513
Q9H2U1-2;Q9H2U1;Q9H2U1-3;E7EWK3;H7C5F5;H7C514	DHX36	24	21	1.29605e+09	1.43032e+09	0.142211
Q6IN84	MRM1	3	4	5.87395e+07	6.48122e+07	0.141935
Q9BZZ5;B4E283	API5	1	1	1.36008e+10	1.49859e+10	0.139908
Q6PJT7-9;G3V3Y4;G3V3R9;G3V240;G3V572;G3V4R5	ZC3H14	1	1	9.7865e+07	1.07765e+08	0.13903
Q9NRW3	APOBEC3C	4	3	5.07404e+07	5.58495e+07	0.138409
Q00341;Q00341-2;H0Y394;H7C0A4;H7C2D1;H7BZC3;C9JQ82;C9JMQ6;H7C3D0;C9JHS9;C9J739	HDLBP	56	49	1.83396e+10	2.01735e+10	0.137504
Q9NP92;A0A087WV52	MRPS30	7	4	1.68559e+08	1.85409e+08	0.137458
Q9BRZ2;C9JI91;Q9BRZ2-2;Q9BRZ2-3	TRIM56	7	7	1.57427e+09	1.72597e+09	0.132727
Q14562;F5H658;K7EQH7;S4R3S0;K7END7	DHX8	37	35	4.83349e+09	5.27818e+09	0.126973
Q9NZB2;Q9NZB2-4;Q9NZB2-5;Q9NZB2-2;Q5T035	FAM120A	1	1	2.46742e+10	2.69029e+10	0.124758
P35579;P35579-2;P35580;P35580-5;P35580-2;P35580-3;P35580-4;B1AH99;Q5BKV1;P35749-4;P35749-3;P35749;P35749-2;B1PS43;E7ERA5;Q7Z406;Q7Z406-6;Q7Z406-2;A1L2Z2;REV__S4R3H4;REV__E7EQT4;REV__Q9UKV3-5;REV__Q9UKV3;Q7Z406-5;Q7Z406-4	MYH9	36	28	8.10029e+08	8.80467e+08	0.120295
P62899;C9JU56;B7Z4E3;P62899-3;P62899-2;B7Z4C8;B8ZZK4;H7C2W9	RPL31	6	5	2.27541e+09	2.47257e+09	0.11988
A2AJT9-2;A2AJT9;A2AJT9-3;H7BXX2;F2Z385	CXorf23	9	7	1.33541e+08	1.45019e+08	0.118955
O15371-2;O15371-3;O15371;B0QYA5;B0QYA8;B0QYA6;B0QYA7;B0QYA4	EIF3D	18	16	1.24493e+09	1.34924e+09	0.116085
A0A087X1A9;O75396	SEC22B	1	1	1.11473e+07	1.20293e+07	0.109863
P16401	HIST1H1B	5	7	1.52359e+09	1.644e+09	0.109732
E9PEQ6;Q9UNP9;Q9UNP9-2;Q9UNP9-3;E9PKY5;E9PIB0;E9PK21	PPIE	8	6	5.45698e+08	5.88655e+08	0.109318
C9J6P4;Q7Z2W4-3;H7C5K1	ZC3HAV1	4	0	2.02552e+10	2.18365e+10	0.108451
P55081	MFAP1	9	8	1.06513e+09	1.14825e+09	0.108414
Q9UL18;Q5TA58	AGO1	4	3	3.37598e+07	3.63081e+07	0.104983
Q9P2E9;A0A087WVV2	RRBP1	2	1	6.1665e+09	6.62607e+09	0.103701
Q9UHB9;Q9UHB9-4;Q9UHB9-2;Q9UHB9-3	SRP68	17	15	6.16677e+08	6.62124e+08	0.102587
Q7RTV0	PHF5A	5	5	7.58198e+08	8.1369e+08	0.101904
Q14671-2;Q14671-3;Q5T1Z4;Q5T1Z8;H0YDK8;H0YC97;E9PM68;E9PL65;E9PMX1;H0YDC5	PUM1	2	2	2.07165e+10	2.21925e+10	0.099289
P46777;Q5T7N0;R4GNJ2	RPL5	16	12	7.05387e+09	7.55469e+09	0.0989572
Q9BYD1;E5RJI7;H0YAX3;E5RFI2	MRPL13	7	8	2.89561e+09	3.10093e+09	0.0988325
Q9Y2R9;J3QLS3;J3QQS1;J3QKW2;J3KSI8	MRPS7	10	10	1.01908e+09	1.09012e+09	0.0972145
F5GYV5;H7BZV4;Q66PJ3-7;F8WCT1;Q66PJ3-4;Q66PJ3-3;Q66PJ3-2;Q66PJ3;F5H7X4;F8WEP2;Q66PJ3-5	ARL6IP4	5	4	2.84876e+08	3.04714e+08	0.0971197
Q15149;Q15149-7;Q15149-8;Q15149-5;Q15149-4;Q15149-6;Q15149-3;Q15149-2;E9PMV1;H0YDN1;E9PKG0;E9PQ28;E9PIA2	PLEC	4	3	5.95446e+09	6.35411e+09	0.0937204
P30101	PDIA3	3	3	1.76565e+07	1.87262e+07	0.0848554
O75683	SURF6	9	7	7.75635e+08	8.22572e+08	0.0847628
P16989-3;P16989;H0YG22	YBX3	4	4	4.10046e+10	4.3472e+10	0.0843
Q9Y295	DRG1	3	2	6.50688e+07	6.87389e+07	0.0791608
Q8WVM0	TFB1M	6	4	1.18455e+08	1.24908e+08	0.0765301
Q6P087-2;Q6P087;H7C2C3;C9JM75;H7C454;Q6P087-3;H7C0K7;H7C1H7	RPUSD3	6	5	1.51219e+08	1.59235e+08	0.074512
O75821;K7EL20;K7ER90;K7ENA8;K7EL60;K7EP16;K7ENH0	EIF3G	13	12	2.21218e+09	2.32221e+09	0.07003
O00148;O00148-2;B1Q2N1;K7EQN7;K7EPJ3;K7EN69;K7ENP6;K7EL56;K7EIL8;K7EN25;F6QYI9;F6SXL5	DDX39A;DDX39	8	9	4.26878e+09	4.48082e+09	0.0699395
P46781;B5MCT8;C9JM19;F2Z3C0;A8MXK4	RPS9	12	10	5.16603e+09	5.4182e+09	0.068756
P60866;P60866-2;E5RJX2;G3XAN0;E5RIP1	RPS20	4	3	6.43412e+08	6.73252e+08	0.0654038
Q9Y3Y2-4;X6R700;Q9Y3Y2;Q9Y3Y2-3;A0A087X1B7;Q5T7Y7	CHTOP	8	8	1.29044e+10	1.34891e+10	0.0639281
P38432	COIL	3	2	4.79502e+07	5.0033e+07	0.0613417
Q9UBU9;E9PIN3;Q9UBU9-2;B4E227;E9PLA7;H0YDU0;E9PQA4	NXF1	20	18	2.32493e+09	2.42181e+09	0.0589002
Q9UPQ9-1;Q9UPQ9;H0Y720;Q9UPQ9-2	TNRC6B	32	27	9.48638e+08	9.85691e+08	0.0552784
Q8TAD8	SNIP1	5	3	9.45966e+07	9.81503e+07	0.053204
P60228;E5RIT4;H0YBR5;E5RGA2;E5RHS5	EIF3E	5	3	4.18525e+07	4.3335e+07	0.0502211
Q9UQ80;F8VR77;H0YIN7;F8W0A3;F8VZ69	PA2G4	20	18	3.85565e+09	3.99181e+09	0.0500717
O75616;J3QT61;O75616-2;J3QSB2;J3QRV9;K7EQJ8	ERAL1	6	6	3.68172e+08	3.76937e+08	0.0339455
P78344-2;H0Y3P2;P78344;D3DQV9;H0YCH5;H0YD77;H0YEC5;E9PKF8;H0YD99;H0YEN8;H0YDC0;H0YCF8	EIF4G2	19	15	5.5179e+08	5.6412e+08	0.0318831
E9PKG1;Q99873-3;Q99873-2;Q99873-4;Q99873;H7C2I1;A0A087X1W2;E9PIX6;E9PMW9;E9PI83;E9PNR9;E9PQ98;H0YDE4	PRMT1	3	2	2.4432e+07	2.49165e+07	0.0283339
Q8NCA5-2;Q8NCA5;E9PH82;C9J3G8	FAM98A	7	6	1.54434e+09	1.57101e+09	0.0247012
P34931;P08107;P08107-2;V9GZ37	HSPA1L;HSPA1A	3	4	9.94859e+07	1.01197e+08	0.0245981
P79522-2;P79522	PRR3	2	2	5.22054e+07	5.30625e+07	0.0234938
Q9BUQ8;H0YI52;F8VVA2	DDX23	23	22	1.24876e+09	1.26828e+09	0.0223813
O60841;A0A087WUT6	EIF5B	12	10	2.51685e+08	2.55454e+08	0.0214432
Q8TEQ6	GEMIN5	5	6	4.46693e+07	4.52989e+07	0.020192
P08238;Q58FF7;Q58FF8;F8W026;Q5T9W8;Q58FG0;Q14568;Q58FF6	HSP90AB1	5	3	2.02748e+08	2.05497e+08	0.0194309
Q15366-6;Q15366-3;P57721-5;E9PFP8;P57721-4;P57721	PCBP3	0	0	2.02115e+09	2.04644e+09	0.0179335
Q14152;Q14152-2	EIF3A	67	62	1.23122e+10	1.24639e+10	0.0176694
Q6PJT7-5	ZC3H14	1	1	1.63028e+10	1.64624e+10	0.0140561
Q7Z2W4;Q7Z2W4-2;Q7Z2W4-4;Q7Z2W4-5	ZC3HAV1	2	2	1.81855e+09	1.8359e+09	0.013697
B7ZLQ8;Q17RY0-2;Q17RY0;E5RJM0;Q17RY0-3;E5RFP2;Q7Z5Q1-7;Q7Z5Q1-5;Q7Z5Q1-4;Q7Z5Q1-6;Q7Z5Q1-3;Q7Z5Q1;J3KN18;Q7Z5Q1-8;Q7Z5Q1-9;H0YBG1;H0Y9D9	CPEB4	10	8	1.16852e+09	1.17846e+09	0.0122137
E9PS23;E9PP50;P23528;E9PLJ3;E9PQB7;G3V1A4;E9PK25	CFL1	4	3	4.07749e+07	4.11028e+07	0.0115549
Q8WXA9-2;Q8WXA9;H0YC47	SREK1	10	7	1.86869e+08	1.88036e+08	0.00898478
Q92665	MRPS31	8	9	6.12857e+08	6.16176e+08	0.00779421
Q6NW34-2;Q6NW34;E9PFF8	C3orf17	3	3	2.19686e+07	2.20847e+07	0.00759872
I3L397;P63241;I3L504;P63241-2;Q6IS14;F8WCJ1;C9J7B5;C9J4W5;Q9GZV4	EIF5A;EIF5AL1;EIF5A2	5	6	3.62454e+08	3.62475e+08	8.11358e-05
Q9HCE1;Q5JR04;Q9HCE1-2;Q9HCE1-3	MOV10	41	40	1.40399e+10	1.40404e+10	5.37251e-05
C9JA28;Q9UNL2;Q9UNL2-2	SSR3	1	1	1.21403e+08	1.20159e+08	-0.0148624
Q6PJT7-2;H0YJA2	ZC3H14	0	0	1.10832e+08	1.09315e+08	-0.0198797
Q02878;F8VZ45;U3KQR5;F8VR69;F8VZA3;F8VWR1;F8VU16	RPL6	14	15	7.99066e+09	7.87729e+09	-0.020616
Q9NUL5;Q9NUL5-3;Q9NUL5-4;Q9NUL5-2;K7EML3;K7EMS9	C19orf66	6	5	8.451e+08	8.33071e+08	-0.0206835
Q8IXM3	MRPL41	6	4	1.16327e+09	1.14623e+09	-0.0212864
P62857	RPS28	4	4	3.30438e+08	3.25105e+08	-0.0234727
Q9NYF8-2;Q9NYF8;Q9NYF8-4;H0YF14	BCLAF1	0	0	5.00057e+09	4.91751e+09	-0.0241636
P30414;A0A087WYW3	NKTR	2	4	1.48966e+07	1.46288e+07	-0.0261739
Q9BZE1;S4R369;A6NHR2;H0Y4J2	MRPL37	19	15	2.62211e+09	2.5734e+09	-0.0270543
Q9NUL3-8;Q9NUL3-3;F8VPI7;E7EPX0;E7EVJ4;Q9NUL3-2;E9PH62;Q9NUL3;Q9NUL3-6;Q9NUL3-7;Q9NUL3-4;G5EA18;E5RJN7;E7EVI1;E5RJ67;H0YBY0;E5RFK1;Q9NUL3-5;E5RGT3;E5RGQ5	STAU2	22	16	1.60125e+09	1.57056e+09	-0.0279172
P27816-2;P27816-6;P27816;E7EVA0;P27816-5;H0Y2V1;F8W9U4;P27816-4;H7C4C5;B5MEG9;H7C456;P27816-7	MAP4	7	7	1.62173e+08	1.58404e+08	-0.0339305
H0YJB9;G3V4C6;Q9Y224	C14orf166	1	1	1.63171e+07	1.58763e+07	-0.0395077
P38919;I3L3H2;C9JUF0;E9PBH4;F8WE11	EIF4A3	15	9	2.79791e+09	2.71657e+09	-0.0425665
Q7L8L6	FASTKD5	3	2	1.13245e+07	1.09881e+07	-0.0435087
Q9H8G2-2;Q9H8G2	CAAP1	4	2	1.24208e+07	1.20215e+07	-0.0471461
Q4KWH8-3;Q4KWH8-4;Q4KWH8-2;Q4KWH8	PLCH1	1	1	9.86398e+08	9.48749e+08	-0.056144
J3QT28;O43684-2;O43684;J3QSX4	BUB3	1	3	1.46535e+07	1.40741e+07	-0.0582022
Q9NVS2;Q5QPA5;Q9NVS2-2;Q9NVS2-3	MRPS18A	6	5	6.02392e+08	5.78347e+08	-0.0587683
Q5VYS8-6;Q5VYS8;Q5VYS8-4;X6R3Q3;Q5VYS8-3;Q5VYS8-2;Q5VYS8-5;Q5VYS9;Q5VYT0	ZCCHC6	27	24	8.41003e+08	8.06649e+08	-0.06017
Q07065;H3BUW6;H3BN64;Q96K21-4;H3BRM1;Q96K21-3;H3BRF9;Q96K21-2;Q96K21	CKAP4	30	27	3.55428e+09	3.40118e+09	-0.0635195
O60869-2;O60869-3;O60869	EDF1	7	4	4.56864e+08	4.35809e+08	-0.0680668
A0A087WUL4;A0A087WX23;A0A087WXK2;Q86TG7;A0A087WZG9;Q86TG7-2;A0A087WYS2	PEG10	15	12	6.55301e+08	6.24935e+08	-0.0684524
Q86UE4;E5RJU9;H0YB56;H0YBJ8;H0YBE0	MTDH	18	10	1.40773e+09	1.33644e+09	-0.0749704
Q9H089;F8WFC6;H7C2X7	LSG1	9	6	1.99551e+08	1.89002e+08	-0.0783537
P62750;H7BY10;K7EJV9;K7ERT8;A8MUS3;K7EMA7	RPL23A	7	7	1.3005e+09	1.23011e+09	-0.0802861
Q15428;K7EMT0	SF3A2	4	3	2.13755e+08	2.01421e+08	-0.0857464
Q9HC36;I3L443;I3L0T6	RNMTL1	6	6	3.40021e+08	3.19581e+08	-0.0894415
Q5HY54;Q60FE5;P21333-2;P21333;A0A087WWY3;F8WE98	FLNA	7	3	3.41989e+07	3.21265e+07	-0.0901847
P67809;A0A087X1S2;H0Y449;C9J5V9;Q9Y2T7	YBX1	11	9	1.4405e+10	1.3525e+10	-0.0909421
P62308;A8MWD9;Q49AN9;F5H013;C9JVQ0	SNRPG	4	5	1.17965e+10	1.10402e+10	-0.0955961
Q5T3I0;Q5T3I0-3;E9PAV9;F8W895;E9PPY4;Q5T3I0-2;F2Z3C6	GPATCH4	6	2	6.58552e+07	6.15896e+07	-0.0966108
Q9NS39;Q5VW43;Q9NS39-2	ADARB2	4	1	3.0853e+07	2.88286e+07	-0.0979082
Q7Z478;A0A087WYN9;H0Y8L1	DHX29	16	8	2.30765e+08	2.14514e+08	-0.105356
Q9BZZ5-2;G3V1C3;Q9BZZ5-5;Q9BZZ5-1;Q9BZZ5-3;H0YER7;E9PQK6	API5	1	1	3.97739e+07	3.69493e+07	-0.106276
Q01804;Q01804-5;Q01804-3;D6RI06;D6RA27;Q01804-4	OTUD4	3	4	2.77217e+07	2.55375e+07	-0.118401
P15880;H0YEN5;I3L404;E9PMM9;E9PQD7;E9PM36;E9PPT0;H3BNG3;H0YE27	RPS2	19	18	8.1019e+10	7.44397e+10	-0.122187
P82979;F8VZQ9;F8VS12	SARNP	1	1	1.25847e+09	1.1542e+09	-0.124774
Q4U2R6;M0R176;A0A087WU28	MRPL51	3	3	2.42129e+08	2.21532e+08	-0.128263
Q5TC82-2;Q5TC82	RC3H1	9	3	1.74374e+08	1.59482e+08	-0.128796
A0AV96;B7Z8Z7	RBM47	3	2	2.94245e+10	2.69108e+10	-0.128835
Q9NR56-6;Q9NR56-2;Q9NR56-5;Q9NR56-7;Q9NR56-3;Q9NR56-4;H7C4T5;C9JCX1;H7C4Y1	MBNL1	1	1	6.49317e+07	5.93618e+07	-0.129387
Q6ZRY4	RBPMS2	4	2	4.86422e+07	4.43894e+07	-0.131993
Q9UGR2-2;Q9UGR2	ZC3H7B	25	21	2.44694e+09	2.23193e+09	-0.132683
Q9HAZ1;B7ZL31;A0A087WX74	CLK4	5	3	7.3759e+07	6.70939e+07	-0.136638
P23396;P23396-2;E9PL09;E9PPU1;H0YEU2;F2Z2S8;H0YCJ7;H0YF32;E9PQ96;E9PJH4;E9PK82;E9PSF4;E9PQX2;H0YES8;E9PJN9	RPS3	25	23	3.27562e+10	2.97258e+10	-0.14005
P08240;P08240-2	SRPR	14	11	2.67769e+08	2.42237e+08	-0.144565
Q8IYB8;B1AR60	SUPV3L1	4	3	6.76443e+07	6.08956e+07	-0.15163
H3BTN5;P14618-2;P14618;H3BQ34;P14618-3;H3BT25;H3BUW1;H3BTJ2;H3BU13;H3BR70;P30613-2;P30613	PKM	4	4	3.27366e+07	2.94664e+07	-0.151831
P61247;H0Y9Y4;D6RAT0;H0Y8L7;E9PFI5;D6RG13;D6R9B6;D6RB09;D6RAS7;D6RI02;D6RED7;D6RGE0	RPS3A	17	14	2.93791e+09	2.64279e+09	-0.152727
Q9H7E9;Q9H7E9-2	C8orf33	1	1	9.94057e+06	8.93111e+06	-0.15449
P18615;P18615-3;P18615-4;E9PD43;A2ABK4	NELFE	3	4	3.09527e+07	2.77327e+07	-0.158479
Q96AG4;I3L223	LRRC59	10	9	1.28278e+09	1.14129e+09	-0.168612
O60318;O60318-2	MCM3AP	8	4	1.11963e+08	9.96044e+07	-0.168738
Q9NUK0-2;B1AKI6;Q9NUK0	MBNL3	3	3	4.47415e+08	3.98025e+08	-0.168755
Q5T3N0;P04083;Q5T3N1	ANXA1	1	2	1.06593e+07	9.47278e+06	-0.170248
Q93073-2;Q93073;J3KPI1;H0YKY4	SECISBP2L	10	8	1.94127e+08	1.71485e+08	-0.178918
Q12986;Q12986-2;Q12986-3	NFX1	27	19	9.37328e+08	8.25154e+08	-0.18389
P62280;M0QZC5;M0R1H6;M0R1H5	RPS11	13	11	1.20984e+10	1.06342e+10	-0.186113
E7ES10;P20810-4;E9PCH5;P20810-8;E7EVY3;B7Z574;P20810-2;P20810;P20810-9;B7Z468;P20810-5;E7ESM9;P20810-7;P20810-6;D6RC54;H0Y944;E9PSG1;F8W7E0;E7EQ12;E7EQA0;H0Y7F0;H0YD33;H0Y9H6;P20810-3;E9PDE4	CAST	2	1	2.64286e+07	2.3148e+07	-0.191213
Q5TCZ1-2;H0Y507;Q5TCZ1-3;Q5TCZ1	SH3PXD2A	1	1	1.00822e+07	8.82286e+06	-0.192488
Q9NZE8;Q9NZE8-2;D3YTC1	MRPL35	2	2	7.76615e+07	6.79428e+07	-0.192879
P39019;M0R2L9;M0QXK4;M0QYF7;M0R140;A0A075B6E2	RPS19	5	4	2.38175e+08	2.07159e+08	-0.201283
A2IDC6;Q4TT38;Q13084;Q4TT37;A2IDC7	MRPL28	5	4	3.09812e+08	2.69411e+08	-0.201587
F1T0J2;Q14789;Q14789-2;H0Y867;E7EU81	GOLGB1	2	1	4.84668e+06	4.20213e+06	-0.205876
E7EX73;E9PGM1;E7EUU4;Q04637-8;Q04637-5;Q04637-4;Q04637-3;Q04637;Q04637-9;Q04637-7;Q04637-6;C9JF13;C9J6B6;C9K073;C9J2Z7;H7C044;H7C0V6;F8WCF2;C9JHW9;C9JWH7;C9J556;REV__Q8NEG2-2;REV__F5H7J8;C9JSU8;C9JWW9;REV__Q8NEG2;REV__C9JQZ6;REV__J3KQX6	EIF4G1	42	29	4.70944e+09	4.08299e+09	-0.205929
O75534-2;O75534-3;E9PLT0;E9PLD4;E9PNG3;E9PKN4;E9PJK7	CSDE1	1	1	5.81508e+07	5.03642e+07	-0.207401
Q9UBV8	PEF1	2	2	7.47965e+06	6.4737e+06	-0.208381
Q9HD33-2;Q9HD33;Q9HD33-3	MRPL47	3	2	6.05981e+07	5.23405e+07	-0.211346
O75127;G3V325;C9JGL8;C9JQN9;C9JWL7	PTCD1;ATP5J2-PTCD1	18	13	1.43124e+09	1.2337e+09	-0.214273
O15479;O15481;Q96LZ2;P43366;Q9UBF1	MAGEB2	6	5	2.12063e+08	1.82175e+08	-0.21917
C9IZ01;Q96RP9;Q96RP9-2;F8WAU4	GFM1	5	3	6.47731e+07	5.54957e+07	-0.223018
P56181-2		1	1	9.3528e+06	8.01203e+06	-0.223229
Q8WXH0;Q8WXH0-2;G3V5X4;Q8WXH0-7;Q8WXH0-4;Q8WXH0-3;G3V5N1;Q86YP9;Q8WXH0-6;Q8WXH0-5	SYNE2	20	6	1.63589e+08	1.40056e+08	-0.224075
C9JIZ1;C9J5E5;C9JZI8;C9JHZ8;C9JES8;C9JHS7;C9JBS3;C9JEJ8;A0A088AWM1;C9JHN6;C9JT62;C9JK79	HDLBP	1	1	1.87377e+08	1.60335e+08	-0.224851
Q15046;Q15046-2	KARS	1	1	1.20664e+07	1.02684e+07	-0.232774
Q9BSD7;Q5TDF0	NTPCR	1	1	2.63592e+07	2.23598e+07	-0.2374
P05455;E7ERC4;E9PGX9;E9PFL9	SSB	22	20	3.51456e+09	2.96831e+09	-0.243699
Q96T21;Q96T21-2;Q96T21-3	SECISBP2	3	2	2.33152e+07	1.96739e+07	-0.244991
B1ALB4;Q92540-2;Q92540;Q92540-5;E9PD50;Q92540-4;E9PBK2;E9PEK3	SMG7	2	3	1.15035e+07	9.67613e+06	-0.249574
H0YM82;Q6ZUT6-3;Q6ZUT6-4;Q6ZUT6	C15orf52	1	1	8.64532e+06	7.2258e+06	-0.258763
P01040;C9J0E4	CSTA	4	4	2.40205e+08	2.00096e+08	-0.263576
Q5F1R6;Q5F1R6-3;Q5F1R6-2	DNAJC21	2	2	1.36097e+07	1.1332e+07	-0.264232
P84090;G3V279	ERH	4	4	1.54229e+08	1.28389e+08	-0.264553
P04080	CSTB	2	2	3.47261e+07	2.8905e+07	-0.264702
Q7KZF4;H7C597	SND1	53	47	6.72409e+10	5.59247e+10	-0.265854
P00403	MT-CO2	1	1	2.03567e+07	1.69116e+07	-0.267492
P62266;D6RD47;D6RDJ2;D6RIX0;D6R9I7	RPS23	5	4	2.88982e+09	2.4007e+09	-0.267523
E9PM67;Q9NQS7-2;Q9NQS7	INCENP	2	2	7.47983e+08	6.21263e+08	-0.267801
Q9UKJ3;Q9UKJ3-2;K7EKU0	GPATCH8	12	8	2.31683e+08	1.91281e+08	-0.276453
B5MCU0;Q9Y2K5;B5MCG9;H7C0E9;H0YIX9;Q9Y2K5-2;B7ZL65;C9J7N6;H0YIF2	R3HDM2	10	8	3.82946e+08	3.15527e+08	-0.279377
P31327;P31327-3;P31327-2;Q5R211;E7EWJ3;C9JTA4;F8VPD4;P27708	CPS1	22	15	5.06923e+08	4.17361e+08	-0.280472
Q9BYJ9;Q9BYJ9-2	YTHDF1	6	6	3.58607e+08	2.9426e+08	-0.285312
P54136;E5RH09;E5RJM9;P54136-2	RARS	2	1	2.59112e+07	2.11459e+07	-0.293196
Q9BQ70;Q9H7D3;H3BSP8;H3BTU3;H3BQ53;H3BMJ8;H3BS87;H3BSS3;Q9H384	TCF25;NULP1	7	4	9.52913e+07	7.74457e+07	-0.29916
P82912-2;P82912;H0YL99;P82912-3	MRPS11	5	4	2.37329e+08	1.92449e+08	-0.302409
I3L3P7;I3L246;P62244;H3BN98;H3BV27;H3BT37;I3L303	RPS15A	4	4	2.86729e+08	2.32356e+08	-0.303349
P82933;H7BZC4	MRPS9	14	12	8.75878e+08	7.09375e+08	-0.304182
Q7Z2T5;Q7Z2T5-2;X6RK96	TRMT1L	15	11	4.03412e+08	3.2615e+08	-0.306719
H0YA61;Q9H0Z9-2;F6VZ39;Q9BX46;Q9H0Z9;A6NG75;Q9BX46-5;Q9BX46-2;H0Y8S7	RBM24;RBM38	4	3	3.36182e+08	2.71713e+08	-0.307161
P16989-2	YBX3	2	2	1.90306e+08	1.52868e+08	-0.316039
P40939	HADHA	2	1	1.83494e+07	1.47355e+07	-0.316438
Q9NSD9;Q9NSD9-2	FARSB	3	3	2.48336e+07	1.99355e+07	-0.316956
C9JG87;Q9NYK5;Q9NYK5-2	MRPL39	5	4	9.43206e+07	7.56356e+07	-0.318507
Q9UKV8;Q9UKV8-2;E5RJY2	AGO2	16	12	6.99723e+08	5.60549e+08	-0.319943
P62917;E9PKZ0;E9PKU4;G3V1A1;E9PP36	RPL8	20	17	3.63959e+10	2.90386e+10	-0.325804
O00571;O00571-2;B4DLA0;A0A087WVZ1;A0A087WX09	DDX3X	14	11	1.71088e+10	1.3552e+10	-0.336237
Q9BYC9	MRPL20	2	1	2.84289e+07	2.24889e+07	-0.338143
H0Y4V9;H0Y641	LARP4B	2	2	1.48494e+07	1.1725e+07	-0.340813
P61626	LYZ	1	1	1.64613e+07	1.29838e+07	-0.342372
P82921;A0A075B746	MRPS21	3	3	2.68321e+08	2.079e+08	-0.368069
Q7L2E3-2;Q7L2E3-3;H7BXY3;Q7L2E3	DHX30	56	45	2.10781e+10	1.62985e+10	-0.371004
F5H5I6;Q12849;H0Y8R1;H0YAK1;Q12849-5;H0YAM1	GRSF1	25	20	1.19693e+10	9.22193e+09	-0.376198
Q9Y262-2;Q9Y262;B0QY89;B0QY90;C9JHP4;C9K0Q7;H7C3A0;H0Y7E6	EIF3L	9	7	9.77849e+07	7.52381e+07	-0.378148
G5E972;P42167;P42167-2;H0YJH7;P42167-3;P42166	TMPO	6	3	1.27931e+08	9.79639e+07	-0.385041
V9GYY5;Q9UGY1	NOL12	3	1	3.069e+08	2.33737e+08	-0.392882
P23588;E7EX17;B4DS13;F8VX11;F8VP89;F8VSC7;F8W0K0;F8VYE9;F8VRU1	EIF4B	22	23	1.93673e+10	1.47467e+10	-0.393231
Q9BYK8;Q9BYK8-2;Q9BYK8-4	HELZ2	50	33	1.55414e+09	1.17138e+09	-0.407905
Q9BY77-2;Q8WUT1;F8WEE2	POLDIP3	1	1	3.36387e+08	2.53477e+08	-0.408266
O95985;O95985-3;O95985-2;H0Y6W0;C9JEI7;C9JKE2;C9JT00;F2Z2A5;C9JEQ1;C9J9X4;C9JF56;C9JTQ7;C9JHR0;H7C4B0	TOP3B	20	16	6.69078e+08	5.03631e+08	-0.409808
P62851	RPS25	4	3	5.17369e+08	3.8921e+08	-0.410645
Q9P2E3;Q5JXR6;Q5JXR7;Q9P2E3-2;Q5JXR5	ZNFX1	18	11	3.09893e+08	2.32019e+08	-0.417524
Q9UBB9;F6UKU9;F6SQZ1;F6XM96;H0Y4U8	TFIP11	5	2	2.43581e+07	1.81535e+07	-0.424152
P0CG12	CHTF8	3	1	1.20628e+07	8.985e+06	-0.424975
P15170-2;P15170-3;H3BR35;P15170;Q8IYD1;H3BSV8	GSPT1;GSPT2	9	8	2.25564e+08	1.67117e+08	-0.432679
Q9UJV9;J3KNN5	DDX41	7	5	1.50872e+08	1.11405e+08	-0.437514
E7EPF0;Q9NP64-2;Q9NP64-3;Q9NP64;A0A087WXF8;A0A087WYV3;A0A087WXU5;A0A087WYF0	ZCCHC17	9	5	2.84039e+08	2.09427e+08	-0.439643
P04406-2;P04406;E7EUT5	GAPDH	5	2	1.12185e+08	8.22381e+07	-0.448007
P13639	EEF2	22	17	9.16577e+08	6.7186e+08	-0.448097
Q96CT7;M0R2F5	CCDC124	5	3	9.40979e+07	6.89242e+07	-0.449153
O60716-24;O60716-23;O60716-21;O60716-19;O60716-22;O60716-20;O60716-16;O60716-18;O60716-15;O60716-17;O60716-13;O60716-11;O60716-14;O60716-12;O60716-10;O60716-8;O60716-9;O60716-7;O60716-5;C9JZR2;O60716-3;O60716-6;O60716-4;O60716-2;O60716;E9PRE2;E9PKL1;O60716-32;O60716-31;O60716-29;O60716-27;O60716-30;O60716-28;O60716-26;O60716-25	CTNND1	3	2	1.74463e+07	1.27143e+07	-0.456472
Q53EP0;Q53EP0-2;C9JKH7	FNDC3B	23	19	1.09336e+09	7.93366e+08	-0.462705
Q9C0B0;K7EQ93;K7ELF5	UNK	20	12	1.23193e+09	8.91651e+08	-0.466369
P11388;P11388-2;P11388-3;P11388-4;J3KTB7	TOP2A	3	3	7.69081e+07	5.53969e+07	-0.473329
A5YKK6;A5YKK6-3;A5YKK6-2;A5YKK6-4;H3BNB1;H3BMH0;H3BMZ2;H3BR89;H3BVC9	CNOT1	15	11	1.32241e+08	9.47716e+07	-0.480645
O00410-2;C9JZ53;O00410;H0Y8C6;O00410-3	IPO5	1	2	2.31816e+08	1.66107e+08	-0.480871
Q14671;H0YEH2;Q14671-4;E9PR38	PUM1	2	2	6.12153e+08	4.38179e+08	-0.482373
Q15434;F8W1T6;F8VV01;F5H5C8;F8VQS9	RBMS2	7	6	1.03084e+09	7.32203e+08	-0.493502
Q9Y3D9;J3QLR8	MRPS23	8	7	7.15682e+08	5.03889e+08	-0.506212
P08195-2;P08195-3;F5GZS6;P08195;J3KPF3;P08195-4;F5GZI0;F5H867;F5H0E2;H0YFS2	SLC3A2	3	1	2.0379e+07	1.43391e+07	-0.507128
P00338-5;P00338-4;P00338-2;P00338;P00338-3;F5GZQ4;F5H5J4;F5H6W8;F5GXH2;F5GYU2;F5GXY2;F5H5G7;F5H155;A0A087WUM2;G3XAP5;F5H245;Q6ZMR3;P07864	LDHA;LDHC;LDHAL6A	1	1	1.29596e+07	9.11077e+06	-0.508379
Q99459	CDC5L	20	17	7.87516e+08	5.53161e+08	-0.50961
O43432;O43432-3;O43432-4;Q5SWD0;O43432-2;B1AN89	EIF4G3	11	7	1.30487e+08	9.15849e+07	-0.510722
Q7L0Y3;C9JVB6	TRMT10C	20	17	1.81e+09	1.2602e+09	-0.522337
Q9UGP8;A6PVC9	SEC63	18	12	1.65353e+09	1.15061e+09	-0.52315
Q71RC2;Q71RC2-4;Q71RC2-5;Q71RC2-3;Q71RC2-6;Q71RC2-2;X6RLN4;Q71RC2-7;Q96J85;Q6P4E2;Q8TBL5;A0A087WTL9;F8VY40;F8W1I4;F8W1Z5;E5RHZ8;F8VNV1	LARP4	25	17	5.7425e+09	3.99237e+09	-0.524432
Q14258	TRIM25	16	15	8.17092e+08	5.66287e+08	-0.528964
O43896;F8W8V9;Q12756;Q12756-3;Q12756-2;I3L1B1;H7C0K6	KIF1C	16	10	3.59026e+08	2.47975e+08	-0.53389
P08574	CYC1	2	1	2.34773e+07	1.61986e+07	-0.535399
P42704;B8ZZ38;C9JCA9;H7C3W8;Q9NP80-3;Q9NP80-2;Q9NP80	LRPPRC	100	87	3.27152e+11	2.2545e+11	-0.53715
B7Z4S1;P23193;E5RK46;E5RFI1;E5RJ93;E5RIS7;Q5JRI7;Q15560-2;P23193-2;Q15560	TCEA1;TCEA2	2	1	1.25633e+07	8.64983e+06	-0.538473
P82675;P82675-2	MRPS5	22	15	2.25662e+09	1.55058e+09	-0.541362
Q96A72;F5H6P7;F5H6N1;F5H3U9;F5H124	MAGOHB	1	1	6.14388e+07	4.20224e+07	-0.547992
Q15427;Q5SZ64	SF3B4	8	6	5.91251e+09	4.02831e+09	-0.553598
Q15032-2;Q15032;Q15032-3;Q15032-4;H7C207;H7BZ47;H7C1X4	R3HDM1	13	11	2.38941e+09	1.62648e+09	-0.554898
P47914;F8WF43;C9IYI4	RPL29	4	3	1.16425e+10	7.92265e+09	-0.55534
H3BQQ2;Q86UK7-2;Q86UK7-3;Q86UK7;H3BR87;Q86UK7-4	ZNF598	5	4	5.21876e+07	3.54356e+07	-0.558506
P0DI83	RAB34	1	1	3.35354e+07	2.27236e+07	-0.561495
Q6P6C2;Q6P6C2-1;Q6P6C2-3;K7ER58	ALKBH5	8	8	8.84927e+08	5.972e+08	-0.567344
Q8NC51;Q8NC51-2	SERBP1	2	2	1.48298e+10	9.99772e+09	-0.568829
Q15858-3;Q15858-2;Q15858	SCN9A	2	1	1.10324e+09	7.42421e+08	-0.571439
Q96QD9;Q96QD9-2;Q96QD9-3;H9KVC6;Q96QD9-4;H9KVD1;H9KVC1;H9KVD5	FYTTD1	17	15	4.41056e+09	2.96259e+09	-0.574104
I3L4I0;Q96CP2;I3L1Y9;I3L0R3;I3L231	FLYWCH2	1	2	1.25687e+07	8.42368e+06	-0.577308
Q9H7E2-3;Q9H7E2;Q9H7E2-2;B1AMN9;F2Z2Y2	TDRD3	26	16	1.02336e+09	6.83066e+08	-0.583213
Q9UNX3;J3QRI7;J3QQQ9;J3QQV1;E5RIT6;J3QRC4;P61254;J3KTJ8;J3KS10;E5RHH1;J3KSS0	RPL26L1;RPL26;KRBA2	7	6	3.27464e+09	2.17703e+09	-0.588976
P62269;J3JS69	RPS18	9	6	1.31039e+09	8.70372e+08	-0.59029
Q9BX40;Q5TBP9;Q9BX40-2;Q5TBQ1;Q9BX40-3;Q5TBQ0	LSM14B	4	2	1.98927e+08	1.31848e+08	-0.593368
P10412	HIST1H1E	1	1	1.09995e+08	7.2642e+07	-0.598557
P62633-8;P62633-4	CNBP	1	1	2.40508e+08	1.58359e+08	-0.602889
Q9HCG8;B7WP74	CWC22	3	2	1.33541e+07	8.74448e+06	-0.610842
Q9H6T0-2;Q9H6T0;J3QQJ9;J3QKU3;J3KRF2;H0YBR2;H0YBB3;Q6NXG1-2;Q6NXG1-5;Q6NXG1-4;Q6NXG1-3;Q6NXG1	ESRP2	22	20	4.83848e+09	3.15842e+09	-0.615353
E9PQ56	PUF60	1	1	3.30492e+07	2.15311e+07	-0.618192
Q96DH6;B4DHE8;Q96DH6-3;B4DM51;J3QKT5;H0YHB7;O43347	MSI2	1	0	5.77047e+09	3.7568e+09	-0.619185
Q2M296-4;Q2M296-2;Q2M296-3;Q2M296;H3BVG2;H3BNE5;F5H0M7;H3BSD1;H3BQU0	MTHFSD	2	1	2.37525e+07	1.54631e+07	-0.619249
B3KWE1;P12081-3;P12081-2;P12081-4;P12081;D6RJE6;P49590-2;P49590;E7ETE2;B4E1C5;B4DDD8	HARS;HARS2	3	1	2.82249e+07	1.83657e+07	-0.619955
H7C3T4;Q13162;A6NJJ0	PRDX4	2	2	2.02694e+09	1.30635e+09	-0.633764
P62633-2;P62633;P62633-7;P62633-3;P62633-5;P62633-6;D6RAT4	CNBP	1	1	9.96462e+09	6.41711e+09	-0.634892
Q9UNZ5;K7ESE5	C19orf53	2	2	4.77846e+07	3.06803e+07	-0.639234
Q8IWR0;I3L2K5;I3L382;I3L2N8;I3L323;Q8IWR0-2;I3L3S2;I3L3F9;I3L1Y3	ZC3H7A	24	19	3.87942e+09	2.48806e+09	-0.64082
E9PF19;Q9Y4P3;Q96E41;A0A087WXC6;F8WDI9;F8WCR3	TBL2	13	9	3.36343e+08	2.13638e+08	-0.654765
F8WB06	ATXN2	0	0	3.01753e+07	1.91315e+07	-0.657416
Q9UII4;E9PBL0	HERC5	9	4	8.73946e+07	5.52959e+07	-0.660372
Q96I51;Q96I51-3;Q96I51-2;A0A087WT38	WBSCR16	11	8	3.82367e+08	2.38476e+08	-0.681117
Q13586;G0XQ39;Q13586-2;H0YDB2;E9PNJ4;E9PRE4;E9PR07;E9PJ19;E9PMB4;E9PRZ7;E9PR09;E9PN27;E9PIQ8	STIM1	4	1	2.36607e+07	1.47467e+07	-0.682104
Q96E29-3;Q96E29-2;Q96E29;E5RIY4;E5RIK9	MTERFD1	6	3	1.07011e+08	6.66492e+07	-0.683102
Q8N884-2;A6PW79;Q8N884	MB21D1	1	1	7.27509e+06	4.52338e+06	-0.685563
Q9NYY8;Q9NYY8-2	FASTKD2	23	19	5.53625e+09	3.41904e+09	-0.695318
Q9H9Y2;X6R7Q1	RPF1	7	4	2.70218e+08	1.6687e+08	-0.695396
P08579	SNRPB2	3	3	1.35465e+08	8.36394e+07	-0.695665
Q9UQ35;Q9UQ35-2;I3L4D8;I3L182;I3L1I8;Q9UQ35-3;A0A087X1W1;I3L1C0;I3L0N7;I3L3Q8;I3L4U6	SRRM2	50	37	8.83528e+09	5.43448e+09	-0.701134
Q9GZT3-2;Q9GZT3;A0A087WUN7;H0YJ40;G3V4X6;G3V2S9;H0YJI1;H0YJ07	SLIRP	2	2	1.39811e+10	8.58279e+09	-0.703959
Q9NUQ6-2;Q9NUQ6;Q9NUQ6-4;Q9NUQ6-3;B8ZZZ7;F8W6C2;C9JW67;C9JKE4;F8VZ02;F8VT91;C9JGM8;F2Z2S1;C9IZC3;C9J8M7;H7C2G5;Q4ZFW0;F8WAV0	SPATS2L	9	7	2.72631e+08	1.66151e+08	-0.714451
Q9UHK0	NUFIP1	5	2	4.52349e+07	2.75452e+07	-0.715634
Q01082;A0A087WUZ3;Q01082-3;Q01082-2;F8W6C1;O15020-2;O15020;A4QPE4	SPTBN1	30	18	3.30429e+08	2.00107e+08	-0.723568
C9J9K3;P08865;A6NE09;C9JQR9	RPSA;RPSAP58	8	8	1.45983e+09	8.79827e+08	-0.730505
Q7L1Q6;Q7L1Q6-4;Q7L1Q6-3;Q7L1Q6-2;C9IZ80;C9JFN4;C9JV57;H0Y503;C9J188;C9JWF5	BZW1	7	6	2.48737e+08	1.49814e+08	-0.731451
O95758-4;O95758-1;O95758-7;X6R242	PTBP3	1	1	1.48922e+07	8.94368e+06	-0.735612
Q96EY7;Q96EY7-2;B8ZZQ4;F8WE76	PTCD3	23	19	9.06781e+09	5.37351e+09	-0.75489
Q15646;Q15646-3;Q15646-2;H0YGP3	OASL	18	14	1.22267e+09	7.23052e+08	-0.757862
P35659-2;B4DFG0;P35659;D6RDA2;H0Y993;D6R9L5;H0Y8X0	DEK	4	3	9.26463e+07	5.47535e+07	-0.758781
Q9UN86-2;D6RGJ4;D6RAC7;D6RB17;D6RBM9;D6REX8;D6RBR0;D6RE13;D6RBW8;D6R9X5;D6R9A4	G3BP2	1	1	2.51373e+07	1.44907e+07	-0.794705
Q5VV67-2;Q5VV67;E7EVG6;X6R7H2	PPRC1	23	17	1.06201e+09	6.10349e+08	-0.799089
Q8N3C0;Q8N3C0-4	ASCC3	9	5	5.54444e+07	3.17638e+07	-0.803657
P41214;P41214-2;A0A087X1L6;Q5SY38	EIF2D	5	3	4.97982e+07	2.84873e+07	-0.805774
M0R117;Q02543;M0R3D6;M0R1A7;M0R0P7	RPL18A	9	9	5.02737e+09	2.87309e+09	-0.807199
Q5TAX3;E9PKY2;E9PKX1;Q5TAX3-2;H0YDJ1;H0YEE8;X6R5G7;E9PRG2;E9PQS7;E9PJN7	ZCCHC11	22	17	4.76652e+08	2.68254e+08	-0.829336
Q8NC51-3;Q8NC51-4	SERBP1	2	2	5.55281e+08	3.10699e+08	-0.837701
P82930;C9JJ19;A0A087WUZ8	MRPS34	3	1	1.77678e+07	9.81256e+06	-0.856565
Q9BYD2;Q5SZR1	MRPL9	6	4	7.56969e+07	4.17013e+07	-0.860144
P40429;M0QYS1;Q8J015;Q6NVV1;M0QZU1	RPL13A;RPL13a	10	10	3.10142e+09	1.70789e+09	-0.860714
A2A2L5;Q9BY42;A2A2L6	RTFDC1	2	1	9.56386e+06	5.26043e+06	-0.862411
Q6PKG0;Q6PKG0-3;E5RH50;H0YBW1;H0YAN4;H0YC33;H0YC73;E5RHK4;H0YBM7;H0YBR8;H0YAX9;H0YBJ5	LARP1	41	34	8.90573e+09	4.88472e+09	-0.866457
Q8NC60	NOA1	11	7	1.69227e+08	9.25494e+07	-0.870661
C9J4V0;C9J8S3;P51149;C9J4S4;C9IZZ0;C9J7D1;C9J592	RAB7A	3	1	3.74041e+07	2.03431e+07	-0.878656
F5H5U2;Q8NHQ9;Q8NHQ9-2;E7EX41	DDX55	5	2	8.71675e+07	4.73493e+07	-0.880447
Q92616	GCN1L1	2	2	2.06595e+07	1.12062e+07	-0.882514
C9J8R7;C9JNI1;A4D1E9;A4D1E9-2;C9JEQ8	GTPBP10	4	2	6.17363e+07	3.2378e+07	-0.931103
Q8IV32	CCDC71	4	3	1.06085e+08	5.50488e+07	-0.946437
Q96EL2	MRPS24	2	1	9.68943e+07	5.00386e+07	-0.953371
G3V2D6;G3V5V7	HNRNPC	1	1	1.35029e+09	6.96496e+08	-0.955079
Q8N3Z6;X6R4A7;Q8N3Z6-2	ZCCHC7	4	4	1.50569e+08	7.67259e+07	-0.97264
P82664	MRPS10	2	1	9.73841e+06	4.90123e+06	-0.990544
P30086	PEBP1	7	5	2.06933e+08	1.03095e+08	-1.00519
P49759;P49759-3;B8ZZR0;A0A087WVK0;F8WBF5	CLK1	4	2	5.69744e+07	2.8e+07	-1.02489
P30405;R4GN99;P30405-2	PPIF	1	1	9.67162e+06	4.75256e+06	-1.02505
Q09666	AHNAK	19	5	3.8064e+08	1.87037e+08	-1.0251
Q9H5Q4	TFB2M	9	3	3.20989e+08	1.56955e+08	-1.03217
Q9BQ39;A0A087WVB0;A0A087WVC1;S4R3V4;S4R3G6	DDX50	13	8	3.53415e+08	1.72383e+08	-1.03574
P11387;E5RIC7;Q969P6-2;Q969P6;E5RJ95;E5RFS0;E5RJ33;H0YBR3;H0YC03;E5RGE7;E5RGR4;E5RFE3;E5RGR2	TOP1	17	10	5.933e+08	2.8887e+08	-1.03834
H0Y9L5;D6R905;Q06265-3;Q06265-4;D6RIY6;Q06265;Q06265-2	EXOSC9	1	1	1.93192e+07	9.26022e+06	-1.06092
Q8NEF9	SRFBP1	5	2	3.48232e+07	1.64737e+07	-1.07989
Q6Y7W6-4;Q6Y7W6-5;Q6Y7W6;Q6Y7W6-3;I1E4Y6;E7ESB6;C9JHW1;F8WCD5;C9JPV7;C9JXQ0;C9J0V6;C9JHT0;C9JRZ2;C9JH18;C9JW88;REV__A0A087WZL0;REV__Q86UU1-2;REV__Q86UU1	GIGYF2	18	8	4.66571e+08	2.16198e+08	-1.10974
Q14240;Q14240-2;E7EQG2	EIF4A2	4	2	1.15017e+08	5.26684e+07	-1.12684
Q9BYD6;H0Y8N7;H0YAB5	MRPL1	8	4	2.68365e+08	1.22663e+08	-1.1295
Q9NYL2;Q9NYL2-3;Q9NYL2-2;C9J3F7	MLTK	8	2	1.43543e+08	6.34154e+07	-1.17857
Q16658	FSCN1	2	1	2.74243e+07	1.20136e+07	-1.19078
P49591;Q5T5C7	SARS	4	2	9.73307e+07	4.23244e+07	-1.2014
O95613-2;O95613	PCNT	2	1	4.74702e+06	2.06418e+06	-1.20146
P60468;S4R3B5	SEC61B	3	3	7.67424e+08	3.33504e+08	-1.20232
B0AZS6;P63104-2;P63104;E7EX29;B7Z2E6;H0YB80;E7ESK7	YWHAZ	1	2	2.01403e+07	8.56595e+06	-1.2334
F5GWX5;Q14839;Q14839-2;F5H6N4	CHD4	5	4	7.90285e+07	3.33752e+07	-1.2436
P49454	CENPF	2	2	7.72768e+06	3.24971e+06	-1.24973
Q04837;E7EUY5;C9K0U8	SSBP1	8	6	6.33821e+09	2.61831e+09	-1.27544
P20290-2;P20290;H0Y9Y1;D6RDG3	BTF3	2	1	1.97476e+07	8.04404e+06	-1.29568
P82673;H0YG82;P82673-2	MRPS35	8	4	1.78213e+08	7.25286e+07	-1.29698
Q9Y5B9	SUPT16H	5	1	1.44362e+07	5.7874e+06	-1.3187
E9PE17;Q9Y2R5;I3L0E3	MRPS17	3	2	1.75576e+08	7.02312e+07	-1.32191
Q9BXJ9-4;Q9BXJ9;Q6N069-5;Q6N069-4;Q6N069-3;Q6N069-2;Q6N069	NAA15;NAA16	2	1	9.1355e+06	3.59229e+06	-1.34658
Q99583;V9GY02	MNT	2	0	3.0967e+08	1.2127e+08	-1.35251
P0CW18;R4GMZ0	PRSS56	3	1	4.01346e+07	1.5581e+07	-1.36506
P31944	CASP14	4	2	9.06959e+07	3.51785e+07	-1.36634
P26038;V9GZ54	MSN	5	2	1.36765e+08	5.22686e+07	-1.38769
Q96N46-3;Q96N46-2;Q96N46	TTC14	2	1	2.16703e+07	8.20764e+06	-1.40068
Q8TCJ2	STT3B	3	1	2.27915e+07	8.34014e+06	-1.45036
Q9HAU5;Q9HAU5-2	UPF2	5	3	4.69742e+07	1.70957e+07	-1.45823
Q8TCS8;H7BXF6;F8WBI3;H7C3C5	PNPT1	10	5	9.92098e+07	3.53537e+07	-1.48862
O94874;O94874-2;O94874-3	UFL1	8	4	1.50489e+08	5.19868e+07	-1.53344
Q5H9U9;Q5H9U9-2;H0Y939	DDX60L	5	1	2.25021e+08	7.47575e+07	-1.58977
Q96GJ1-3;Q96GJ1-2;Q96GJ1	TRMT2B	2	1	3.17373e+07	1.04912e+07	-1.597
Q9BXS6-7;Q9BXS6-4;Q9BXS6-6;Q9BXS6-3;Q9BXS6-5;Q9BXS6-2;Q9BXS6;H0YKA7;H0YMD2	NUSAP1	3	1	2.15617e+07	6.98348e+06	-1.62645
Q9ULR0;Q9ULR0-2;Q9ULR0-1;D6RC18;A8MVI5;H0YA89	ISY1	7	2	8.98321e+07	2.85198e+07	-1.65526
Q86Y13;C9J9M8;C9J702	DZIP3	6	0	1.09229e+08	3.44307e+07	-1.66559
Q92667;Q92667-2;I3L0W0;I3L2A2;I3L2N7;I3L0K6;I3L3K1;I3L364;I3NI36;I3L0V5;I3L3V6	AKAP1	35	21	3.59738e+09	1.13028e+09	-1.67026
P55060-4;P55060-3;P55060;P55060-2	CSE1L	1	2	1.90022e+07	5.94516e+06	-1.67637
Q14683;V9GYN9;G8JLG1	SMC1A	1	1	9.82035e+07	3.06073e+07	-1.6819
P26641;P26641-2	EEF1G	7	3	2.08572e+08	6.4956e+07	-1.68301
Q14574-2;Q14574	DSC3	2	1	4.98284e+07	1.50948e+07	-1.72292
Q96DI7;Q96DI7-2;Q9NSS8	SNRNP40	3	1	3.61296e+07	1.09183e+07	-1.72644
Q8N5G2-2;Q8N5G2-3;Q8N5G2	TMEM57	4	2	4.91026e+07	1.47321e+07	-1.73684
P26447	S100A4	2	1	4.20448e+07	1.22539e+07	-1.77869
Q9HBD1-6;Q4VXB0;Q9HBD1-4;Q9HBD1;Q9HBD1-2;Q9HBD1-3;A6NHN2;H0Y5D9	RC3H2	4	1	2.54793e+07	7.40052e+06	-1.78363
P05783;F8VZY9	KRT18	2	1	3.84255e+07	1.11018e+07	-1.79127
P02794;G3V1D1;G3V192;E9PQR3;E9PPQ4;E9PKM5;E9PRK8;E9PK45;E9PKY7	FTH1	4	1	4.12763e+07	1.17902e+07	-1.80773
E9PK01;P29692;E9PMW7;E9PPR1;E9PL12;E9PQ49;E9PI39;P29692-3;A0A087X1X7;P29692-2;E9PRY8;E9PN91;E9PIZ1;E9PL71;H0YCK7;E9PQZ1;P29692-4;E9PNW6;E9PQC9;E9PKK3;E9PK72;E9PJD0;H0YE58;E9PK06;H0YE72	EEF1D	4	1	3.27098e+07	9.15669e+06	-1.83683
P05109	S100A8	4	3	2.65693e+08	7.36189e+07	-1.85161
Q13442	PDAP1	2	2	2.18832e+07	5.98469e+06	-1.87047
P43307;P43307-2;C9J3L8;C9J5W0;E9PAL7;C9IZQ1;C9JBX5	SSR1	3	2	8.17029e+07	2.21756e+07	-1.88141
Q2TBE0;H7C3G7;Q2TBE0-2;H0YE03;Q2TBE0-3	CWF19L2	4	1	2.85126e+07	7.58725e+06	-1.90995
Q86XZ4;F8VS10;F8VXB3;F8VZS5;F8VXP9;F8VRH4	SPATS2	7	3	1.18428e+08	3.11238e+07	-1.92793
Q9ULX3;H3BUR4	NOB1	3	1	3.50262e+07	9.09797e+06	-1.94482
G8JLP4;Q9Y4F3-3;Q9Y4F3-4;Q9Y4F3-5;Q9Y4F3;F8VVB8;F8VRS5;Q9Y4F3-6	KIAA0430	7	2	4.99674e+07	1.28356e+07	-1.96084
P63173;J3KT73;J3QL01;J3KSP2	RPL38	3	2	2.23249e+08	5.68623e+07	-1.97311
Q5VVC9;Q5VVC8;P62913-2;P62913	RPL11	2	2	3.29619e+07	8.1771e+06	-2.01114
P10809;E7EXB4;E7ESH4;C9J0S9;C9JL19;C9JCQ4;P10809-2;C9JL25	HSPD1	4	3	9.01527e+07	2.2234e+07	-2.0196
Q13310-3;Q13310;B1ANR0;Q13310-2;H0Y5F5;H0YCC8;H0YEU6;H0YEQ8;B1ANR1;H0Y6X6;H0YER0;P0CB38	PABPC4	17	10	1.48218e+10	3.56849e+09	-2.05434
P18583-3;P18583-8	SON	2	1	7.35195e+07	1.7345e+07	-2.0836
Q9HD20-2;Q9HD20;H7C3H2;Q9HD20-3	ATP13A1	3	1	2.42521e+07	5.66759e+06	-2.0973
E7ER77;Q7Z2K6;Q7Z2K6-2	ERMP1	2	2	2.37115e+07	5.53846e+06	-2.09803
B4DSN5;P18031	PTPN1	4	2	7.8284e+07	1.82602e+07	-2.10002
P26640;P26640-2;A2ABF4	VARS	7	2	4.51182e+07	1.04798e+07	-2.1061
D6R9T3;E7EMP6;Q96FZ2;D6RGK7;D6RAI0;D6RAZ3	C3orf37	3	1	2.96596e+07	6.69592e+06	-2.14715
Q96F86;H3BSQ0;H3BPN4;H3BPW9	EDC3	2	1	3.35425e+07	7.521e+06	-2.15699
Q9HCY8	S100A14	4	1	8.12407e+07	1.80434e+07	-2.17073
Q969Z0;Q969Z0-2;C9J7P5;C9IZN7;C9J5A2;C9J347;H7C4R5;C9J618	TBRG4	19	9	2.95813e+09	6.38982e+08	-2.21084
Q9H694;Q9H694-2;A6NGY7	BICC1	8	3	2.07619e+08	4.45096e+07	-2.22175
Q9NVH0-2;Q9NVH0;C9JLF4	EXD2	3	1	2.772e+07	5.77246e+06	-2.26367
P15924;P15924-3;P15924-2	DSP	60	23	2.09294e+09	4.2978e+08	-2.28386
C9JYQ9;Q6P5R6;H0Y8C2	RPL22L1	3	1	2.76763e+08	5.65737e+07	-2.29045
Q08379;Q08379-2;B7ZC06;H0Y7B8;A0A087WYC0	GOLGA2	8	2	5.09399e+07	9.81919e+06	-2.37512
R4GMX9;R4GNG8;Q96NC0	ZMAT2	2	1	2.80139e+07	5.33724e+06	-2.39198
P55072	VCP	3	2	7.24757e+06	1.37889e+06	-2.39399
Q96EU6;Q96EU6-2;U3KPZ9;C9J4X5;Q9H160-2;Q9H160	RRP36	8	8	2.06141e+09	3.85011e+08	-2.42066
Q96IP4;Q96IP4-2;Q5TF85;H0Y6D7;H0Y5Y3;Q96A09	FAM46A	2	1	6.96303e+06	1.24695e+06	-2.48131
G5E9R3;M0R0A1;C9J4Z3;Q6P4E4;E9PEL3;M0R2L6;P61513;A6NKH3	RPL37A;RPL37L	2	2	8.37201e+07	1.47186e+07	-2.50793
Q8N6N3-2;Q8N6N3;Q8N6N3-3	C1orf52	3	1	2.64981e+07	4.62927e+06	-2.51703
P06733;P06733-2;K7EM90;F5H0C8;P13929-3;P09104-2;P13929-2;P13929;P09104	ENO1	3	2	2.60403e+07	4.44287e+06	-2.55118
Q96DH6-2;J3KTC1	MSI2	1	1	3.74593e+07	6.31672e+06	-2.56808
P25311;C9JEV0	AZGP1	4	1	4.59731e+07	7.08342e+06	-2.69827
P61011;P61011-2;G3V4F7;G3V480;G3V346;G3V3L9	SRP54	7	2	1.14804e+08	1.76617e+07	-2.70048
Q08554-2;Q08554	DSC1	9	5	5.76619e+08	8.7099e+07	-2.72689
Q9BQ52-4;G5E9D5;Q9BQ52;H7C2I4;Q9BQ52-2;E7ES68;V9GYS7;Q9BQ52-3	ELAC2	3	1	2.18671e+07	3.29675e+06	-2.72964
P06702	S100A9	5	5	8.34084e+08	1.22416e+08	-2.7684
A3KFL4;Q13868;Q13868-2;A3KFL2;A3KFL1;A3KFL5	EXOSC2	5	2	8.5104e+07	1.18441e+07	-2.84506
P63165;B8ZZN6;B8ZZJ0;B8ZZ67;P63165-2;B9A032	SUMO1	2	1	6.75891e+07	8.97815e+06	-2.9123
P16435;H0Y4R2;E7EWU0;E7EMD0	POR	3	1	2.70476e+07	3.56827e+06	-2.9222
Q86Y07-4;Q86Y07-3;Q86Y07;Q86Y07-5;Q86Y07-2	VRK2	2	1	5.06104e+07	6.65605e+06	-2.92669
Q9NX05;F8W881;Q9NX05-2	FAM120C	13	4	6.42593e+08	7.8308e+07	-3.03667
Q02413;Q02413-2	DSG1	14	4	9.37862e+08	1.14275e+08	-3.03687
P49207	RPL34	4	3	5.08811e+09	6.05262e+08	-3.0715
Q8N9M1-2;Q8N9M1;Q8N9M1-3;J3QKZ5;J3QS80;J3QKY6;J9JIE4;J3QS16	C19orf47	6	1	1.06664e+08	1.26817e+07	-3.07225
Q6ZNB6;Q6ZNB6-2	NFXL1	10	3	2.68686e+08	3.13832e+07	-3.09786
Q659C4-2;Q659C4;Q659C4-7;Q659C4-6;Q659C4-5;Q659C4-9;D6RJB0;Q659C4-3;G3V0E9;H0Y9K3;D6R9W6;Q659C4-4	LARP1B	6	1	6.01288e+07	6.08429e+06	-3.3049
Q15517;G8JLG2	CDSN	2	1	9.2486e+07	9.1942e+06	-3.33044
P07814;V9GYZ6;V9GZ76	EPRS	16	4	2.37747e+08	2.17366e+07	-3.45123
C4P0D6;C4P0D8;Q99598;C4P0D4;Q5VVQ1;Q9NRI2	DISC1;TSNAX	5	1	9.25038e+07	8.15846e+06	-3.50314
Q8WV60-3;Q8WV60;F6S289;Q8WV60-2;D6RGK0;E5RHU2;D6RIZ0;B7Z8R2	PTCD2	4	1	1.4023e+08	1.23606e+07	-3.50397
Q12797-10;Q12797;E5RHK2;E5RG29;Q12797-9;Q12797-6;Q12797-5;Q12797-8;Q12797-2;E5RG56;E5RHJ2;G3XAN5;A0A087WUJ2;A0A087WW51;Q12797-7;Q12797-4;Q12797-3	ASPH	9	1	2.26375e+08	1.94908e+07	-3.53785
Q96CM3;Q96CM3-2;E9PJV3	RPUSD4	7	5	3.88495e+09	3.23298e+08	-3.58696
Q16610-2;Q16610;Q16610-4;Q16610-3	ECM1	5	1	7.55411e+07	6.04049e+06	-3.64452
Q96A33;Q96A33-2;A0A087WYW6	CCDC47	4	1	3.59257e+07	2.83683e+06	-3.66267
P14923;C9JTX4;C9J826;C9JK18;C9JKY1;C9JPI2;K7ERP3	JUP	11	2	2.56378e+08	2.01803e+07	-3.66726
P0CW22;P08708;H0YN88;A0A075B716;H0YN73	RPS17L;RPS17	4	1	3.34285e+08	2.01309e+07	-4.0536
P12273	PIP	2	1	4.68833e+07	1.88104e+06	-4.63947
Q01780-2;Q01780;K7EJ37	EXOSC10	15	3	2.91306e+08	1.07195e+07	-4.76423
O14979-3;O14979-2;A0A087WU03	HNRPDL	1	1	9.51933e+08	2.32906e+07	-5.35304
P32119;A6NIW5;P32119-2	PRDX2	4	1	5.49011e+07	1.31275e+06	-5.38617
H0YMD3;H0YND9;P37275-3;P37275-4;P37275-5;P37275;P37275-2	ZEB1	1	1	3.12422e+10	5.9382e+08	-5.71733
P82987-2;P82987	ADAMTSL3	0	1	0	1.05301e+09
Q8WVV9-2;Q8WVV9-3;H7BXH8;C9JJZ7	HNRNPLL;HNRPLL	0	1	0	1.0291e+09
P18583-6	SON	0	1	0	5.83961e+08
Q8NDV7-6;Q8NDV7-2;Q8NDV7-5;Q8NDV7;H7C269;H3BRT3;Q8NDV7-3;H3BTQ1;Q8NDV7-4;Q9HCJ0;Q9HCJ0-2	TNRC6A	0	19	0	4.94985e+08
O95477;B1AMI1;B1AMI2	ABCA1	0	2	0	4.86754e+08
H3BVB8;A0A087WTN8;Q6UB99	ANKRD11	0	1	0	4.78344e+08
Q93074-2;Q93074-3;Q93074	MED12	0	1	0	1.95874e+08
Q9H9F9;Q07283	ACTR5;TCHH	0	1	0	1.36586e+08
A2VCL2	CCDC162P	0	1	0	1.11868e+08
P68871;P02042;F8W6P5;E9PFT6;E9PEW8	HBB;HBD	0	3	0	1.0444e+08
P07910	HNRNPC	0	0	0	9.82907e+07
Q9UDW3	ZMAT5	0	3	0	9.66266e+07
P26012-2;P26012	ITGB8	0	1	0	9.19307e+07
Q9UQE7	SMC3	0	4	0	8.05605e+07
A0A087X288;A0A087WVC7;Q9H094-4;Q9H094-5;Q9H094-2;A0A087WVE3;A0A087WT85;Q9H094-3;Q9H094;Q8N660;Q5SXJ2;Q6P3W6-2;A0A087WTH4;Q5RGN0;A0A087WVG8;Q6P3W6;Q86T75;A0A087WZN7;A0A087WYI5;A0A087WVG0;Q3BBV2;A0A087WUH2;A0A087WTW4;A0A075B7A3;A0A075B6G5;A0A087WYQ9;A0A087WW47;A0A075B757;A0A087WZE1;A0A075B761;Q3BBV0;A0A087WZJ2;A0A087WVU4;A0A075B762;A0A087WUL8;A0A087WVA0;H7BY70	NBPF3;NBPF15;NBPF16;NBPF10;NBPF24;NBPF11;NBPF8P;NBPF1	0	1	0	7.16539e+07
Q5M775-5;Q5M775-3;Q5M775-2;Q5M775-4;Q5M775	SPECC1	0	2	0	6.97854e+07
Q32NC0;Q32NC0-2;K7EM84;L7N2F3;A0A087X0E7	C18orf21	1	4	0	6.61597e+07
M0QZK2;M0R2E7;M0QY94;M0QX50;M0QX99;E2QRG1;M0R1F7;Q8IV08	PLD3	0	1	0	6.23363e+07
A0A087WYY5;F8VR82;F8VYE8;P36873;P36873-2;F8W0W8	PPP1CC	0	2	0	5.97593e+07
P31025;Q5VSP4	LCN1;LCN1P1	0	2	0	5.81918e+07
Q8N0T1	C8orf59	0	2	0	5.80492e+07
Q01105-3;Q01105-4;Q01105-2;Q01105;A0A087X027;P0DME0	SET	1	2	0	5.46974e+07
Q96E11-8;Q96E11-3;Q96E11;Q96E11-7;X6RDS5;Q96E11-5;Q96E11-6;Q96E11-4;Q96E11-2	MRRF	0	3	0	5.19003e+07
Q9Y4W2-2;Q9Y4W2;Q9Y4W2-3;Q9Y4W2-4	LAS1L	0	5	0	5.18543e+07
Q9Y2Q9;E5RGC7;E5RFH3;H0YAT2;E5RFT8;E5RK86;H7C5V3	MRPS28	1	3	0	4.94569e+07
Q9ULE4	FAM184B	0	1	0	4.92908e+07
Q9Y490;H0YMT1;Q9Y4G6	TLN1	0	4	0	4.91066e+07
P11362-13;P11362-12;P11362-11;P11362-10;P11362-9;P11362-6;P11362-8;P11362-5;P11362-4;P11362-14;P11362-3;E7EU09;P11362-20;P11362-7;P11362-2;P11362-19;P11362;P11362-21	FGFR1	0	1	0	4.2092e+07
Q15637-5	SF1	0	1	0	3.61554e+07
Q8N5L8	RPP25L	0	1	0	3.2862e+07
O14980;C9JF49;C9IYM2;F8WF71;C9IZS4;C9JQ02;C9JV99;C9J673;C9JKM9	XPO1	0	2	0	3.07499e+07
Q9HCE0-2;Q9HCE0	EPG5	0	1	0	2.54364e+07
Q14011-2;D6W5Y5;K7EJV1;K7EMY9;K7EQR7;K7ENX8;K7ELV6;K7EJV5;K7ELT6;K7ER40;Q14011-3;K7EQX4;K7ENN6;K7EIF7;K7EQL0	CIRBP	0	1	0	2.49446e+07
Q92879-2;Q92879-3;Q92879-6;Q92879;Q92879-5;E9PQK4;E9PSH0;F5H4Y5;E9PKA1;V9GYD9;O95319-5;O95319-2;Q5VZZ6;O95319;O95319-4;O95319-3;E9PC62	CELF1	0	1	0	2.4345e+07
Q3ZCM7;A0A075B736;Q5SQY0	TUBB8	0	1	0	2.39666e+07
J3QSV6	RSL1D1	0	1	0	2.36331e+07
Q15393;Q15393-2;Q15393-3	SF3B3	3	2	0	2.32614e+07
B1AKY9;P50993	ATP1A2	0	1	0	2.17253e+07
C9J4K0;Q9BVC5-2;Q9BVC5	C2orf49	0	1	0	2.13256e+07
G3V5L0;P34897-3;P34897;G3V241;G3V3Y8;G3V4T0;G3V4X0;G3V2W0;G3V2E4;G3V540;G3V2Y4;G3V4W5;P34897-2	SHMT2	1	1	0	2.00388e+07
Q8IY67	RAVER1	0	1	0	1.95874e+07
P41567;K7EM18;O60739	EIF1;EIF1B	1	2	0	1.86004e+07
P59923	ZNF445	0	2	0	1.84825e+07
P00558-2;P00558	PGK1	1	2	0	1.77358e+07
K7ERD7;O95707	POP4	0	1	0	1.73214e+07
P52746	ZNF142	0	2	0	1.69666e+07
D6RAR5;P31269	HOXA9	0	1	0	1.66006e+07
P22061;P22061-2;F6S8N6;H7BY58	PCMT1	0	1	0	1.49263e+07
P30050	RPL12	0	2	0	1.47972e+07
O94992	HEXIM1	0	1	0	1.46827e+07
Q96EH3	MALSU1	0	2	0	1.46243e+07
Q5VUA4;Q5VUA4-2	ZNF318	1	2	0	1.45367e+07
O95373	IPO7	0	1	0	1.40775e+07
Q8TAP9	MPLKIP	0	1	0	1.28872e+07
H7C5W9;P16615-5;P16615-2;P16615-3;P16615-4;P16615;Q93084-4;Q93084-2;Q93084-3;Q93084-7;Q93084;Q93084-6;Q93084-5	ATP2A2;ATP2A3	2	1	0	1.22483e+07
Q99549;Q99549-2	MPHOSPH8	0	2	0	1.20136e+07
P68371;P04350;M0R0X0;M0QY85;M0QY37;M0QX14;A0A075B724;M0QZL7;M0R278	TUBB4B	1	0	0	1.17632e+07
O00299	CLIC1	0	1	0	1.13096e+07
Q8TBK6-2;B3KVL5;Q8TBK6	ZCCHC10	0	1	0	1.12233e+07
P51858-2;P51858;P51858-3	HDGF	0	1	0	1.00823e+07
O75153;I3L2B0;K7EIG1	CLUH	0	2	0	8.6752e+06
Q92843-2;G3V3B7;G3V3G8;G3V5A9;G3V4B7;Q92843	BCL2L2	0	1	0	7.39883e+06
Q9H116	GZF1	0	1	0	7.04333e+06
H7BXE3;H0YNF3	SLTM	0	1	0	6.99685e+06
Q5RL73;Q5RL73-2	RBM48	0	1	0	6.45169e+06
P61981	YWHAG	0	1	0	5.8258e+06
Q76M96-3;C9J8I6;Q76M96;Q76M96-2	CCDC80	0	1	0	5.7929e+06
P31946-2;P31946	YWHAB	0	2	0	5.4639e+06
M0R019;M0R0N3;M0QYQ7;M0R0Y6	HNRNPM	0	1	0	5.41539e+06
Q9NW82	WDR70	0	1	0	5.3396e+06
Q69YN2	CWF19L1	0	1	0	4.74167e+06
F5H823;B7ZB78;F5GZG1;P61224-2;P61224-4;P61224-3;P62834;P61224;A6NIZ1	RAP1B;RAP1A	0	1	0	4.37539e+06
P20700;E9PBF6	LMNB1	0	2	0	4.36214e+06
A0A087WX41;P53675-2;Q00610-2;P53675;Q00610;A0A087WVQ6	CLTCL1;CLTC	0	1	0	3.97317e+06
E9PS41;Q6RFH5-2;Q6RFH5;H0YFP2	WDR74	1	2	0	3.5969e+06
Q9BWG6-3;Q9BWG6	SCNM1	0	1	0	3.56883e+06
H3BNC9;Q9BZB8-4;Q9BZB8-2;Q9BZB8-3;A0A087X171;A0A087WVR7;Q9BZB8;A0A087WXG7;A0A024R214	CPEB1	0	1	0	3.07735e+06
Q15648-3;Q15648	MED1	0	1	0	2.41148e+06
A6NHR9-3;J3KTL8;A6NHR9-2;A6NHR9	SMCHD1	0	1	0	2.34883e+06
D6RBE9;D6RBL5;P08758	ANXA5	0	1	0	2.3139e+06
P51610-2;P51610;P51610-4;A6NEM2;P51610-3	HCFC1	0	2	0	1.41201e+06
O15523-2;O15523;O15523-3;C9J081;C9J8G5;D6RCM4;Q9NQI0-3;Q9NQI0-2;Q9NQI0-4;Q9NQI0;H0Y960	DDX3Y	0	1	0	1.30006e+06
Q96GC9;D3DU01;K7EMN6;K7EL93;K7EL74;K7ENU2;K7EK01;K7EMI0;K7ELS2;Q96GC9-2;K7EPE7	VMP1;TMEM49	1	1	686649	0
G3V4C1;G3V251;G3V5X6;G3V3K6	HNRNPC	0	0	1.56705e+06	0
A0A087WZC4;O43548-2;A0A087WVW4;O43548	TGM5	1	0	1.73982e+06	0
Q15149-9	PLEC	1	0	2.16391e+06	0
M0R1W6	HNRNPL	1	0	2.19606e+06	0
A2VDJ0-2;H0Y2M0;A2VDJ0-3;A2VDJ0;A2VDJ0-5	KIAA0922	1	0	2.3227e+06	0
O94761;A0A087WZ30;A0A087X072;V9GZ64;V9GYB6	RECQL4	2	3	2.64019e+06	0
B2WTI3;B2WTI4;Q6NYC1-2;K7EJU9;Q6NYC1;Q6NYC1-3	JMJD6	1	0	2.80023e+06	0
Q08AF3-2;B4E128;Q08AF3	SLFN5	1	0	3.07818e+06	0
P30419-2;Q5VUC6;P30419;O60551;Q5VUC7	NMT1;NMT2	1	0	3.74317e+06	0
Q5RHS7	S100A2	1	1	3.96385e+06	0
F8VRN8;F8VS07;Q9UHB6-3;F8VQE1;Q9UHB6-2;Q9UHB6-5;Q9UHB6;Q9UHB6-4	LIMA1	1	0	4.02432e+06	0
Q6PI47-3;Q6PI47	KCTD18	1	0	4.03225e+06	0
V9GZ50		1	0	4.06876e+06	0
A0A087WW31;Q53GS9-2;A0A087X1B2;Q53GS9-3;B9A018;Q53GS9	USP39	1	0	4.16895e+06	0
A0A087WZH7;P29966	MARCKS	1	0	4.22203e+06	0
B4E1K0;Q02241-2;H7BYN4;Q02241	KIF23	1	0	4.2556e+06	0
Q9Y676	MRPS18B	1	0	4.40077e+06	0
G3XAM7;P35221;P35221-2;E5RJL0;C9IZ88;E5RIE0;E5RJP7;E5RHV7;E5RGD2;E5RGY6;E5RG03;E5RIB1;P35221-3;P26232-3;P26232-2;P26232-5;P26232	CTNNA1;CTNNA2	2	0	4.43479e+06	0
Q9ULW0;Q96RR5	TPX2;HCA90	1	0	4.44066e+06	0
Q16513-3;Q16513-2;Q16513;Q16513-5;Q16513-4;B1AL79	PKN2	3	0	5.42047e+06	0
P68366-2;P68366;C9JDL2;C9JEV8;C9JQ00;C9JJQ8	TUBA4A	2	1	5.62441e+06	0
Q08945	SSRP1	2	1	5.98242e+06	0
Q8TEQ8-2;Q8TEQ8	PIGO	1	0	6.12785e+06	0
Q9BRD0-2;Q9BRD0	BUD13	1	0	6.21148e+06	0
P56537;B7ZBH1;P56537-2	EIF6	2	0	6.66184e+06	0
Q15654	TRIP6	2	0	6.87976e+06	0
J3KRG2;Q96QA5	GSDMA	1	0	7.11318e+06	0
A0A087WUW5		1	0	7.31971e+06	0
P46940	IQGAP1	1	0	7.37448e+06	0
Q8NDC0	MAPK1IP1L	1	0	7.56444e+06	0
Q6XE24-3;Q6XE24-4;Q6XE24-5;C9JIJ9;Q6XE24;C9J9B2;Q6XE24-2	RBMS3	2	0	7.82689e+06	0
B4DE85;P48651-2;P48651	PTDSS1	1	0	8.04552e+06	0
Q15493	RGN	1	0	8.51877e+06	0
Q6PI48	DARS2	2	0	9.00725e+06	0
Q9UKM9-2;Q5QPL9	RALY	1	0	9.89604e+06	0
F8VRS8;F8W145;F8VP97;Q9NZN8-2;Q9NZN8-4;F8VV52;Q9NZN8;F8VQF4;H0YH84;Q9NZN8-5	CNOT2	2	1	1.02906e+07	0
Q8WWW0-2;Q8WWW0	RASSF5	1	0	1.07225e+07	0
O43175;Q5SZU1	PHGDH	2	0	1.09487e+07	0
O00541-2	PES1	1	0	1.09576e+07	0
Q9NVV4-2;Q5T852	MTPAP	0	0	1.12604e+07	0
P09234	SNRPC	2	1	1.16531e+07	0
H0Y5H9;Q5K684;P48594;P29508;C9JZ65	SERPINB4;SERPINB3	2	0	1.20316e+07	0
P29558-2;E7ETU5;E7EPF2;P29558-4	RBMS1	1	0	1.30692e+07	0
Q8TA86;C9J6V2	RP9	2	0	1.33194e+07	0
Q9Y6K0	CEPT1	1	0	1.40399e+07	0
Q6UWP8	SBSN	1	1	1.4112e+07	0
P07942;G3XAI2	LAMB1	2	1	1.43703e+07	0
O60812;B7ZW38	HNRNPCL1;LOC649330	1	0	1.46927e+07	0
P47929	LGALS7	1	0	1.47247e+07	0
Q9BQ48;M0R226	MRPL34	2	0	1.48031e+07	0
Q9Y657;Q5JUX0	SPIN1;SPIN3	2	0	1.52653e+07	0
A0A075B730;A0A087X1U6;P58107	EPPK1	2	0	1.52778e+07	0
A6NFN9;A6NFN9-2;E9PHT4	ANKUB1	1	0	1.64854e+07	0
Q08188	TGM3	2	0	1.6586e+07	0
B8ZZK2;O75223;M0QZK8;O75223-2;H7BZK5;O75223-4	GGCT	2	0	1.70972e+07	0
I6L8B7;Q01469;A8MUU1	FABP5;FABP5P3	1	1	1.72148e+07	0
P35241;P35241-5;P35241-4;H0YE16;P35241-2	RDX	2	0	1.7538e+07	0
Q53R41-2;D3DPC4;Q53R41;E7EW60;C9JTP4	FASTKD1;FLJ21901	3	0	1.75808e+07	0
Q96QE5;Q96QE5-4;J3KTG7	TEFM	2	1	1.83565e+07	0
Q03001-8;E7ERU0;E9PHM6;F6QMI7;E9PEB9;F8W9J4;Q03001;Q6P0N6;E7ETB9;Q03001-3;Q03001-9	DST	5	0	1.88837e+07	0
P59666;P59665	DEFA3;DEFA1	1	1	1.93619e+07	0
Q9UI33-2;Q9UI33-3;Q9UI33	SCN11A	1	0	1.96532e+07	0
O15541	RNF113A	2	0	2.12517e+07	0
P63261;I3L3I0;I3L1U9;I3L4N8;Q5T8M7;P63267-2;Q562R1;K7EM38;I3L3R2;J3KT65;Q6S8J3;A5A3E0;C9JUM1;Q9BYX7;P0CG39;P0CG38;F8WCH0	ACTG1;ACTA1	1	0	2.129e+07	0
P09913;A0A087X279	IFIT2	4	0	2.13497e+07	0
C9JNQ0;Q9C030-3;Q6P0L0;E9PFM0;Q9C030;Q9C030-2;B2RNG4	TRIM6;TRIM6-TRIM34	1	0	2.26081e+07	0
O95292;E5RK64;O95292-2;Q9P0L0;Q9P0L0-2	VAPB;VAPA	2	0	2.43883e+07	0
P05997	COL5A2	1	0	2.45504e+07	0
Q9Y2Z2-2;Q9Y2Z2-5;Q9Y2Z2-4;Q9Y2Z2;Q9Y2Z2-6;H0YB81	MTO1	3	0	2.45914e+07	0
Q9H814	PHAX	2	1	2.61588e+07	0
E9PRB9;E9PL01;Q15005;A0A087WUC6;E9PI68	SPCS2	4	1	2.74225e+07	0
Q96EY1-2;Q96EY1	DNAJA3	1	0	2.74902e+07	0
Q9Y3A5;A0A087X020;F8WE72	SBDS	3	0	2.7809e+07	0
K7ES02;Q13867;K7ESE8;J3KSD8;J3KS79;K7ENH5	BLMH	3	0	2.8599e+07	0
P22735;P22735-2;H0YLT9	TGM1	3	0	2.94815e+07	0
O15091-2;O15091;O15091-4;O15091-3	KIAA0391	5	0	2.99099e+07	0
B4DPR9;Q99551;C9JNM8;C9JE25	MTERF	5	0	3.01958e+07	0
P05089-3;P05089;P05089-2	ARG1	4	0	3.09474e+07	0
P20908;A0A087WXW9	COL5A1	3	0	3.30981e+07	0
Q13472-3;Q13472-2;Q13472;K7ELI7	TOP3A	3	0	3.6859e+07	0
J3QSD7;Q9NYV4-3;Q9NYV4-2;Q9NYV4	CDK12	1	2	3.77674e+07	0
H0YJW7;H0YJU7	SLIRP	1	0	3.81851e+07	0
P05198;H0YJS4;G3V4T5	EIF2S1	4	0	4.04053e+07	0
P61129	ZC3H6	2	0	4.34831e+07	0
Q8IY21;H0Y8Z7	DDX60	9	0	4.55644e+07	0
Q9H093	NUAK2	1	0	4.79582e+07	0
A0AV96-2;D6R9D6;D6RBS9;D6REZ6;D6R9M7;D6RBP6;D6RA49;D6RFL5;D6RCT1;Q8TBY0-2;Q8TBY0-3;Q8TBY0;D6RF41;Q5T0W7;Q9NQ94-5;Q9NQ94-6;Q9NQ94-3;Q9NQ94-2;Q9NQ94-4;Q9NQ94;F8W9F8	RBM47	1	0	4.98391e+07	0
Q9HA38-2;Q9HA38	ZMAT3	2	0	5.78863e+07	0
Q8IWZ3;Q8IWZ3-4;Q8IWZ3-6;E9PDP5;H7C2F5;H3BLS9;Q8IWZ3-5;Q8IWZ3-2;D6RHC4;Q8IWZ3-3;H0Y4P6;H0Y7Y3;H0Y785;H0Y472	ANKHD1	4	0	5.87823e+07	0
O60783	MRPS14	2	0	7.80284e+07	0
Q96P63-2;Q96P63	SERPINB12	4	0	8.0237e+07	0
P13861-2;P13861;H7C1L0;C9J830	PRKAR2A	3	0	8.34547e+07	0
Q6NUQ4-2;Q6NUQ4;H7C085;H7C008;H7BZI0	TMEM214	5	1	1.01035e+08	0
Q5T749	KPRP	7	0	1.38217e+08	0
H0Y612;Q9UPN9-2;E7EN20;Q9UPN9	TRIM33	2	0	3.40698e+09	0
P30556	AGTR1	1	0	1.75461e+10	0
H0YHG0;Q6Y2X3		1	1	8.39347e+06	0
