# Supplementary material for: The human ZC3H3 and RBM26/27 proteins are critical for PAXT-mediated nuclear RNA decay
Source: Nucleic Acids Res. 2020 Jan 17;48(5):2518–30. doi: 10.1093/nar/gkz1238 (PMC7049725; doi:10.1093/nar/gkz1238)
Supplement: gkz1238_Supplemental_Files [file gkz1238_supplemental_files.zip › Table S2.xlsx]

## Sheet: Biological Process Terms
Term	GeneRatio	BgRatio	p.adjust	Genes
ribosome biogenesis	42/185	431/29247	2.86046e-34	DDX31;FCF1;CIRH1A;WBSCR22;NIP7;MPHOSPH10;WDR46;NVL;URB1;UTP20;SKIV2L2;RPS16;TBL3;KRR1;GNL2;FRG1;FRG1B;BMS1;WDR43;PWP2;NOL9;DIEXF;WDR75;WDR36;UTP15;EMG1;IMP4;NOL10;UTP14A;NAT10;DDX47;NOL6;NOL11;IMP3;SDAD1;TEX10;AATF;UTP6;GLTSCR2;MRTO4;ABT1;UTP11L;RRP15
rRNA processing	37/185	309/29247	1.99711e-33	FCF1;CIRH1A;WBSCR22;MPHOSPH10;WDR46;NVL;URB1;UTP20;SKIV2L2;RPS16;TBL3;KRR1;FRG1;FRG1B;BMS1;WDR43;PWP2;NOL9;DIEXF;WDR75;WDR36;UTP15;EMG1;IMP4;NOL10;UTP14A;NAT10;DDX47;NOL6;NOL11;IMP3;TEX10;UTP6;GLTSCR2;MRTO4;ABT1;UTP11L;RRP15
rRNA metabolic process	38/185	373/29247	6.93998e-32	FCF1;CIRH1A;WBSCR22;MPHOSPH10;WDR46;NVL;URB1;H2AFY;UTP20;SKIV2L2;RPS16;TBL3;KRR1;FRG1;FRG1B;BMS1;WDR43;PWP2;NOL9;DIEXF;WDR75;WDR36;UTP15;EMG1;IMP4;NOL10;UTP14A;NAT10;DDX47;NOL6;NOL11;IMP3;TEX10;UTP6;GLTSCR2;MRTO4;ABT1;UTP11L;RRP15
maturation of SSU-rRNA	13/185	67/29247	1.26731e-13	CIRH1A;WDR46;UTP20;RPS16;TBL3;BMS1;PWP2;DIEXF;NOL10;NAT10;NOL11;UTP6;ABT1
ribosomal small subunit biogenesis	14/185	93/29247	3.0414e-13	CIRH1A;WDR46;UTP20;RPS16;TBL3;BMS1;PWP2;DIEXF;EMG1;NOL10;NAT10;NOL11;UTP6;ABT1
regulation of mRNA processing	19/185	266/29247	2.24287e-12	NSRP1;PAF1;TRA2A;ZC3H14;SNRNP70;DDX5;RBMX;NCBP2;RBM10;RBM10;KHDRBS1;DHX9;NCBP1;SFSWAP;SAFB2;SART3;CDC73;ZC3H10;RBM4B;RBM4
maturation of SSU-rRNA from tricistronic rRNA transcript (SSU-rRNA, 5.8S rRNA, LSU-rRNA)	11/185	54/29247	8.24288e-12	CIRH1A;WDR46;UTP20;RPS16;TBL3;BMS1;PWP2;DIEXF;NOL10;UTP6;ABT1
alternative mRNA splicing, via spliceosome	12/185	145/29247	3.09365e-08	NSRP1;DDX5;SFPQ;RBMX;RBM10;RBM10;KHDRBS1;DHX9;SFSWAP;SART3;ZC3H10;RBM4B;RBM4
regulation of mRNA splicing, via spliceosome	13/185	185/29247	3.60666e-08	NSRP1;TRA2A;SNRNP70;DDX5;RBMX;RBM10;RBM10;KHDRBS1;NCBP1;SFSWAP;SART3;ZC3H10;RBM4B;RBM4
nucleic acid transport	16/185	325/29247	4.5921e-08	SYMPK;CASC3;NUPL2;SFPQ;NCBP2;SRSF11;KHDRBS1;DHX9;NCBP1;ALYREF;ZC3H3;AHCTF1;QKI;NOL6;SDAD1;AKAP8L
RNA transport	16/185	325/29247	4.5921e-08	SYMPK;CASC3;NUPL2;SFPQ;NCBP2;SRSF11;KHDRBS1;DHX9;NCBP1;ALYREF;ZC3H3;AHCTF1;QKI;NOL6;SDAD1;AKAP8L
establishment of RNA localization	16/185	329/29247	5.03181e-08	SYMPK;CASC3;NUPL2;SFPQ;NCBP2;SRSF11;KHDRBS1;DHX9;NCBP1;ALYREF;ZC3H3;AHCTF1;QKI;NOL6;SDAD1;AKAP8L
RNA localization	17/185	385/29247	5.65546e-08	SYMPK;CASC3;NUPL2;SFPQ;NCBP2;SRSF11;KHDRBS1;DHX9;NCBP1;ALYREF;MEX3D;ZC3H3;AHCTF1;QKI;NOL6;SDAD1;AKAP8L
regulation of RNA splicing	14/185	244/29247	6.65843e-08	NSRP1;TRA2A;SNRNP70;DDX5;RBMX;RBM10;RBM10;KHDRBS1;NCBP1;SFSWAP;SART3;ZC3H10;RBM4B;RBM4;PTBP2
RNA export from nucleus	13/185	229/29247	2.96382e-07	SYMPK;CASC3;NUPL2;NCBP2;SRSF11;KHDRBS1;DHX9;NCBP1;ALYREF;ZC3H3;NOL6;SDAD1;AKAP8L
nucleobase-containing compound transport	16/185	402/29247	6.687e-07	SYMPK;CASC3;NUPL2;SFPQ;NCBP2;SRSF11;KHDRBS1;DHX9;NCBP1;ALYREF;ZC3H3;AHCTF1;QKI;NOL6;SDAD1;AKAP8L
positive regulation of mRNA metabolic process	10/185	138/29247	1.84413e-06	PAF1;TRA2A;HNRNPR;HNRPR;HNRNPR;SNRNP70;RBMX;NCBP2;NCBP1;CDC73;RBM23;MEX3D
mRNA 3'-end processing	11/185	180/29247	1.98287e-06	SYMPK;PAF1;ZC3H14;CASC3;PCF11;NCBP2;SRSF11;NCBP1;CDC73;ALYREF;ZC3H3
regulation of RNA export from nucleus	5/185	17/29247	4.66733e-06	NCBP2;KHDRBS1;DHX9;ZC3H3;AKAP8L
transcription by RNA polymerase I	9/185	117/29247	4.86501e-06	H2AFY;ERCC6;PGBD3;WDR43;TTF1;WDR75;UTP15;DHX33;NOL11;GLTSCR2
positive regulation of mRNA processing	7/185	56/29247	4.88421e-06	PAF1;TRA2A;SNRNP70;RBMX;NCBP2;NCBP1;CDC73
regulation of transcription by RNA polymerase I	7/185	57/29247	5.28668e-06	H2AFY;WDR43;WDR75;UTP15;DHX33;NOL11;GLTSCR2
mRNA transport	12/185	251/29247	5.32915e-06	SYMPK;CASC3;NUPL2;NCBP2;SRSF11;DHX9;NCBP1;ALYREF;ZC3H3;AHCTF1;QKI;AKAP8L
regulation of alternative mRNA splicing, via spliceosome	9/185	127/29247	8.24103e-06	NSRP1;DDX5;RBMX;RBM10;RBM10;KHDRBS1;SART3;ZC3H10;RBM4B;RBM4
ribonucleoprotein complex export from nucleus	11/185	217/29247	9.62524e-06	SYMPK;CASC3;NUPL2;NCBP2;SRSF11;NCBP1;ALYREF;ZC3H3;NOL6;SDAD1;AKAP8L
ribonucleoprotein complex localization	11/185	218/29247	9.69379e-06	SYMPK;CASC3;NUPL2;NCBP2;SRSF11;NCBP1;ALYREF;ZC3H3;NOL6;SDAD1;AKAP8L
regulation of nucleobase-containing compound transport	5/185	21/29247	1.05811e-05	NCBP2;KHDRBS1;DHX9;ZC3H3;AKAP8L
nuclear export	13/185	368/29247	4.03443e-05	SYMPK;CASC3;NUPL2;NCBP2;SRSF11;KHDRBS1;DHX9;NCBP1;ALYREF;ZC3H3;NOL6;SDAD1;AKAP8L
RNA 3'-end processing	11/185	264/29247	5.81226e-05	SYMPK;PAF1;ZC3H14;CASC3;PCF11;NCBP2;SRSF11;NCBP1;CDC73;ALYREF;ZC3H3
positive regulation of ribosome biogenesis	4/185	15/29247	0.000102678	WBSCR22;WDR43;WDR75;UTP15
positive regulation of rRNA processing	4/185	15/29247	0.000102678	WBSCR22;WDR43;WDR75;UTP15
mRNA export from nucleus	9/185	183/29247	0.000129744	SYMPK;CASC3;NUPL2;NCBP2;SRSF11;NCBP1;ALYREF;ZC3H3;AKAP8L
mRNA-containing ribonucleoprotein complex export from nucleus	9/185	183/29247	0.000129744	SYMPK;CASC3;NUPL2;NCBP2;SRSF11;NCBP1;ALYREF;ZC3H3;AKAP8L
ribonucleoprotein complex assembly	13/185	420/29247	0.000143102	NIP7;EIF3J;RBMX;SNRPD1;DHX9;NCBP1;SFSWAP;SART3;CDC73;GLTSCR2;PTBP2;MRTO4;ABT1
positive regulation of mRNA 3'-end processing	4/185	18/29247	0.000200866	PAF1;NCBP2;NCBP1;CDC73
gene silencing	12/185	373/29247	0.000221355	CHMP1A;HELZ;SMARCA5;DDX5;DNMT1;NCBP2;DHX9;NCBP1;ZC3H10;RBM4;SRRT;MBD2
regulation of rRNA processing	4/185	19/29247	0.000239489	WBSCR22;WDR43;WDR75;UTP15
ribonucleoprotein complex subunit organization	13/185	447/29247	0.000251109	NIP7;EIF3J;RBMX;SNRPD1;DHX9;NCBP1;SFSWAP;SART3;CDC73;GLTSCR2;PTBP2;MRTO4;ABT1
positive regulation of transcription by RNA polymerase I	5/185	42/29247	0.000274974	WDR43;WDR75;UTP15;DHX33;NOL11
ribosomal large subunit biogenesis	7/185	114/29247	0.000334223	NIP7;NVL;URB1;NOL9;SDAD1;GLTSCR2;MRTO4
DNA conformation change	13/185	467/29247	0.000371314	PAF1;CHMP1A;CHD1;SMARCA5;H2AFY;AIFM1;RECQL;ERCC6;PGBD3;DHX9;SART3;NIPBL;TTN;AKAP8L
regulation of ribosome biogenesis	4/185	22/29247	0.000392301	WBSCR22;WDR43;WDR75;UTP15
maturation of 5.8S rRNA	5/185	47/29247	0.00043835	URB1;UTP20;SKIV2L2;NOL9;ABT1
protein export from nucleus	11/185	344/29247	0.000475905	SYMPK;CASC3;NUPL2;NCBP2;SRSF11;NCBP1;ALYREF;ZC3H3;NOL6;SDAD1;AKAP8L
ncRNA transcription	8/185	170/29247	0.000475905	H2AFY;NCBP2;GTF2B;NCBP1;RPRD2;SRRT;NOL11;GLTSCR2
mRNA polyadenylation	6/185	82/29247	0.000479439	SYMPK;PAF1;ZC3H14;PCF11;CDC73;ZC3H3
mRNA cis splicing, via spliceosome	5/185	52/29247	0.000662332	NCBP2;NCBP1;SFSWAP;RBM4B;RBM4
RNA polyadenylation	6/185	88/29247	0.000689142	SYMPK;PAF1;ZC3H14;PCF11;CDC73;ZC3H3
RNA phosphodiester bond hydrolysis	9/185	241/29247	0.000799143	APEX1;UTP20;PCF11;NCBP2;RPP38;NCBP1;NOL9;POP1;ABT1
regulation of mRNA 3'-end processing	5/185	56/29247	0.000896532	PAF1;ZC3H14;NCBP2;NCBP1;CDC73
positive regulation of RNA export from nucleus	3/185	10/29247	0.000901084	NCBP2;KHDRBS1;DHX9
positive regulation of nucleobase-containing compound transport	3/185	12/29247	0.00160516	NCBP2;KHDRBS1;DHX9
positive regulation of chromosome organization	10/185	334/29247	0.00171456	PAF1;H2AFY;LMNA;SFPQ;DNMT1;NUMA1;NUMA1;SART3;NIPBL;PPP1R10;AKAP8L
regulation of gene expression, epigenetic	12/185	479/29247	0.00173155	HELZ;SMARCA5;H2AFY;DDX5;DNMT1;ERCC6;PGBD3;DHX9;NCBP1;ZC3H10;RBM4;SRRT;MBD2
protein-containing complex localization	12/185	484/29247	0.00187657	SYMPK;CASC3;NUPL2;SFPQ;NCBP2;SRSF11;NCBP1;ALYREF;ZC3H3;NOL6;SDAD1;AKAP8L
RNA phosphodiester bond hydrolysis, endonucleolytic	6/185	113/29247	0.00241708	APEX1;UTP20;RPP38;NOL9;POP1;ABT1
mitotic chromosome condensation	4/185	38/29247	0.00267051	CHMP1A;NIPBL;TTN;AKAP8L
regulation of mRNA catabolic process	9/185	288/29247	0.00267051	SAMD4B;ZC3H14;APEX1;HNRNPR;HNRPR;HNRNPR;RBM10;RBM10;DHX9;RBM23;MEX3D;PKP3
maturation of 5.8S rRNA from tricistronic rRNA transcript (SSU-rRNA, 5.8S rRNA, LSU-rRNA)	4/185	39/29247	0.00288715	URB1;UTP20;NOL9;ABT1
positive regulation of mRNA splicing, via spliceosome	4/185	40/29247	0.00313896	TRA2A;SNRNP70;RBMX;NCBP1
gene silencing by RNA	8/185	235/29247	0.00346456	HELZ;DDX5;NCBP2;DHX9;NCBP1;ZC3H10;RBM4;SRRT
endonucleolytic cleavage involved in rRNA processing	3/185	17/29247	0.00393823	UTP20;NOL9;ABT1
endonucleolytic cleavage of tricistronic rRNA transcript (SSU-rRNA, 5.8S rRNA, LSU-rRNA)	3/185	17/29247	0.00393823	UTP20;NOL9;ABT1
positive regulation of sister chromatid cohesion	3/185	17/29247	0.00393823	H2AFY;SFPQ;NIPBL
negative regulation of RNA splicing	4/185	44/29247	0.00421992	RBMX;RBM10;RBM10;SFSWAP;PTBP2
posttranscriptional gene silencing by RNA	7/185	187/29247	0.00473697	HELZ;DDX5;DHX9;NCBP1;ZC3H10;RBM4;SRRT
posttranscriptional gene silencing	7/185	188/29247	0.00482121	HELZ;DDX5;DHX9;NCBP1;ZC3H10;RBM4;SRRT
DNA packaging	9/185	320/29247	0.00501292	PAF1;CHMP1A;SMARCA5;H2AFY;AIFM1;SART3;NIPBL;TTN;AKAP8L
DNA-templated transcription, termination	6/185	136/29247	0.00541299	SYMPK;PCF11;NCBP2;DHX9;NCBP1;TTF1
regulation of mRNA stability	8/185	257/29247	0.00555052	SAMD4B;ZC3H14;APEX1;HNRNPR;HNRPR;HNRNPR;RBM10;RBM10;DHX9;RBM23;MEX3D
RNA modification	8/185	258/29247	0.00561295	PUS1;WBSCR22;RNMT;MEPCE;TRUB1;EMG1;NAT10;TRMT6
negative regulation of mRNA metabolic process	6/185	138/29247	0.00561295	ZC3H14;RBMX;RBM10;RBM10;DHX9;SFSWAP;PKP3
chromosome condensation	5/185	89/29247	0.00563906	CHMP1A;AIFM1;NIPBL;TTN;AKAP8L
positive regulation of DNA-templated transcription, elongation	4/185	50/29247	0.00610525	PAF1;ERCC6;PGBD3;CDC73;ALYREF
regulation of RNA stability	8/185	269/29247	0.0070354	SAMD4B;ZC3H14;APEX1;HNRNPR;HNRPR;HNRNPR;RBM10;RBM10;DHX9;RBM23;MEX3D
positive regulation of chromosome segregation	4/185	55/29247	0.00858952	H2AFY;SFPQ;NUMA1;NUMA1;NIPBL
tRNA processing	7/185	212/29247	0.00868198	PUS1;RPP38;TRUB1;POP1;NAT10;TRMT6;C22orf28
nuclear-transcribed mRNA catabolic process	9/185	354/29247	0.00907694	RPS29;SAMD4B;CASC3;DDX5;NCBP2;RPS16;NCBP1;WIBG;MRTO4
ncRNA 5'-end processing	3/185	24/29247	0.00907694	UTP20;POP1;ABT1
regulation of transcription of nucleolar large rRNA by RNA polymerase I	3/185	24/29247	0.00907694	H2AFY;NOL11;GLTSCR2
negative regulation of mRNA processing	4/185	57/29247	0.00924296	ZC3H14;RBMX;RBM10;RBM10;SFSWAP
snRNA metabolic process	6/185	157/29247	0.00981361	NCBP2;GTF2B;NCBP1;RPRD2;MEPCE;SRRT
nucleolar large rRNA transcription by RNA polymerase I	3/185	25/29247	0.00989576	H2AFY;NOL11;GLTSCR2

## Sheet: Cellular Component Terms
Term	GeneRatio	BgRatio	p.adjust	Genes
small-subunit processome	18/193	54/30786	2.09813e-24	FCF1;CIRH1A;MPHOSPH10;WDR46;UTP20;TBL3;KRR1;PWP2;DIEXF;WDR36;EMG1;IMP4;NOL10;UTP14A;NOL6;IMP3;UTP6;UTP11L
preribosome	21/193	100/30786	3.18074e-24	FCF1;CIRH1A;NIP7;MPHOSPH10;WDR46;UTP20;TBL3;KRR1;BMS1;PWP2;DIEXF;WDR36;EMG1;IMP4;NOL10;UTP14A;NOL6;IMP3;UTP6;UTP11L;RRP15
nucleolar part	22/193	318/30786	8.71002e-15	CIRH1A;MPHOSPH10;CHD1;RNMT;SMARCA5;URB1;DUSP11;RPP38;TBL3;WDR43;PWP2;WDR36;UTP15;PSPC1;IMP4;POP1;NOL6;NOL11;IMP3;CDKN2AIP;UTP6;GLTSCR2
90S preribosome	11/193	41/30786	7.83314e-14	CIRH1A;MPHOSPH10;UTP20;TBL3;BMS1;PWP2;WDR36;IMP4;NOL6;IMP3;UTP6
spliceosomal complex	16/193	319/30786	1.15375e-08	CWC27;HNRNPR;HNRPR;HNRNPR;PRPF40A;PRPF40A;SMNDC1;SNRNP70;SNRPA1;DDX5;RBMX;SKIV2L2;SNRPD1;FRG1;FRG1B;ALYREF;RBM41;RNPC3;GPATCH1;PTBP2
catalytic step 2 spliceosome	10/193	153/30786	2.15538e-06	CWC27;HNRNPR;HNRPR;HNRNPR;SNRPA1;DDX5;RBMX;SKIV2L2;SNRPD1;FRG1;FRG1B;ALYREF;GPATCH1
fibrillar center	12/193	246/30786	2.15538e-06	CIRH1A;CHD1;RNMT;SMARCA5;URB1;DUSP11;RPP38;WDR43;UTP15;PSPC1;IMP4;GLTSCR2
nuclear periphery	12/193	278/30786	7.09772e-06	CHMP1A;KIN;PRPF40A;PRPF40A;LMNA;SFPQ;MATR3;MATR3;KPNB1;NUMA1;NUMA1;PSPC1;AHCTF1;AKAP8L;ARFGEF1
Pwp2p-containing subcomplex of 90S preribosome	4/193	12/30786	2.09811e-05	TBL3;PWP2;WDR36;UTP6
nuclear matrix	10/193	225/30786	4.58993e-05	CHMP1A;KIN;PRPF40A;PRPF40A;SFPQ;MATR3;MATR3;NUMA1;NUMA1;PSPC1;AHCTF1;AKAP8L;ARFGEF1
small nuclear ribonucleoprotein complex	6/193	107/30786	0.00144605	PRPF40A;PRPF40A;SNRNP70;SNRPA1;SNRPD1;SART3;ARFGEF1
Sm-like protein family complex	6/193	128/30786	0.00356874	PRPF40A;PRPF40A;SNRNP70;SNRPA1;SNRPD1;SART3;ARFGEF1
spliceosomal snRNP complex	5/193	96/30786	0.00721866	PRPF40A;PRPF40A;SNRNP70;SNRPA1;SNRPD1;SART3
