# Supplementary material for: The human ZC3H3 and RBM26/27 proteins are critical for PAXT-mediated nuclear RNA decay
Source: Nucleic Acids Res. 2020 Jan 17;48(5):2518–30. doi: 10.1093/nar/gkz1238 (PMC7049725; doi:10.1093/nar/gkz1238)
Supplement: gkz1238_Supplemental_Files [file gkz1238_supplemental_files.zip › Table S3.xlsx]

## Sheet: raw log2 LFQ for each sample
Protein_names	Gene_names	Protein_IDs	Ctrl_1	Ctrl_2	Ctrl_3	Luc_1	Luc_2	Luc_3	ZCCHC8_1	ZCCHC8_2	ZCCHC8_3
Vimentin	VIM	P08670;P17661;P41219;P41219-2;Q16352;P07197-2;P07197	39.9255	39.5965	39.5799	39.6501	39.6419	39.2344	35.6099	35.2398	35.4187
Actin;cytoplasmic2;Actin;cytoplasmic2;N-terminallyprocessed	ACTG1	P63261	38.8325	38.4233	38.6847	38.6667	38.3667	37.972	34.5749	34.4972	34.5951
Superkillerviralicidicactivity2-like2	SKIV2L2	P42285	28.0681	27.7688	27.0812	37.4822	38.6244	38.8627	39.1138	39.1549	39.1917
Keratin;typeIcytoskeletal18	KRT18	P05783;CON__H-INV:HIT000015463	39.2356	38.828	38.8241	38.6478	37.7591	36.9763	34.5575	34.2762	34.4379
Plectin	PLEC	Q15149;Q15149-7;Q15149-5;REV__Q8IWV8-3;REV__Q8IWV8-4;REV__Q8IWV8	38.8048	38.0968	38.1299	39.0368	37.3518	36.3959	34.2961	34.0138	34.1668
Spectrinalphachain;non-erythrocytic1	SPTAN1	Q13813;REV__Q04637-6;REV__Q04637-7;REV__Q04637-5;REV__Q04637-4;REV__Q04637-3;REV__Q04637;REV__Q04637-8;REV__Q04637-9	37.7319	37.1084	37.1104	38.219	36.4534	35.4493	32.3516	32.0612	32.2091
Alpha-actinin-4	ACTN4	O43707;O43707-2;O43707-3	34.1214	33.8526	33.8973	35.9789	36.9796	36.4813	29.093	28.4767	29.2156
Spectrinbetachain;non-erythrocytic1	SPTBN1	Q01082;P11277-3;P11277;P11277-2	37.3643	36.6195	36.6154	38.118	36.0377	34.9563	32.0595	31.6384	31.9146
ZincfingerC3H1domain-containingprotein	ZFC3H1	O60293;O60293-2;O60293-4	25.6919	23.8378	25.7238	34.5744	35.9387	36.2017	36.0931	36.2263	36.4997
Exosomecomponent10	EXOSC10	Q01780;Q01780-2	28.8483	26.7372	25.241	34.6258	35.7449	35.895	36.2397	36.3812	36.3364
Myosin-9	MYH9	P35579;P35579-2;REV__Q9UKV3-5;REV__Q9UKV3;Q9Y623	36.3118	35.4861	35.6199	36.8905	34.8466	33.7437	32.4825	32.3007	32.4213
E3ubiquitin-proteinligaseTRIM21	TRIM21	P19474;P19474-2	36.2227	36.7503	37.0223	34.0828	35.3399	35.6066	36.628	36.7851	36.8343
Nuclearvalosin-containingprotein-like	NVL	O15381;O15381-2;O15381-5;O15381-3;O15381-4	25.7599	25.5369	24.3946	33.9792	35.4486	35.1582	35.5733	35.9083	35.8627
60SribosomalproteinL4	RPL4	P36578	32.5461	32.3257	32.1854	34.2869	34.8569	35.0647	35.3719	35.3191	35.4751
Nucleolin	NCL	P19338	32.6615	32.4986	32.1385	34.3499	34.912	34.9107	35.5062	35.2292	35.425
Heatshockcognate71kDaprotein	HSPA8	P11142;P11142-2;P54652	33.5985	33.6142	33.5165	34.4104	34.8793	34.5315	33.3969	33.4832	33.4158
HeterogeneousnuclearribonucleoproteinM	HNRNPM	P52272-2;P52272	33.4603	33.1579	33.0235	34.6874	34.5784	34.4427	34.0675	33.8875	34.0501
Desmoplakin	DSP	P15924;P15924-3;P15924-2	35.8476	35.237	35.2536	36.1492	34.0713	33.2869	31.9539	32.0999	32.0637
60SribosomalproteinL3	RPL3	P39023;Q92901	32.6713	32.0923	32.307	33.9531	34.611	34.8684	35.2718	35.2105	35.3195
ZincfingerCCHCdomain-containingprotein8	ZCCHC8	Q6NZY4;Q6NZY4-2	26.8171	26.3643	25.7159	33.5643	35.1578	34.7096	31.9496	31.9956	32.5162
Epiplakin	EPPK1	P58107	36.023	35.2732	35.2898	36.2514	34.0621	33.0434	31.163	30.8339	31.2216
Iggamma-3chainCregion	IGHG3	P01860	34.9917	35.7576	36.179	33.9273	34.5289	34.7205	35.3895	35.3887	35.1195
Nucleophosmin	NPM1	P06748;P06748-3	32.1411	32.5539	32.4065	34.4226	34.1888	34.107	35.0463	34.5199	34.558
60SribosomalproteinL6	RPL6	Q02878	32.0254	31.9138	31.8652	33.7976	34.2982	34.482	34.8866	34.858	34.8336
Arginineandglutamate-richprotein1	ARGLU1	Q9NWB6;Q9NWB6-2;Q9NWB6-3	35.3345	36.2055	36.4838	33.0442	34.6332	34.77	35.563	35.6478	35.2642
LIMdomainonlyprotein7	LMO7	Q8WWI1;Q8WWI1-4;Q8WWI1-2;Q8WWI1-5	34.9827	34.2263	34.0588	35.6875	33.8175	32.6585	29.5576	29.3535	29.4055
Unconventionalmyosin-Ic	MYO1C	O00159-2	35.4124	34.6754	34.7906	35.6483	33.6553	32.8334	32.2359	32.188	32.2225
60SacidicribosomalproteinP0;60SacidicribosomalproteinP0-like	RPLP0;RPLP0P6	P05388;P05388-2;Q8NHW5	31.8248	31.4887	31.6909	33.7116	33.967	34.2315	34.4917	34.359	34.6227
Drebrin	DBN1	Q16643;Q16643-3	34.1524	33.9784	33.8037	34.4602	34.0137	33.3696	28.5145	27.7013	27.7514
Stress-70protein;mitochondrial	HSPA9	P38646	32.2393	32.8115	32.6823	33.6377	34.3451	33.8125	31.8527	31.6751	31.7759
60SribosomalproteinL7	RPL7	P18124	31.7387	31.4913	31.5186	33.4561	34.0447	34.2712	34.5793	34.5239	34.7265
60SribosomalproteinL13	RPL13	P26373;P26373-2	31.5219	31.6487	31.3296	33.6448	33.8931	34.1322	34.4904	34.4628	34.6225
LIMdomainandactin-bindingprotein1	LIMA1	Q9UHB6-4;Q9UHB6-5;Q9BT23	34.7156	34.0106	33.9789	35.2651	33.3852	32.8243	29.466	28.9542	29.2768
60SribosomalproteinL7a	RPL7A	P62424	31.6241	31.3563	31.3895	33.2252	33.9849	34.1722	34.6546	34.5887	34.6454
60SribosomalproteinL15	RPL15	P61313;P61313-2	31.5962	31.3035	31.5687	33.2219	33.9478	34.1349	34.4832	34.4609	34.7444
AnnexinA2;PutativeannexinA2-likeprotein	ANXA2;ANXA2P2	P07355;P07355-2;A6NMY6	33.2646	32.8652	33.0725	34.7179	33.4207	32.9862	29.5906	29.6159	29.5098
Alpha-actinin-1	ACTN1	P12814;P12814-3;P12814-2;P12814-4	31.1514	31.2264	31.2677	33.2338	34.2826	33.566	23.9196	23.7541	23.7241
HistoneH2Btype2-E;HistoneH2Btype1-B;HistoneH2Btype1-O;HistoneH2Btype1-J	HIST2H2BE;HIST1H2BB;HIST1H2BO;HIST1H2BJ	Q16778;P33778;P23527;P06899	33.2699	32.6509	32.9258	33.4787	33.891	33.6489	34.7477	34.7412	34.5335
HeterogeneousnuclearribonucleoproteinU	HNRNPU	Q00839	32.3451	32.3559	32.2535	33.3864	33.7295	33.899	34.0873	33.9548	34.0459
60SribosomalproteinL18	RPL18	Q07020;Q07020-2	31.3369	31.0125	31.069	33.1052	33.8118	33.983	34.3455	34.1163	34.4239
Plexindomain-containingprotein1	PLXDC1	Q8IUK5-4;Q8IUK5	33.8098	33.9576	23.934	33.4506	33.5962	33.5695	33.8392	33.9848	23.5667
ExosomecomplexcomponentRRP40	EXOSC3	Q9NQT5;Q9NQT5-2	22.9873	25.8444	26.2266	32.3401	34.1395	34.088	34.8656	34.8914	34.7599
HeterogeneousnuclearribonucleoproteinsA2/B1	HNRNPA2B1	P22626;P22626-2	30.6546	31.1925	30.9593	32.8579	33.8994	33.8031	32.6719	32.5134	32.8587
	IGHV3-15	A0A0B4J1V0	33.5975	34.9484	34.9924	33.2325	33.3107	33.9984	34.5444	34.4903	34.4099
HeterogeneousnuclearribonucleoproteinA1;HeterogeneousnuclearribonucleoproteinA1;N-terminallyprocessed;HeterogeneousnuclearribonucleoproteinA1-like2	HNRNPA1;HNRNPA1L2	P09651;P09651-2;P09651-3;Q32P51	30.9727	31.1492	31.0915	32.9457	33.7808	33.7799	33.2829	33.066	33.4349
NucleolarRNAhelicase2	DDX21	Q9NR30;Q9NR30-2	31.3572	31.324	31.336	33.1297	33.5181	33.8007	34.7057	34.6667	34.7183
ExosomecomplexcomponentMTR3	EXOSC6	Q5RKV6	29.0184	23.9184	28.0628	32.8028	33.9432	33.6623	33.811	34.2469	33.983
Actin;cytoplasmic1;Actin;cytoplasmic1;N-terminallyprocessed	ACTB	P60709;A5A3E0	34.1069	33.8853	24.7485	33.6843	33.451	33.2292	23.7061	29.1257	23.6908
60SribosomalproteinL8	RPL8	P62917	31.5216	31.2515	31.1205	32.726	33.7716	33.7908	34.1955	34.1653	34.1163
60SacidicribosomalproteinP2	RPLP2	P05387;P05386-2	31.2985	30.6175	30.9617	33.0113	33.449	33.7182	33.9285	33.9883	34.0744
MitoticinteractorandsubstrateofPLK1	MISP	Q8IVT2	34.9625	34.5049	34.3619	35.3307	32.8989	31.9046	29.9027	29.6944	29.9292
60SribosomalproteinL12	RPL12	P30050;P30050-2	31.561	30.8692	30.8512	33.065	33.437	33.6256	34.0857	34.0442	34.012
ExosomecomplexcomponentRRP42	EXOSC7	Q15024	24.0528	23.9213	24.371	32.3144	33.7287	34.079	34.3296	34.538	34.4279
60SribosomalproteinL21	RPL21	P46778	31.2381	31.2082	31.058	33.1268	33.4379	33.5462	34.146	34.0943	34.206
60SribosomalproteinL18a	RPL18A	Q02543	31.3869	30.9399	30.9266	32.7274	33.5979	33.7633	34.1467	33.9505	34.1364
U5smallnuclearribonucleoprotein200kDahelicase	SNRNP200	O75643;O75643-2	31.9398	32.3232	32.4339	32.8052	33.4787	33.7842	33.8599	33.9038	33.9201
PutativeRNA-bindingproteinLuc7-like2	LUC7L2	Q9Y383;Q96HJ9-2;Q9Y383-3;Q9Y383-2	34.6961	35.219	35.4484	32.2836	33.7701	33.9846	34.2651	34.4842	34.3991
HeterogeneousnuclearribonucleoproteinsC1/C2	HNRNPC	P07910-2;P07910-4	31.0907	31.6579	31.4395	32.5752	33.5102	33.7647	33.5841	33.4974	33.6349
ExosomecomplexcomponentRRP4	EXOSC2	Q13868;Q13868-2;Q13868-3	25.2157	24.2852	22.6098	32.6025	33.1276	34.0606	34.3372	34.1754	34.425
ExosomecomplexcomponentRRP46	EXOSC5	Q9NQT4	23.1743	26.0817	24.7805	32.4864	33.2612	34.0278	34.3861	34.1285	34.3276
ProbableATP-dependentRNAhelicaseDDX5	DDX5	P17844;P17844-2	31.8983	31.7044	31.6795	33.2847	33.1512	33.3118	33.1255	33.075	33.1625
ExosomecomplexcomponentRRP43	EXOSC8	Q96B26	24.9733	23.9578	25.2102	31.9885	33.7543	33.9034	34.5059	34.3966	34.4257
RNA-bindingprotein39	RBM39	Q14498-2;Q14498;Q14498-3;Q86U06-4;Q86U06-5;Q86U06-2;Q86U06;Q86U06-3	34.1596	34.6832	34.9686	32.4026	33.4102	33.6437	34.1552	34.3318	34.2412
60SribosomalproteinL32	RPL32	P62910	30.7302	30.3185	30.5951	33.0136	33.1587	33.2757	33.3517	33.425	33.6716
60SribosomalproteinL10a	RPL10A	P62906	30.8432	30.4793	30.2654	32.9857	33.2581	33.1922	33.8605	33.7976	33.6425
60SribosomalproteinL30	RPL30	P62888	31.0854	30.5879	30.6488	32.4694	33.2081	33.6667	33.7554	33.674	33.8013
HeterogeneousnuclearribonucleoproteinH;HeterogeneousnuclearribonucleoproteinH;N-terminallyprocessed	HNRNPH1	P31943	31.2156	31.4611	31.3929	32.5653	33.3897	33.3436	32.6022	32.4396	32.4463
Coronin-1C	CORO1C	Q9ULV4;Q9ULV4-2;Q9ULV4-3;Q6QEF8-4;Q6QEF8-3;Q6QEF8-2;Q6QEF8-5;Q6QEF8	32.882	32.4659	32.417	34.5107	32.4751	32.1929	28.2709	27.9371	27.1925
Pre-mRNA-processing-splicingfactor8	PRPF8	Q6P2Q9	31.8802	32.2231	32.2939	32.5317	33.2065	33.4013	33.6102	33.5904	33.5673
ADP/ATPtranslocase2;ADP/ATPtranslocase2;N-terminallyprocessed	SLC25A5	P05141;Q9H0C2	33.7536	33.9362	34.0527	33.0361	32.874	33.2022	33.7346	33.8901	33.6719
RNA-bindingprotein7	RBM7	Q9Y580	23.4784	24.1228	25.4867	32.1916	33.3186	33.5562	31.2915	31.2919	31.2417
Heatshock70kDaprotein1B;Heatshock70kDaprotein1A	HSPA1B;HSPA1A	P0DMV9;P0DMV8;P0DMV8-2	31.7734	31.9363	31.8886	32.8026	33.2803	32.9485	31.285	31.3339	31.3193
60SribosomalproteinL27a	RPL27A	P46776	31.191	30.5199	30.6028	32.5594	33.1473	33.3105	33.7766	33.6879	33.7751
ExosomecomplexcomponentCSL4	EXOSC1	Q9Y3B2	23.7849	24.4271	24.1502	32.4476	33.069	33.4396	33.4981	33.5517	33.6827
60SribosomalproteinL28	RPL28	P46779;P46779-2;P46779-3;P46779-4;P46779-5	31.1268	31.0012	30.9478	32.188	33.293	33.4665	33.9708	33.8096	33.804
Unconventionalmyosin-XVIIIa	MYO18A	Q92614-4;Q92614;Q92614-3;Q92614-2;Q92614-5	34.0014	33.6825	34.207	33.4238	33.6832	31.8369	26.5521	31.7815	24.1075
60SribosomalproteinL26	RPL26	P61254	30.9047	30.8243	30.8223	32.6727	32.9972	33.241	33.635	33.7341	33.7492
60SribosomalproteinL27	RPL27	P61353	30.8804	30.7638	30.502	32.4957	33.1613	33.2422	33.6996	33.646	33.8269
ExosomecomplexcomponentRRP41	EXOSC4	Q9NPD3	27.8885	24.2094	24.2591	31.9867	33.2913	33.6042	33.9689	34.3082	34.3016
ATP-dependentRNAhelicaseA	DHX9	Q08211;Q08211-2;REV__Q7Z6J0-3	31.3125	31.2963	31.3279	32.6253	33.0747	33.1775	33.3711	33.2702	33.3366
60SribosomalproteinL10	RPL10	P27635;Q96L21	30.7694	30.5822	30.6853	32.6049	33.0843	33.1406	33.4139	33.5956	33.6073
60SribosomalproteinL13a	RPL13A	P40429;Q6NVV1	31.2041	30.7182	30.75	32.4781	33.0482	33.2541	33.858	33.6935	33.8824
Spectrinbetachain;non-erythrocytic2	SPTBN2	O15020;O15020-2	34.7737	32.8092	34.1403	34.8214	32.6849	31.2667	25.2089	28.1278	27.7049
ProbableATP-dependentRNAhelicaseDDX46	DDX46	Q7L014	33.9997	34.632	34.8539	32.1441	33.1845	33.4135	33.9333	34.1124	34.0284
40SribosomalproteinS4;Xisoform	RPS4X	P62701;Q8TD47;P22090	31.4337	31.4294	31.4156	32.6524	32.8915	33.1946	33.4883	33.5379	33.5798
ExosomecomplexcomponentRRP45	EXOSC9	Q06265;Q06265-2;Q06265-3;Q06265-4;REV__Q6EMK4	24.0583	26.116	24.2328	32.1123	33.0409	33.5741	33.9141	34.0451	34.284
60SribosomalproteinL14	RPL14	P50914	30.8802	30.7058	30.4477	32.518	32.966	33.2165	33.6498	33.5014	33.7173
60SribosomalproteinL19	RPL19	P84098	30.8993	30.7836	30.482	32.473	32.8771	33.3042	33.5008	33.4688	33.6739
HistoneH4	HIST1H4A	P62805	32.1584	31.7518	32.0979	33.2402	32.809	32.5928	33.5727	33.7861	33.8001
40SribosomalproteinS8	RPS8	P62241	31.1217	31.1202	30.9663	32.3742	33.0137	33.2346	33.743	33.7062	33.8528
60SribosomalproteinL11	RPL11	P62913;P62913-2	31.0854	30.8069	30.6207	32.1731	33.1004	33.2637	33.7124	33.6269	33.8879
WDrepeat-containingprotein36	WDR36	Q8NI36	26.1524	24.9725	24.7953	32.1166	32.9941	33.407	33.1078	33.0266	33.1654
Serine/arginine-richsplicingfactor3	SRSF3	P84103;P84103-2	31.0139	31.5889	31.5621	32.1453	32.9597	33.2917	33.0801	33.0353	33.2565
SerrateRNAeffectormoleculehomolog	SRRT	Q9BXP5-2;Q9BXP5;Q9BXP5-4;Q9BXP5-3;Q9BXP5-5	26.6172	27.7966	27.6604	31.8692	33.1902	33.2497	32.8963	32.92	32.8324
WDrepeat-containingprotein3	WDR3	Q9UNX4	26.0733	24.5321	24.3835	31.993	33.1422	32.9987	33.0867	33.1725	33.2191
Actin;alphacardiacmuscle1;Actin;gamma-entericsmoothmuscle;Actin;alphaskeletalmuscle;Actin;aorticsmoothmuscle	ACTC1;ACTG2;ACTA1;ACTA2	P68032;P63267;P68133;P62736;P63267-2	32.0643	34.2036	34.4767	34.8199	32.0723	31.239	30.1306	30.3174	30.4385
60SribosomalproteinL35a	RPL35A	P18077	30.6702	30.3376	30.139	32.2501	32.7637	33.0787	33.3471	33.2206	33.564
60SribosomalproteinL9	RPL9	P32969	30.2739	30.2205	30.3061	32.4505	32.5709	32.9236	33.039	32.968	33.106
Transducinbeta-likeprotein3	TBL3	Q12788	25.5077	23.0656	24.2037	31.5478	33.1076	32.9429	33.1423	33.2653	33.2976
M-phasephosphoprotein6	MPHOSPH6	Q99547	25.1255	23.612	24.7284	31.7783	32.6641	33.0544	33.4198	33.4622	33.4365
60SribosomalproteinL23a	RPL23A	P62750	30.6111	30.6279	30.695	31.981	32.6217	32.8692	33.1857	33.2311	33.3199
Serine/arginine-richsplicingfactor1	SRSF1	Q07955;Q07955-3;Q07955-2	30.4484	30.8879	31.0439	31.5998	32.831	33.0383	32.7448	32.7821	32.8781
60SribosomalproteinL23	RPL23	P62829	31.6107	31.5819	31.6046	32.365	32.5635	32.5001	32.5684	32.7539	32.775
Splicingfactor;proline-andglutamine-rich	SFPQ	P23246;P23246-2	31.8194	31.4909	31.3216	32.0744	32.6182	32.7126	33.299	33.3702	33.3008
60SribosomalproteinL24	RPL24	P83731	31.0482	30.7954	30.8198	31.6902	32.7825	32.9292	33.3212	33.1519	33.4117
60SribosomalproteinL17	RPL17	P18621;P18621-3;P18621-2	30.3435	30.3849	30.268	32.0367	32.6119	32.7488	33.1996	32.9722	33.1844
60SribosomalproteinL34	RPL34	P49207	30.4298	30.2214	30.0961	31.7003	32.8413	32.8082	33.4001	33.091	33.1266
Tubulinbeta-4Bchain;Tubulinbeta-4Achain	TUBB4B;TUBB4A	P68371;P04350;A6NNZ2;CON__ENSEMBL:ENSBTAP00000025008;Q9H4B7	32.9031	32.752	32.7653	33.4645	32.0403	31.8176	32.669	32.6121	32.6677
40SribosomalproteinS9	RPS9	P46781	31.0729	31.1927	30.8728	31.8663	32.6573	32.7463	32.9348	32.9779	33.1074
40SribosomalproteinS11	RPS11	P62280	30.7668	30.7516	30.6846	32.1699	32.4883	32.5424	32.8101	32.824	32.9015
Tubulinalpha-1Bchain	TUBA1B	P68363;P68363-2;Q9H853	32.9303	32.7699	32.836	33.2101	32.0883	31.8962	32.6746	32.7005	32.6937
Splicingfactor3Bsubunit1	SF3B1	O75533;O75533-2	33.1208	33.7518	33.9436	31.74	32.6741	32.7684	33.2323	33.3548	33.3676
60SribosomalproteinL31	RPL31	P62899;P62899-3;P62899-2	30.1708	30.4778	30.4645	31.7495	32.3917	32.9656	33.4462	33.2511	33.3559
RibosomebiogenesisproteinBRX1homolog	BRIX1	Q8TDN6	30.0975	29.8075	29.9971	31.9538	32.2855	32.651	33.055	33.037	33.1197
Unconventionalmyosin-Ib	MYO1B	O43795	33.0034	32.1827	32.3138	34.1852	31.7309	30.8882	29.782	29.6004	29.8119
Myosinlightpolypeptide6	MYL6	P60660-2	33.1735	32.6179	32.6219	33.4516	31.7574	31.591	29.5436	29.2791	29.2617
HistoneH2Atype1-J;HistoneH2Atype1-H;HistoneH2Atype2-A;HistoneH2Atype1;HistoneH2A.J;HistoneH2Atype2-C;HistoneH2Atype1-A	HIST1H2AJ;HIST1H2AH;HIST2H2AA3;HIST1H2AG;H2AFJ;HIST2H2AC;HIST1H2AA	Q99878;Q96KK5;Q6FI13;P0C0S8;Q9BTM1;Q16777;Q9BTM1-2;Q96QV6;P16104;REV__Q8NB25-4;REV__Q8NB25-2;REV__Q8NB25-3;REV__Q8NB25;Q71UI9-5	31.6122	30.6331	31.4476	31.8274	32.3858	32.5851	32.8837	33.2941	33.3931
RibosomalL1domain-containingprotein1	RSL1D1	O76021;O76021-2	30.3791	30.0932	29.9519	31.7318	32.4391	32.6197	33.3315	33.1228	33.3321
40SribosomalproteinS6	RPS6	P62753	30.505	30.6258	30.4768	31.7786	32.4309	32.442	32.8627	32.8069	32.9316
Splicingfactor3Bsubunit3	SF3B3	Q15393;Q15393-3;Q15393-2	32.6169	33.2109	33.4741	31.4844	32.4492	32.6811	32.9525	33.0367	32.9818
NucleolarGTP-bindingprotein1	GTPBP4	Q9BZE4;Q9BZE4-2;Q9BZE4-3	29.9658	29.6701	29.609	31.6696	32.3866	32.5578	32.9635	32.9333	32.9953
Matrin-3	MATR3	P43243;P43243-2	30.6621	30.9563	30.7491	31.8126	32.3464	32.4083	32.0884	31.9878	32.1633
60SribosomalproteinL5	RPL5	P46777	29.576	29.4115	29.2895	31.9484	32.2439	32.3213	32.6124	32.4191	32.7463
40SribosomalproteinS3a	RPS3A	P61247	30.9429	30.9701	30.9162	31.9994	32.144	32.2231	32.5515	32.4453	32.6678
Serine/argininerepetitivematrixprotein2	SRRM2	Q9UQ35;Q9UQ35-2;Q9UQ35-3	31.222	31.3503	31.944	31.6869	32.2807	32.3945	32.4719	32.5901	32.527
Serine/arginine-richsplicingfactor6	SRSF6	Q13247-3;Q13247;Q13247-2	30.2709	30.4783	30.8072	31.1483	32.4297	32.6237	32.4708	32.3937	32.4566
Interleukinenhancer-bindingfactor3	ILF3	Q12906-7;Q12906-4;Q12906-6	30.0084	30.192	30.0753	31.4438	32.2214	32.5036	32.5534	32.3946	32.4806
Periodictryptophanprotein2homolog	PWP2	Q15269	26.257	26.2875	26.4608	31.1717	32.4199	32.5656	32.3982	32.2969	32.3517
Clathrinheavychain1	CLTC	Q00610-2;Q00610;P53675-2;P53675	34.7681	34.3126	34.4557	32.4463	31.8949	31.7575	30.6552	30.4488	30.5377
Gliomatumorsuppressorcandidateregiongene2protein	GLTSCR2	Q9NZM5	25.0101	24.066	24.3294	31.388	32.31	32.3795	33.4193	33.5842	33.3723
Pre-mRNA-splicingfactorATP-dependentRNAhelicaseDHX15	DHX15	O43143	31.2057	31.498	31.4941	31.5794	32.1045	32.3285	32.3406	32.4418	32.452
40SribosomalproteinS7	RPS7	P62081	30.5575	30.4931	30.4804	31.684	32.0522	32.2619	32.4901	32.2581	32.3836
60SribosomalproteinL37a	RPL37A	P61513;A6NKH3	29.8985	29.7126	29.5944	31.7732	32.0451	32.1689	32.5252	32.2455	32.141
60SacidicribosomalproteinP1	RPLP1	P05386	29.4684	28.7447	29.1965	31.6498	32.1967	32.1299	32.6822	32.3796	32.2171
ElongationfactorTu;mitochondrial	TUFM	P49411	32.4991	32.496	32.5969	32.436	31.8276	31.6684	31.8017	31.6901	31.7141
N-acetyltransferase10	NAT10	Q9H0A0;Q9H0A0-2	29.5005	28.961	28.7221	31.3641	32.1352	32.3904	32.6518	32.7285	32.7353
60SribosomalproteinL36	RPL36	Q9Y3U8	29.8605	29.2993	29.4883	31.7009	32.1112	32.0671	32.5641	32.4581	32.5361
Filamin-B	FLNB	O75369-8;O75369-2;O75369-9;O75369;O75369-6;O75369-3;O75369-7;O75369-5;O75369-4	33.3899	32.5902	32.7645	33.3826	31.9166	30.5679	28.5078	28.6206	28.4636
RasGTPase-activating-likeproteinIQGAP1	IQGAP1	P46940;Q13576-3;Q13576-2;Q13576;Q86VI3	32.7931	32.1647	32.2362	32.9746	31.7366	31.1516	30.4021	30.4549	30.4555
ProbablerRNA-processingproteinEBP2	EBNA1BP2	Q99848	29.8808	29.6676	29.599	31.3861	32.1602	32.295	32.832	32.917	32.946
78kDaglucose-regulatedprotein	HSPA5	P11021	30.8607	31.2756	31.3088	31.7557	32.2015	31.8765	30.6726	30.7052	30.754
HeterogeneousnuclearribonucleoproteinK	HNRNPK	P61978;P61978-2	29.7745	30.4636	30.2711	31.5245	32.0095	32.2038	31.5538	31.3315	31.5917
116kDaU5smallnuclearribonucleoproteincomponent	EFTUD2	Q15029-2;Q15029;Q15029-3	30.576	31.0506	31.0814	31.3649	31.9823	32.3462	32.3535	32.426	32.4582
Unconventionalmyosin-Ie	MYO1E	Q12965;O00160	33.4378	32.5716	32.5712	33.4492	31.4455	30.7654	30.7551	30.7759	30.7149
40SribosomalproteinS13	RPS13	P62277	30.4845	30.2972	30.6957	31.7209	31.7611	32.1564	32.5234	32.3749	32.2986
Non-POUdomain-containingoctamer-bindingprotein	NONO	Q15233;Q15233-2	31.0208	30.8095	30.727	31.6714	31.9232	32.0195	32.4454	32.6883	32.675
Tropomodulin-3	TMOD3	Q9NYL9;Q9NZR1	32.3137	31.8101	31.9795	33.1777	31.3889	30.9991	28.7658	28.672	28.6135
Serine/arginine-richsplicingfactor2	SRSF2	Q01130;Q01130-2	30.6815	31.0587	31.1691	31.487	31.9725	32.0896	32.0616	32.0984	31.9552
SplicingfactorU2AF65kDasubunit	U2AF2	P26368-2;P26368	32.2575	32.8971	33.2015	31.4472	31.8911	32.2051	32.4512	32.6572	32.5241
RNA-bindingmotifprotein;Xchromosome;RNA-bindingmotifprotein;Xchromosome;N-terminallyprocessed	RBMX	P38159;P38159-2;P38159-3;O75526;Q8IZ40;Q8N7X1	29.7801	30.3237	30.0525	30.9006	32.1888	32.3045	32.065	31.977	31.9254
Myb-bindingprotein1A	MYBBP1A	Q9BQG0;Q9BQG0-2	29.9053	28.9073	29.3312	31.4902	31.8871	31.9743	32.4165	32.3423	32.3465
		P0DP25;P0DP24;P0DP23;P27482;P02585	31.1555	30.6096	30.6532	31.8135	32.2054	31.3255	26.1917	26.9777	26.7275
Putativeelongationfactor1-alpha-like3;Elongationfactor1-alpha1	EEF1A1P5;EEF1A1	Q5VTE0;P68104;P68104-2;Q05639	32.0937	32.017	32.295	32.1541	31.5528	31.5202	32.2453	32.4535	32.5133
HeterogeneousnuclearribonucleoproteinF;HeterogeneousnuclearribonucleoproteinF;N-terminallyprocessed	HNRNPF	P52597	30.273	30.3772	30.5291	31.2685	32.1048	31.8338	31.5034	31.4344	31.4777
pre-rRNAprocessingproteinFTSJ3	FTSJ3	Q8IY81	29.7078	28.6723	28.7063	31.2047	31.9959	31.9836	32.236	31.8727	32.0038
HeterogeneousnuclearribonucleoproteinR	HNRNPR	O43390;O43390-3	29.9239	30.1707	29.974	31.0698	31.8943	32.1156	31.7312	31.6524	31.6766
ProteinNRDE2homolog	NRDE2	Q9H7Z3	22.8303	25.1572	26.6807	30.8078	31.9092	32.3203	32.3874	32.5035	32.5063
Leukocytereceptorclustermember8	LENG8	Q96PV6-2;Q96PV6;Q96PV6-3	24.2124	25.0864	27.771	30.7799	31.8058	32.4342	32.4868	32.5719	32.1805
60SribosomalproteinL35	RPL35	P42766	29.8685	29.7158	29.9007	31.2392	31.8425	31.9298	32.3824	32.6507	32.4684
rRNA2-O-methyltransferasefibrillarin	FBL	P22087	29.73	29.0577	29.5532	31.4061	31.6529	31.9206	32.027	32.0069	32.0595
40SribosomalproteinS26;Putative40SribosomalproteinS26-like1	RPS26;RPS26P11	P62854;Q5JNZ5	30.3189	30.1868	30.1185	31.41	31.6061	31.8873	32.3566	32.5357	32.2217
Probable28SrRNA(cytosine(4447)-C(5))-methyltransferase	NOP2	P46087;P46087-4	29.9537	30.0083	29.6803	30.8395	32.0125	31.9921	32.671	32.5745	32.6705
Poly(U)-binding-splicingfactorPUF60	PUF60	Q9UHX1-6;Q9UHX1-5	32.5556	33.0892	33.2965	30.8693	31.9076	32.0495	32.5348	32.6487	32.4737
40SribosomalproteinS15a	RPS15A	P62244	29.8371	29.485	29.4662	31.5001	31.6326	31.6751	31.9616	31.9787	32.1279
HeterogeneousnuclearribonucleoproteinL	HNRNPL	P14866;P14866-2	28.9327	29.7981	29.6044	31.026	31.7874	31.9127	31.2287	30.9205	31.4016
Thyroidhormonereceptor-associatedprotein3	THRAP3	Q9Y2W1	30.1934	30.5443	30.5547	30.7848	31.8657	32.0518	32.1187	32.1446	32.1272
Prelamin-A/C;Lamin-A/C	LMNA	P02545;P02545-6;P02545-3;P02545-5;P02545-4;REV__Q5VX52	32.1624	31.6952	31.6984	32.4393	31.3529	30.9067	30.354	30.2397	30.4348
IglambdachainV-IVregionHil;IglambdachainV-IVregionKern		P01717;P01718	32.5085	33.1707	33.4662	30.5503	31.8584	32.2085	32.8306	33.0981	32.6751
Nucleolarprotein56	NOP56	O00567	29.8169	29.4014	29.5009	31.0035	31.7182	31.8339	32.0174	32.1346	32.1168
40SribosomalproteinS3	RPS3	P23396	30.6318	30.7444	30.6982	31.4537	31.4654	31.5802	31.6141	31.5237	31.5859
F-actin-cappingproteinsubunitbeta	CAPZB	P47756-2;P47756	32.0935	31.1172	31.4157	33.0454	30.8245	30.6132	28.0351	27.648	28.0139
		P06753-2;P06753-3;P06753-5;P06753-4;P06753-7	31.0968	30.9104	31.2309	32.1709	31.2475	31.0479	28.1595	28.6937	29.3272
Pre-mRNA-processingfactor19	PRPF19	Q9UMS4	30.1466	30.3996	30.5032	31.0827	31.6209	31.7549	32.0398	32.1871	32.2574
THOcomplexsubunit4	ALYREF	Q86V81	30.1605	29.8275	29.843	31.1202	31.5746	31.7613	31.7931	31.8353	31.8613
Pre-mRNA-processingfactor40homologA	PRPF40A	O75400;O75400-2;Q6NWY9-2;Q6NWY9-3;Q6NWY9	30.4536	31.0599	31.2256	30.6358	31.8268	31.9841	31.7649	31.741	31.6274
HistoneH3.2;HistoneH3.1t	HIST2H3A;HIST3H3	Q71DI3;Q16695;Q6NXT2	30.8002	30.7571	31.1661	30.8494	31.8266	31.7706	32.764	32.6041	33.0237
Luc7-likeprotein3	LUC7L3	O95232;O95232-2;REV__Q15233-2;REV__Q9NUQ3-2;REV__Q15233;REV__Q9NUQ3;REV__P23246-2;REV__P23246;Q9H3P7;Q9HCE9-2;Q9HCE9	32.1003	32.6176	32.9736	30.548	31.8287	32.0187	32.3618	32.4577	32.5058
60SribosomalproteinL29	RPL29	P47914	29.689	29.278	29.3969	30.5289	32.0603	31.7796	32.5788	32.2577	32.4793
40SribosomalproteinS23	RPS23	P62266	29.6738	29.6793	29.9234	31.2847	31.5948	31.4773	32.0222	31.9717	32.3798
Filamin-A	FLNA	P21333-2;P21333	32.4842	31.9443	32.0193	33.1118	30.9952	30.2478	30.1914	29.9258	30.0189
Serine/arginine-richsplicingfactor7	SRSF7	Q16629-4;Q16629;Q16629-3;Q16629-2	29.3366	29.9603	30.2003	30.4115	31.73	32.1488	32.0291	32.0582	32.2226
HeterogeneousnuclearribonucleoproteinA0	HNRNPA0	Q13151	29.6322	29.802	29.7319	30.9913	31.4901	31.73	31.7177	31.3283	31.509
SplicingfactorU2AF35kDasubunit	U2AF1	P0DN76;Q01081;Q01081-2;Q01081-4;Q8WU68-3;Q8WU68;Q01081-3;Q8WU68-2	31.9018	32.5195	32.7153	30.7827	31.6003	31.816	31.9627	31.934	32.1227
Neuroblastdifferentiation-associatedproteinAHNAK	AHNAK	Q09666;Q09666-2	29.769	30.139	29.2929	31.7318	31.3985	30.9924	26.764	26.5147	25.9484
UncharacterizedproteinKIAA1671	KIAA1671	Q9BY89;Q9BY89-2	32.1459	31.4274	30.5651	33.1738	31.74	29.1759	24.3002	23.4738	24.1228
ZincfingerCCCHdomain-containingprotein18	ZC3H18	Q86VM9;Q86VM9-2;REV__Q86VM9-2;REV__Q86VM9	25.2427	22.8052	25.8204	30.4977	31.8611	31.7276	31.6766	31.7587	31.7322
Ubiquitin-likemodifier-activatingenzyme1	UBA1	P22314-2;P22314	31.7908	32.6549	31.9329	31.6075	31.3906	31.0509	32.8336	32.8062	32.7872
Polypyrimidinetract-bindingprotein1	PTBP1	P26599;P26599-2;P26599-3	29.0811	29.4233	29.4493	31.3196	31.3347	31.3611	30.7239	30.7935	31.0416
Myosinregulatorylightchain12A;Myosinregulatorylightchain12B;Myosinregulatorylightpolypeptide9	MYL12A;MYL12B;MYL9	P19105;O14950;P24844;P24844-2	32.3294	30.722	30.982	33.1661	30.8246	30.0053	27.6319	26.7261	27.583
ProteinRRP5homolog	PDCD11	Q14690	27.6442	26.6295	27.5635	30.8953	31.3152	31.6547	31.865	31.9045	32.032
PutativeATP-dependentRNAhelicaseDHX30	DHX30	Q7L2E3-2;Q7L2E3-3;Q7L2E3	29.4017	28.6379	28.5557	30.9314	31.3509	31.5558	31.547	31.6946	31.7164
U3smallnucleolarRNA-associatedprotein18homolog	UTP18	Q9Y5J1	25.5179	23.5534	25.7823	30.6381	31.2559	31.9193	31.9063	31.9256	31.9017
ProbableATP-dependentRNAhelicaseDDX17	DDX17	Q92841;Q92841-1;Q92841-3;Q92841-2	30.4604	30.2656	30.1001	31.3564	31.2365	31.1722	30.9141	30.7798	30.8095
RNA-bindingprotein14	RBM14	Q96PK6;Q96PK6-2;Q96PK6-3;Q96PK6-4	30.7518	30.2402	30.1795	31.2354	31.3109	31.2101	31.1337	31.2383	31.1203
ATPasefamilyAAAdomain-containingprotein3A	ATAD3A	Q9NVI7-2;Q9NVI7;Q9NVI7-3	31.1341	30.6944	30.7697	31.3666	31.1818	31.1656	31.308	31.2373	31.2833
Actin-bindingLIMprotein1	ABLIM1	O14639-2;O14639;O14639-6	31.5937	31.8759	31.2942	33.4416	30.4826	29.7679	26.386	24.3229	25.7527
Splicingfactor3Bsubunit2	SF3B2	Q13435	31.0106	31.514	31.6952	30.794	31.3527	31.4992	31.6141	31.66	31.6719
Signalrecognitionparticle14kDaprotein	SRP14	P37108	29.7306	29.7093	29.3577	30.837	31.418	31.3889	31.7898	31.8585	31.872
Lysine-richnucleolarprotein1	KNOP1	Q1ED39	27.1172	28.0448	24.9428	30.4485	31.711	31.4713	32.5525	32.2094	32.5776
HeterogeneousnuclearribonucleoproteinA3	HNRNPA3	P51991	29.179	29.3558	29.1397	30.3841	31.5796	31.6658	31.1692	30.9769	31.0419
RRP12-likeprotein	RRP12	Q5JTH9;Q5JTH9-2;Q5JTH9-3	28.2344	25.8998	26.0209	30.7183	31.234	31.6709	31.8639	31.8253	31.7991
Cofilin-1	CFL1	P23528	29.7514	30.1239	30.1716	31.0493	31.399	31.1598	28.5769	28.9668	28.9716
60SribosomalproteinL36a-like	RPL36AL	Q969Q0	29.1376	30.7951	23.294	30.2516	31.5591	31.7283	31.8417	31.9188	31.8671
Serine/threonine-proteinphosphatasePP1-alphacatalyticsubunit	PPP1CA	P62136;P62136-2;P62136-3	31.1385	30.4785	30.5266	32.0634	30.8855	30.5865	29.2777	29.3665	29.5459
Synaptopodin	SYNPO	Q8N3V7-2;Q8N3V7-3;Q8N3V7	31.6745	30.6664	30.8253	32.6773	30.9188	29.8705	21.3957	25.0304	25.5204
40SribosomalproteinS2	RPS2	P15880	29.9828	30.1312	29.9963	31.1868	31.0873	31.1902	31.4441	31.2173	31.3625
Interleukinenhancer-bindingfactor2	ILF2	Q12905	29.0002	29.398	29.4191	30.8486	31.1935	31.3998	31.4697	31.3123	31.6388
ATP-dependentRNAhelicaseDDX3X;ATP-dependentRNAhelicaseDDX3Y	DDX3X;DDX3Y	O00571;O00571-2;O15523-2;O15523;O15523-3;Q9NQI0-3;Q9NQI0-2;Q9NQI0-4;Q9NQI0	31.0621	30.776	30.8084	31.4985	31.021	30.8989	30.4009	30.464	30.306
Bcl-2-associatedtranscriptionfactor1	BCLAF1	Q9NYF8-2;Q9NYF8;Q9NYF8-4	29.8094	30.0882	30.1399	30.5057	31.3866	31.5064	31.6743	31.7311	31.6016
Deoxynucleotidyltransferaseterminal-interactingprotein2	DNTTIP2	Q5QJE6	24.7415	23.4058	26.1588	30.5502	31.4671	31.37	32.0434	32.4777	32.4265
Cytoskeleton-associatedprotein4	CKAP4	Q07065;Q96K21-4;Q96K21-3;Q96K21-2;Q96K21	30.2185	30.2472	30.0828	30.7822	31.2114	31.3552	31.6374	31.6085	31.6529
MitoticcheckpointproteinBUB3	BUB3	O43684-2;O43684	28.0387	28.3852	28.8669	30.417	31.4305	31.4972	31.5891	31.5471	31.6155
40SribosomalproteinS16	RPS16	P62249	29.997	30.0945	30.0828	31.2917	31.01	31.0153	31.2532	30.9913	31.2214
Enhancerofrudimentaryhomolog	ERH	P84090	29.488	29.7295	29.8281	30.15	31.5538	31.5903	31.4418	31.4332	31.4952
Polyadenylate-bindingprotein1	PABPC1	P11940;P11940-2;Q9H361;Q4VXU2;Q4VXU2-2;Q96DU9-2;Q96DU9	29.5588	29.9211	29.5741	30.6154	31.3166	31.3513	31.7754	31.6669	31.8121
40SribosomalproteinS18	RPS18	P62269	29.9108	30.0325	30.1039	30.945	31.153	31.1398	31.3287	31.1044	31.298
Serine/threonine-proteinphosphatasePGAM5;mitochondrial	PGAM5	Q96HS1;Q96HS1-2	29.7061	29.3463	29.3867	30.6837	31.192	31.3537	31.2745	31.2451	31.3726
RNA-bindingprotein25	RBM25	P49756;P49756-2;P49756-3;P49756-4	30.184	30.6958	30.8487	30.2723	31.398	31.5512	31.4911	31.5697	31.4465
SuppressorofSWI41homolog	PPAN	Q9NQ55-2;Q9NQ55;Q9NQ55-3	28.6913	28.2184	28.4801	30.3405	31.453	31.4157	31.4402	31.1943	31.2294
Proteinphosphatase1regulatorysubunit12A	PPP1R12A	O14974;O14974-4;O14974-3;O14974-2;O14974-5;Q9BZL4-5;Q9BZL4-2;Q9BZL4-3;Q9BZL4-4;Q9BZL4	32.7871	32.3804	32.3221	33.0035	31.466	28.7357	22.9248	24.4054	24.4614
tRNA(cytosine(34)-C(5))-methyltransferase	NSUN2	Q08J23;Q08J23-3	29.3151	28.9834	28.5691	30.7342	31.1369	31.2343	31.9533	31.7895	32.0457
Supervillin	SVIL	O95425-4;O95425-3;O95425;O95425-2	32.4568	31.6404	31.5367	33.2702	30.8311	28.9194	24.0082	23.5761	24.253
ProbableATP-dependentRNAhelicaseDDX23	DDX23	Q9BUQ8;Q9BUQ8-2	30.216	30.5902	30.9194	30.4275	31.2192	31.3225	31.5049	31.5877	31.591
BAGfamilymolecularchaperoneregulator2	BAG2	O95816;O95816-2	27.859	28.7422	28.2516	30.5333	31.2643	31.1599	30.5856	30.7763	30.4138
Neurabin-2	PPP1R9B	Q96SB3	32.2336	31.5926	31.3006	33.4358	30.356	29.1555	23.8588	24.9806	25.0854
MyosinphosphataseRho-interactingprotein	MPRIP	Q6WCQ1;Q6WCQ1-2;Q9H2D6-6;Q9H2D6-5;Q9H2D6-7;Q9H2D6-3;Q9H2D6-2;Q9H2D6	32.7346	31.9652	30.6318	33.2197	30.432	29.2809	23.6965	24.1086	23.63
TightjunctionproteinZO-2	TJP2	Q9UDY2-3;Q9UDY2;Q9UDY2-7;Q9UDY2-6;Q9UDY2-4;Q9UDY2-2;Q9UDY2-5	30.9856	30.6206	30.3591	32.3663	30.6688	29.8679	29.3241	28.6841	29.056
Nuclearcap-bindingproteinsubunit1	NCBP1	Q09161	26.8995	27.3862	25.918	29.9001	31.3054	31.6482	30.8574	30.9409	31.0755
Transformer-2proteinhomologbeta	TRA2B	P62995;P62995-3;P62995-2	29.3745	29.784	29.9555	30.0917	31.0369	31.6381	31.0557	31.0576	31.1618
HeatshockproteinHSP90-beta	HSP90AB1	P08238;Q58FF7	30.7709	31.1274	30.9467	31.1864	30.851	30.7035	31.9685	31.8907	31.8823
Serine/arginine-richsplicingfactor11	SRSF11	Q05519-2;Q05519	31.4937	32.3808	32.4973	30.3175	31.0937	31.3202	31.5703	31.8728	31.7803
60SribosomalproteinL22	RPL22	P35268	29.8192	29.4959	29.6043	30.5617	30.9525	31.1927	31.6922	31.3335	31.6501
Junctionplakoglobin	JUP	P14923;P35222-2	31.6314	32.0534	30.8897	32.052	30.4153	30.2384	28.7096	29.5561	29.2641
RibosomalRNAprocessingprotein1homologB	RRP1B	Q14684;Q14684-2	27.2909	26.3709	26.0124	30.224	31.0047	31.4172	32.0414	32.2664	32.2624
ProbableATP-dependentRNAhelicaseDHX37	DHX37	Q8IY37	24.6541	25.4871	26.2534	30.2491	31.222	31.1625	31.2753	31.3597	31.7421
F-actin-cappingproteinsubunitalpha-1	CAPZA1	P52907	30.643	30.026	30.3863	32.1459	30.318	30.1482	26.5744	25.6787	26.2216
WDrepeat-containingprotein1	WDR1	O75083;O75083-3	27.4253	27.2336	26.9483	30.8679	30.833	30.865	25.5299	22.9681	24.1221
40SribosomalproteinS5;40SribosomalproteinS5;N-terminallyprocessed	RPS5	P46782	29.3169	29.6128	29.3787	30.8466	30.7306	30.7749	30.7437	30.3887	30.514
PCIdomain-containingprotein2	PCID2	Q5JVF3-3;Q5JVF3;Q5JVF3-2;Q5JVF3-4	22.8731	24.8636	24.3201	30.0936	31.0172	31.2407	31.2729	31.4309	31.4585
Plakophilin-2	PKP2	Q99959-2;Q99959	31.545	30.7927	30.8838	32.7816	30.2539	29.3083	26.8037	25.8	26.3358
Peroxiredoxin-1	PRDX1	Q06830	29.8098	30.7721	30.5262	30.1588	31.256	30.9263	30.2687	30.2832	30.2787
MICOScomplexsubunitMIC60	IMMT	Q16891;Q16891-4;Q16891-3	32.9748	32.3353	32.2023	32.7312	30.22	29.3397	29.1866	28.0756	28.2026
Apoptoticchromatincondensationinducerinthenucleus	ACIN1	Q9UKV3;Q9UKV3-3;Q9UKV3-2	28.7861	29.1526	29.3791	29.9488	31.0988	31.2429	30.9339	30.9243	30.967
Pre-mRNA-processingfactor6	PRPF6	O94906;O94906-2	29.4397	29.6413	29.835	30.2034	30.9186	31.1229	31.3288	31.2588	31.2904
Voltage-dependentanion-selectivechannelprotein2	VDAC2	P45880;P45880-2;P45880-1	30.8963	30.2537	30.4081	31.7592	30.4127	30.0415	28.8361	28.812	28.8394
Double-strandedRNA-specificadenosinedeaminase	ADAR	P55265;P55265-4;P55265-5;P55265-3;P55265-2	28.4226	28.8035	28.1049	30.5635	30.6868	30.9518	30.8175	30.8165	30.8709
Nuclearnucleicacid-bindingproteinC1D	C1D	Q13901	24.6194	22.66	23.7655	29.2527	31.6399	31.2383	31.0892	31.626	30.4932
HeterogeneousnuclearribonucleoproteinU-likeprotein1	HNRNPUL1	Q9BUJ2-2;Q9BUJ2;Q9BUJ2-4;Q9BUJ2-3;Q9BUJ2-5	29.4557	30.0751	29.6461	30.19	30.928	31.0021	31.0653	31.2219	31.371
Guaninenucleotide-bindingprotein-like3	GNL3	Q9BVP2-2;Q9BVP2	28.5547	28.3799	27.3292	30.3633	30.8861	30.8464	31.5148	31.3986	31.5331
HeterogeneousnuclearribonucleoproteinD0	HNRNPD	Q14103-3;Q14103;Q14103-4;Q14103-2	27.2147	27.7762	27.2147	30.5533	30.8151	30.7202	29.3155	28.9666	29.3076
40SribosomalproteinS19	RPS19	P39019	29.1137	29.3906	29.3007	30.9319	30.5123	30.6335	30.3927	30.4022	30.2901
Celldivisioncycle5-likeprotein	CDC5L	Q99459	28.9481	29.4918	29.6583	30.1305	30.854	31.0672	31.3929	31.4347	31.4193
Eukaryoticinitiationfactor4A-III;Eukaryoticinitiationfactor4A-III;N-terminallyprocessed	EIF4A3	P38919	29.1401	29.3764	29.6276	30.1157	30.8714	31.0408	31.1614	31.239	31.2021
U2snRNP-associatedSURPmotif-containingprotein	U2SURP	O15042-2;O15042;O15042-3	31.3688	31.9845	32.1561	29.8979	30.9361	31.1546	31.7641	31.7601	31.7227
Serine/argininerepetitivematrixprotein1	SRRM1	Q8IYB3;Q8IYB3-2;Q9UPU5	29.8307	29.6943	30.2519	30.0396	30.8469	31.034	30.7529	31.0182	30.865
ProteinSON	SON	P18583-5;P18583-7;P18583;P18583-9;P18583-2;P18583-10;P18583-4;P18583-3;P18583-8	29.6552	29.9334	30.0797	30.5361	30.6224	30.6626	30.829	30.8575	30.8396
Pescadillohomolog	PES1	O00541;O00541-2	28.7783	28.7336	28.6881	29.6614	30.9389	31.1735	31.5121	31.7333	31.7874
HEATrepeat-containingprotein1;HEATrepeat-containingprotein1;N-terminallyprocessed	HEATR1	Q9H583	26.0183	23.9595	23.9707	30.1387	30.6232	30.9493	31.1914	31.1865	31.3039
Proteinflightless-1homolog	FLII	Q13045;Q13045-3	31.5269	30.4062	30.463	32.486	30.0678	29.1041	27.6319	27.5265	27.2029
Srcsubstratecortactin	CTTN	Q14247;Q14247-3;Q14247-2	27.8451	27.4568	26.8075	30.3225	30.9638	30.3637	24.9667	23.2213	23.036
ELAV-likeprotein1	ELAVL1	Q15717;Q15717-2;P26378-4;P26378-2;P26378-5;P26378;P26378-3	28.106	29.2035	28.4371	30.0234	30.5479	31.0747	30.1154	30.0619	29.9837
CCAAT/enhancer-bindingproteinzeta	CEBPZ	Q03701	28.1454	27.0074	26.6472	29.892	30.7357	30.9244	31.4682	31.4575	31.5242
Nucleolarprotein58	NOP58	Q9Y2X3;REV__Q9Y2X3	29.2088	29.0416	28.9928	29.8807	30.7481	30.899	31.3087	31.3873	31.3388
HistoneH1.2	HIST1H1C	P16403	29.8376	30.2424	29.7544	30.1372	30.4873	30.8742	31.1099	31.3592	31.3635
40SribosomalproteinS27	RPS27	P42677	30.5103	30.39	30.5898	30.5182	30.5393	30.4141	30.4175	30.403	30.4419
Signalrecognitionparticle9kDaprotein	SRP9	P49458;P49458-2	28.8278	28.692	28.4291	29.8562	30.5885	30.9856	31.5836	31.2542	31.2868
Microfibrillar-associatedprotein1	MFAP1	P55081;Q00653-3;Q00653-4;Q00653	31.5905	32.2257	32.4955	29.7149	30.7584	30.9335	31.3305	31.5809	31.487
Nuclease-sensitiveelement-bindingprotein1	YBX1	P67809;Q9Y2T7	28.8098	28.604	28.2977	30.1115	30.585	30.7082	30.9728	30.793	30.9117
RibosomebiogenesisproteinBOP1	BOP1	Q14137;Q14137-2	27.8285	27.0504	26.4722	29.7497	30.7071	30.923	31.3892	31.1845	31.4155
40SribosomalproteinS14	RPS14	P62263	29.6127	29.5282	29.5429	30.3149	30.4828	30.5394	30.7489	30.7242	30.6816
U3smallnucleolarRNA-associatedprotein14homologA	UTP14A	Q9BVJ6;Q9BVJ6-3;Q9BVJ6-2	27.0606	25.9929	24.0938	30.019	30.5824	30.6887	31.3959	31.3336	30.8703
40SribosomalproteinS24	RPS24	P62847-2;P62847-3;P62847;P62847-4	28.7086	28.4792	28.2138	30.1651	30.4303	30.6873	30.3197	30.2868	30.3234
mRNAturnoverprotein4homolog	MRTO4	Q9UKD2	27.8184	26.9436	27.3617	29.803	30.5337	30.9007	31.2226	31.219	31.4332
WDrepeat-containingprotein43	WDR43	Q15061	25.5932	26.4358	26.8799	29.5004	30.7775	30.9584	31.3224	31.3557	31.4227
Phostensin	PPP1R18	Q6NYC8;Q6NYC8-2;Q6NYC8-3;Q6NYC8-4	30.0482	29.9877	29.7743	31.3748	30.1287	29.711	24.4142	22.9538	23.7633
Pre-mRNA-splicingfactor38B	PRPF38B	Q5VTL8;Q5VTL8-2	30.7871	31.3079	31.4866	29.6015	30.7358	30.8681	31.0587	31.1805	30.9826
F-actin-cappingproteinsubunitalpha-2	CAPZA2	P47755;P47755-2	31.0737	30.2272	30.5096	31.7111	29.8514	29.6414	26.9051	26.4108	26.5726
AntigenKI-67	MKI67	P46013	27.0429	26.8401	25.9769	29.9461	30.5782	30.6764	31.4765	31.4681	31.5415
HeterogeneousnuclearribonucleoproteinQ	SYNCRIP	O60506;O60506-2	28.047	28.5582	28.0107	29.857	30.6646	30.6734	30.3765	30.2911	30.2542
ATP-dependentRNAhelicaseDDX54	DDX54	Q8TDD1;Q8TDD1-2	27.5353	26.0073	25.8884	29.9519	30.6068	30.5784	31.1495	31.0959	31.0906
Ribosomebiogenesisregulatoryproteinhomolog	RRS1	Q15050	27.595	26.9224	26.8448	29.8816	30.5305	30.7068	31.0786	31.3505	31.0782
WDrepeat-containingprotein75	WDR75	Q8IWA0	25.6031	24.5501	24.5914	29.7283	30.702	30.6277	31.3346	31.1728	30.9864
60kDaheatshockprotein;mitochondrial	HSPD1	P10809;P10809-2	29.5807	30.3641	30.2344	30.2371	30.5287	30.2898	30.4992	30.1725	30.2892
60SribosomalproteinL7-like1	RPL7L1	Q6DKI1;Q6DKI1-2	27.7824	26.8986	27.4006	29.699	30.6666	30.6798	31.3063	31.1541	31.1905
U1smallnuclearribonucleoprotein70kDa	SNRNP70	P08621;P08621-2;P08621-3;P08621-4	29.3605	30.1875	30.2055	29.7909	30.6412	30.6079	30.6152	30.4758	30.7223
40SribosomalproteinS25	RPS25	P62851	29.156	29.5682	29.3484	30.1823	30.411	30.443	30.757	30.6362	30.7038
Tubulinbetachain	TUBB	P07437	30.8441	30.5802	30.8742	31.6202	29.8156	29.5816	30.4468	30.2824	30.2318
DnaJhomologsubfamilyAmember3;mitochondrial	DNAJA3	Q96EY1;Q96EY1-2;Q96EY1-3	30.0917	29.6757	29.8723	30.9987	30.0559	29.9091	29.4974	29.3078	29.4681
Smallsubunitprocessomecomponent20homolog	UTP20	O75691	26.6539	28.0979	25.9918	29.6644	30.3808	30.8461	31.1687	30.9278	31.286
Fibrinogenbetachain;FibrinopeptideB;Fibrinogenbetachain	FGB	P02675	31.7149	31.9785	32.3267	29.4803	30.4888	30.8587	31.1228	31.3612	31.2098
Poly(rC)-bindingprotein1	PCBP1	Q15365;P57723-2;P57723	30.5497	30.9202	31.0066	29.9452	30.4136	30.4651	30.8743	30.9754	31.0097
ProbableATP-dependentRNAhelicaseDDX27	DDX27	Q96GQ7	28.033	27.4246	27.2836	29.7006	30.4644	30.611	31.0438	30.976	30.9264
ATP-dependentRNAhelicaseDDX18	DDX18	Q9NVP1	28.533	27.7434	28.1256	29.5858	30.6038	30.5786	31.1561	31.0309	31.1069
40SribosomalproteinS30	FAU	P62861	28.7746	28.9959	29.2425	30.1617	30.275	30.3182	30.4912	30.6411	30.5551
Cleavageandpolyadenylationspecificityfactorsubunit5	NUDT21	O43809	30.8622	31.4586	31.5036	29.7311	30.3532	30.6113	30.91	30.9629	31.1217
Nucleolarprotein6	NOL6	Q9H6R4-4;Q9H6R4;Q9H6R4-2;Q9H6R4-3	26.8724	25.2682	23.2952	29.8771	30.2706	30.5233	30.763	30.9158	30.9198
Cyclin-L1	CCNL1	Q9UK58-6;Q9UK58;Q9UK58-4;Q9UK58-5	29.7846	30.4316	30.7105	29.5778	30.3643	30.6947	30.7688	31.1815	31.1877
Pinin	PNN	Q9H307;Q9H307-2	29.029	29.4632	29.4987	29.4583	30.48	30.6453	30.6535	30.5815	30.6473
Pumiliodomain-containingproteinKIAA0020	KIAA0020	Q15397	25.944	25.691	25.6461	29.8307	30.3831	30.333	31.1031	31.0028	31.1237
Eukaryotictranslationinitiationfactor6	EIF6	P56537;P56537-2	27.7158	27.4147	27.2618	29.1655	30.5008	30.8757	31.1386	31.2036	31.1167
RibosomebiogenesisproteinBMS1homolog	BMS1	Q14692	26.2932	25.6306	26.5449	29.6946	30.1603	30.6812	31.0568	31.1102	30.9031
RNA-bindingprotein28	RBM28	Q9NW13;Q9NW13-2	28.0637	27.3299	25.9472	29.3128	30.6166	30.6048	31.0094	31.0508	31.1823
40SribosomalproteinS12	RPS12	P25398	28.4801	28.941	28.8998	29.9661	30.4366	30.1161	29.3196	29.3117	29.4506
40SribosomalproteinS17	RPS17	P08708	28.7119	29.1062	28.8856	30.1838	30.3161	29.9864	30.2021	30.1577	29.9447
Desmoglein-2	DSG2	Q14126	30.6496	29.8612	29.564	32.1517	29.8255	28.4568	23.8883	24.099	23.8229
MKI67FHAdomain-interactingnucleolarphosphoprotein	NIFK	Q9BYG3	27.7575	27.8549	27.5284	29.5746	30.3135	30.5158	30.9176	31.0904	31.0486
60SribosomalproteinL38	RPL38	P63173	30.6124	30.9252	31.153	29.859	30.0965	30.4269	30.3532	30.7054	30.5722
Plasminogenactivatorinhibitor1RNA-bindingprotein	SERBP1	Q8NC51-3;Q8NC51-4;Q8NC51;Q8NC51-2	28.4385	28.8165	28.6537	29.7503	30.4042	30.1806	28.7811	28.5125	28.6913
HistoneH2Btype1-M;HistoneH2Btype1-N;HistoneH2Btype1-H;HistoneH2Btype2-F;HistoneH2Btype1-C/E/F/G/I;HistoneH2Btype1-D;HistoneH2Btype1-K;HistoneH2BtypeF-S	HIST1H2BM;HIST1H2BN;HIST1H2BH;HIST2H2BF;HIST1H2BC;HIST1H2BD;HIST1H2BK;H2BFS	Q99879;Q99877;Q93079;Q5QNW6;P62807;P58876;O60814;Q5QNW6-2;P57053	28.6511	28.73	29.1422	29.8692	30.201	30.2468	31.0445	31.5426	31.3715
60SribosomesubunitbiogenesisproteinNIP7homolog	NIP7	Q9Y221;Q9Y221-2	27.5319	27.1401	27.61	29.5785	30.2477	30.4676	30.6177	30.6644	30.6655
NucleolarGTP-bindingprotein2	GNL2	Q13823	25.3475	25.1889	25.6506	29.7554	30.1545	30.3744	30.6745	30.8761	31.017
RibosomebiogenesisproteinNSA2homolog	NSA2	O95478	27.3216	27.1478	27.2884	29.8322	30.1253	30.3185	30.6821	30.5233	30.7277
RNA-bindingproteinRaly	RALY	Q9UKM9;Q9UKM9-2	27.0633	28.2405	27.0629	29.3725	30.3458	30.5393	30.1469	30.4972	30.4658
Pre-mRNA-splicingfactor38A	PRPF38A	Q8NAV1	31.0233	31.527	31.7831	29.2709	30.3704	30.5997	30.7632	30.9749	30.9184
ProbableATP-dependentRNAhelicaseDDX41	DDX41	Q9UJV9	30.1586	30.8389	30.9115	29.503	30.2407	30.4622	30.3891	30.3819	30.3714
DNA-dependentproteinkinasecatalyticsubunit	PRKDC	P78527;P78527-2	30.7016	31.0683	31.0153	30.5508	29.8752	29.7563	30.1599	29.8981	29.8539
RasGTPase-activatingprotein-bindingprotein1	G3BP1	Q13283;Q13283-2	27.4917	27.7532	27.9966	29.8725	30.4509	29.8509	28.0026	28.0479	28.2864
Nucleolarprotein11	NOL11	Q9H8H0;Q9H8H0-2	25.0053	24.2415	25.1252	29.1204	30.2262	30.8259	31.1398	31.2081	31.1829
KHdomain-containing;RNA-binding;signaltransduction-associatedprotein1	KHDRBS1	Q07666;Q07666-2;Q07666-3;Q5VWX1;O75525-2;O75525	29.1076	29.1181	28.7419	30.3827	29.653	30.1219	29.0533	28.7554	28.5309
U5smallnuclearribonucleoprotein40kDaprotein	SNRNP40	Q96DI7;Q96DI7-2	28.9366	29.0856	29.4387	29.5685	30.2234	30.3428	30.513	30.7119	30.774
U3smallnucleolarRNA-associatedprotein15homolog	UTP15	Q8TED0;Q8TED0-3;Q8TED0-2	25.883	26.7182	25.6166	29.2736	30.2751	30.5484	30.5587	30.7692	31.2352
Ubiquitin-40SribosomalproteinS27a;Ubiquitin;40SribosomalproteinS27a	RPS27A	P62979;P0CG47;P0CG48	28.5796	29.0311	29.0603	30.2834	30.278	29.5307	30.4686	30.6978	29.8864
Phosphatecarrierprotein;mitochondrial	SLC25A3	Q00325-2;Q00325	30.6456	30.8932	30.8228	30.3031	29.8311	29.955	30.3523	30.2926	30.3335
U4/U6.U5tri-snRNP-associatedprotein1	SART1	O43290	28.7028	29.239	29.3939	29.596	30.1504	30.3416	30.6766	30.7209	30.8091
Hemoglobinsubunitalpha	HBA1	P69905	31.6163	32.3684	32.4452	29.4183	30.208	30.4412	31.0389	31.2671	31.5114
ZincfingerCCCH-typeantiviralprotein1	ZC3HAV1	Q7Z2W4;Q7Z2W4-2;Q7Z2W4-3;Q7Z2W4-4;Q7Z2W4-5	27.83	27.4087	27.1836	30.0807	29.8777	30.0868	30.6734	30.7282	30.5611
Proteinscribblehomolog	SCRIB	Q14160;Q14160-3;Q14160-2;Q9BTT6-2	28.2436	28.4002	27.9717	31.1513	29.9491	28.9358	24.6527	24.8555	23.9741
Pre-mRNA-splicingfactorSYF1	XAB2	Q9HCS7	30.5838	24.4032	29.0927	28.8494	30.4108	30.7285	31.022	30.7234	30.8436
Beta-galactosidase	GLB1	P16278-3;P16278;P16278-2;Q6UWU2-2;Q6UWU2	28.2594	28.6914	28.5779	29.4568	30.3947	30.0781	24.2462	23.7528	23.0792
RRP15-likeprotein	RRP15	Q9Y3B9	27.4106	26.9625	25.8727	29.2408	30.1739	30.4397	30.293	30.2402	30.3752
Cytospin-B	SPECC1	Q5M775-4;Q5M775;Q5M775-5;Q5M775-3;Q5M775-2;Q9BW85	32.2077	30.8033	31.1475	31.9813	29.3311	28.486	24.2281	22.7343	23.4814
ActivatedRNApolymeraseIItranscriptionalcoactivatorp15	SUB1	P53999	31.2044	31.448	31.5394	29.4882	30.1944	30.1145	31.3221	31.4628	31.6403
NF-kappa-B-repressingfactor	NKRF	O15226;O15226-2	27.891	27.4733	27.3959	29.3796	30.1498	30.239	30.7705	30.5911	30.573
ATP-bindingcassettesub-familyDmember3	ABCD3	P28288;P28288-2;P28288-3	30.4846	29.9613	30.0772	30.9119	29.4693	29.3773	28.8429	29.0322	28.9686
Polyadenylate-bindingprotein2	PABPN1	Q86U42-2;Q86U42;Q92843-2;A6NDY0-2;A6NDY0;A6NDY0-4	27.8962	28.1354	28.5586	28.5371	30.5734	30.6369	32.0366	32.0997	31.9969
ATP-dependentRNAhelicaseDDX24	DDX24	Q9GZR7;Q9GZR7-2	27.9877	25.7195	25.5138	29.5639	30.2613	29.8952	30.7848	30.7591	30.8548
Sperm-specificantigen2	SSFA2	P28290;P28290-3;P28290-2	31.3928	30.8777	30.0161	32.0522	30.2082	27.4488	25.5458	27.7118	26.3663
Nucleolarandcoiled-bodyphosphoprotein1	NOLC1	Q14978;Q14978-3;Q14978-2	29.6839	30.0701	30.5327	29.7625	29.8702	30.0528	29.9163	30.1353	29.7936
Serine/arginine-richsplicingfactor10	SRSF10	O75494-6;O75494-3;O75494-5;O75494-4;O75494-2;O75494;Q8WXF0	28.0343	28.5169	28.1155	28.9795	30.2424	30.3963	29.882	29.8823	29.9882
Ribosomeproductionfactor2homolog	RPF2	Q9H7B2	24.9876	25.8828	25.6781	29.051	29.9928	30.5697	30.8646	30.8238	30.9837
ATPsynthasesubunitgamma;mitochondrial	ATP5C1	P36542-2;P36542	30.0376	29.908	30.045	29.9331	29.8478	29.8092	29.7715	29.6898	29.7291
SerpinH1	SERPINH1	P50454	28.9307	29.186	29.4203	30.0157	29.9061	29.6398	29.2573	29.4166	29.1255
Serine/threonine-proteinkinasePRP4homolog	PRPF4B	Q13523	27.8303	27.9018	27.2523	29.3389	29.9679	30.2498	30.668	30.6661	30.9011
A-kinaseanchorprotein8-like	AKAP8L	Q9ULX6;Q9ULX6-2	28.8606	28.4705	28.5211	30.5198	29.5837	29.3827	28.7041	28.5336	28.5709
ProbableATP-dependentRNAhelicaseDDX47	DDX47	Q9H0S4;Q9H0S4-2	28.1811	27.649	26.9214	29.7264	29.7604	29.9939	30.3437	30.3659	30.5071
DNA-directedRNApolymerase;mitochondrial	POLRMT	O00411	26.1515	25.1873	25.3602	29.0195	30.1303	30.3082	30.7239	30.5825	30.7911
Chromodomain-helicase-DNA-bindingprotein4	CHD4	Q14839;Q14839-2	29.3219	29.3857	29.4636	29.8013	29.7115	29.921	30.3097	30.286	30.3713
Cellgrowth-regulatingnucleolarprotein	LYAR	Q9NX58	25.2998	26.1376	26.538	29.3736	29.9527	30.0646	30.8278	30.6861	30.9833
Carbamoyl-phosphatesynthase[ammonia];mitochondrial	CPS1	P31327;P31327-3;P31327-2	30.1676	30.426	30.3752	30.1869	29.6642	29.5001	29.8476	29.7218	29.8468
Nucleolarcomplexprotein2homolog	NOC2L	Q9Y3T9	27.341	27.3572	26.6262	29.3072	29.8962	30.0994	30.5543	30.4579	30.6905
Plakophilin-4	PKP4	Q99569-2;Q99569;Q9UQB3-2;Q9UQB3	30.1066	30.318	24.4015	31.5468	28.5403	29.2157	21.8055	24.5505	23.2072
BUB3-interactingandGLEBSmotif-containingproteinZNF207	ZNF207	O43670-2;O43670;O43670-4;O43670-3	27.0045	27.5558	27.6236	28.6425	30.3272	30.2739	30.0858	30.1272	30.1099
Cirhin	CIRH1A	Q969X6;Q969X6-3;Q969X6-2	23.7571	23.5184	23.7111	29.0149	30.0402	30.1605	30.5113	30.531	30.7204
WD40repeat-containingproteinSMU1;WD40repeat-containingproteinSMU1;N-terminallyprocessed	SMU1	Q2TAY7;Q2TAY7-2	29.1663	29.6771	29.86	29.2749	29.8979	30.0349	30.1774	30.2536	30.1014
DBIRDcomplexsubunitZNF326	ZNF326	Q5BKZ1;Q5BKZ1-2	27.2756	26.2172	25.9938	29.2093	29.7682	30.1744	29.9936	30.0505	29.9591
40SribosomalproteinS10	RPS10	P46783;Q9NQ39	27.9461	28.6106	28.3316	29.9254	29.6107	29.5812	29.2101	29.194	29.2227
H/ACAribonucleoproteincomplexsubunit4	DKC1	O60832;O60832-2	28.6727	28.3676	28.5551	29.237	29.9084	29.9646	30.1871	30.0942	30.1356
TightjunctionproteinZO-1	TJP1	Q07157-2;Q07157	29.9894	29.3565	28.0138	32.0256	29.2347	27.7831	22.9713	23.4331	23.821
Calciumhomeostasisendoplasmicreticulumprotein	CHERP	Q8IWX8	30.287	30.8183	31.0541	28.9562	29.9126	30.083	30.1623	30.2332	30.2325
Cytospin-A	SPECC1L	Q69YQ0-2;Q69YQ0	29.7328	29.2244	29.196	31.205	28.9939	28.6984	23.4081	25.2171	24.217
DNAtopoisomerase1	TOP1	P11387;Q969P6-2;Q969P6	30.6915	31.1696	31.3867	29.0448	29.885	29.9445	30.1987	30.3471	30.4185
p21-activatedproteinkinase-interactingprotein1	PAK1IP1	Q9NWT1	26.6289	26.6607	23.9745	29.1711	29.7978	29.9021	30.1672	30.0669	30.1287
Nucleolarcomplexprotein3homolog	NOC3L	Q8WTT2	26.7448	25.1786	25.7779	29.5336	29.5714	29.7284	30.1215	30.161	30.0504
40SribosomalproteinS20	RPS20	P60866;P60866-2	27.9852	28.5539	28.1854	29.8071	29.5665	29.4481	29.44	29.4297	29.367
Serine/arginine-richsplicingfactor5	SRSF5	Q13243;Q13243-3;Q13243-2	27.7156	27.9505	27.9412	28.8156	29.8878	30.0936	30.1992	30.1923	30.1761
Coatomersubunitalpha;Xenin;Proxenin	COPA	P53621;P53621-2	29.2366	28.6641	28.9843	29.6999	29.4848	29.5067	30.816	30.5015	30.7944
AP-2complexsubunitalpha-1	AP2A1	O95782-2;O95782	31.7615	30.665	30.8662	29.6425	29.3866	29.6178	29.1853	29.2004	28.9879
Serine/arginine-richsplicingfactor4	SRSF4	Q08170;P49589-2;P49589;P49589-3	27.8673	28.2683	29.157	28.43	29.9255	30.2286	29.8995	30.072	29.9473
HistonedeacetylasecomplexsubunitSAP18	SAP18	O00422	28.4937	28.4218	28.5723	28.6341	30.0672	29.8769	30.101	29.7918	30.0387
DnaJhomologsubfamilyCmember13	DNAJC13	O75165	27.2481	26.7387	24.8615	29.0763	29.6706	29.828	30.2434	30.4424	30.2345
Proteinmagonashihomolog2	MAGOHB	Q96A72	27.6012	28.1162	28.3144	28.7781	29.7788	29.99	30.0621	30.0951	30.0308
Lamin-B1	LMNB1	P20700	29.345	29.273	29.117	30.2152	29.4066	28.8955	29.7709	29.4759	29.801
Treacleprotein	TCOF1	Q13428-3;Q13428-8;Q13428;Q13428-4;Q13428-2	29.5381	29.685	29.658	29.2297	29.648	29.6251	30.5607	30.4391	30.5929
SNWdomain-containingprotein1	SNW1	Q13573	28.7334	29.0801	29.0031	28.864	29.7464	29.8252	29.4335	29.4455	29.3048
RibosomebiogenesisproteinWDR12	WDR12	Q9GZL7	24.5131	25.1272	25.4528	28.8888	29.8718	29.6534	30.4952	30.2983	30.4462
Complementcomponent1Qsubcomponent-bindingprotein;mitochondrial	C1QBP	Q07021	27.4315	27.9507	27.7509	28.9833	29.9064	29.517	27.5655	27.2794	27.3923
Cleavageandpolyadenylationspecificityfactorsubunit6	CPSF6	Q16630-3;Q16630;Q16630-2	30.4026	30.8724	31.2288	28.5919	29.7254	30.0648	30.0231	30.2003	30.4067
Lysosomalprotectiveprotein;Lysosomalprotectiveprotein32kDachain;Lysosomalprotectiveprotein20kDachain	CTSA	P10619-2;P10619	27.859	27.5627	27.5925	28.8061	30.1638	29.4093	23.3218	22.2836	25.4421
Leucine-richrepeat-containingprotein59	LRRC59	Q96AG4	28.9367	29.595	29.4375	29.6032	29.4212	29.3528	28.9093	29.1112	29.0877
Gelsolin	GSN	P06396-2;P06396-4;P06396-3;P06396	30.2936	30.4563	30.7493	29.9452	29.3459	29.0767	29.2888	29.602	29.4214
ADP/ATPtranslocase3;ADP/ATPtranslocase3;N-terminallyprocessed	SLC25A6	P12236	30.5222	30.6772	30.7992	29.2749	29.3974	29.6684	30.0802	30.0799	30.0014
THOcomplexsubunit2	THOC2	Q8NI27;Q8NI27-2	28.8933	29.5079	29.6494	28.8444	29.6951	29.7666	30.1752	30.321	30.174
SmallnuclearribonucleoproteinSmD2	SNRPD2	P62316;P62316-2	29.1086	29.6847	29.8379	29.3145	29.4568	29.5306	30.5909	29.9484	29.1542
IgkappachainV-IVregion	IGKV4-1	P06312	30.0479	30.5201	30.7578	29.1633	29.5299	29.5904	30.299	30.4023	23.9677
40SribosomalproteinS15	RPS15	P62841	28.3147	28.6275	30.4311	29.8	29.3694	29.1011	29.5311	27.9861	28.8156
Pre-rRNA-processingproteinTSR1homolog	TSR1	Q2NL82	26.2404	27.0814	26.5014	29.2353	29.4348	29.5955	30.1164	29.7072	29.9126
Aspartyl/asparaginylbeta-hydroxylase	ASPH	Q12797;Q12797-10;Q12797-7;Q12797-6;Q12797-2;Q12797-4;Q12797-3;Q12797-9;Q12797-5;Q12797-8	27.9592	27.5638	27.5293	29.284	29.4786	29.4088	29.0401	28.9656	29.2009
IgheavychainV-IregionHG3;IgheavychainV-IregionEU	IGHV1-3;IGHV1-69-2	P0DP01;A0A0C4DH29;A0A0B4J2H0;P01743;P01742	29.4802	30.4198	30.7284	29.308	29.0814	29.7806	30.4683	30.4224	30.0439
Non-canonicalpoly(A)RNApolymerasePAPD5	PAPD5	Q8NDF8-5;Q8NDF8;Q8NDF8-3;Q8NDF8-2;Q8NDF8-4;Q5XG87-2;Q5XG87	23.4319	24.5491	27.7879	28.6544	29.7553	29.7573	29.8739	29.767	30.0559
Cleavageandpolyadenylationspecificityfactorsubunit7	CPSF7	Q8N684-2;Q8N684;Q8N684-3	30.2545	30.8774	31.0242	28.653	29.6043	29.894	30.2725	30.0894	30.241
HeterogeneousnuclearribonucleoproteinA/B	HNRNPAB	Q99729-3;Q99729-4;Q99729-2;Q99729	26.8461	27.4726	25.988	28.3808	29.8303	29.9354	28.8828	28.4611	28.7327
ATP-dependentRNAhelicaseDDX50	DDX50	Q9BQ39	25.2189	25.8604	24.1046	28.8429	29.5434	29.7391	30.2079	29.8734	29.9761
RNA-bindingproteinwithserine-richdomain1	RNPS1	Q15287;Q15287-2;Q15287-3	28.4828	28.8166	29.1589	29.042	29.4317	29.6205	29.0829	29.303	29.4462
Leucine-richrepeatflightless-interactingprotein2	LRRFIP2	Q9Y608-4;Q9Y608-2;Q9Y608;Q9Y608-5;Q9Y608-3	30.1747	30.7869	29.4321	31.2411	28.8693	27.9673	24.1367	23.9196	24.7334
ProteinS100-A10	S100A10	P60903	28.5038	28.0732	28.3149	30.9986	28.5572	28.4906	23.5979	26.7148	24.2045
Nucleolarprotein16	NOP16	Q9Y3C1;Q9Y3C1-3;Q9Y3C1-2	26.6234	23.4501	23.6313	28.7353	29.4822	29.787	30.1054	30.2578	30.3573
Ribosome-bindingprotein1	RRBP1	Q9P2E9;Q9P2E9-2;Q9P2E9-3	25.5887	24.9122	25.3537	28.5975	29.6831	29.7223	30.5259	30.5594	30.656
Fibronectin;Anastellin;Ugl-Y1;Ugl-Y2;Ugl-Y3	FN1	P02751-10;P02751-5;P02751-9;P02751-14;P02751-8;P02751-17;P02751-3;P02751;P02751-6;P02751-13;P02751-11;P02751-7;P02751-15;P02751-12;P02751-4;P02751-16;P02751-2	30.7925	31.1665	31.3718	28.7263	29.4892	29.7434	30.1246	30.5414	30.2528
ProteinFAM83H	FAM83H	Q6ZRV2	30.4045	29.9481	29.8155	31.1421	29.063	27.7486	24.169	23.8757	22.4098
WDrepeat-containingprotein46	WDR46	O15213	24.5064	24.2253	23.7304	28.2634	29.7636	29.9183	30.1227	30.1802	30.2202
ProteinSREK1IP1	SREK1IP1	Q8N9Q2	30.6665	30.5559	31.0054	28.5373	29.6211	29.7651	31.266	31.6546	31.578
Leucinezipperprotein1	LUZP1	Q86V48-2;Q86V48-3;Q86V48	30.4754	29.3825	28.6811	30.5876	29.1974	28.1313	24.3959	25.1472	25.0887
NuclearRNAexportfactor1	NXF1	Q9UBU9;Q9UBU9-2	28.0057	27.7903	29.8504	28.5947	29.7974	29.5222	30.0324	29.4922	29.9
Periodictryptophanprotein1homolog	PWP1	Q13610;Q13610-2	25.4528	26.3274	23.9932	28.9154	29.3157	29.612	30.0141	29.9931	29.8284
A-kinaseanchorprotein2	AKAP2	Q9Y2D5;Q9Y2D5-5;Q9Y2D5-6;Q9Y2D5-7;Q9Y2D5-4	30.4529	30.3891	29.6512	31.0415	28.9744	27.8227	23.9095	27.2791	23.764
Splicingfactor;suppressorofwhite-apricothomolog	SFSWAP	Q12872;Q12872-2	30.3128	30.8098	31.0419	28.4388	29.6807	29.7158	30.29	30.4804	30.4935
AP-2complexsubunitbeta;AP-1complexsubunitbeta-1	AP2B1;AP1B1	P63010;P63010-2;P63010-3;Q10567-4;Q10567-3;Q10567-2;Q10567	31.0307	30.3214	30.3649	29.3221	29.3729	29.1307	29.1085	28.8657	28.9948
ProbableATP-dependentRNAhelicaseDDX56	DDX56	Q9NY93-2;Q9NY93	27.0433	26.1832	24.896	29.0523	29.34	29.4039	29.5811	29.5944	29.6501
Retinitispigmentosa9protein	RP9	Q8TA86	30.124	30.5382	30.5693	28.5684	29.3349	29.8893	31.3557	31.4965	31.421
IgkappachainV-IIregionFR;IgkappachainV-IIregionCum	IGKV2D-28;IGKV2-40	A0A075B6P5;A0A087WW87;P01615;P01614	29.8919	30.009	30.2149	29.1145	29.3301	29.3442	23.5799	30.0363	24.0127
C4b-bindingproteinalphachain	C4BPA	P04003	32.5119	30.1435	30.2638	32.2553	28.1293	27.398	24.4294	25.002	23.7478
E3ubiquitin-proteinligaseHUWE1	HUWE1	Q7Z6Z7-2;Q7Z6Z7-3;Q7Z6Z7	28.614	23.2113	24.975	29.8932	28.81	29.0631	24.8889	22.7984	23.8718
U3smallnucleolarribonucleoproteinproteinMPP10	MPHOSPH10	O00566	23.7464	24.354	25.3173	28.6135	29.4443	29.6814	29.9488	30.1225	30.1142
Plakophilin-3	PKP3	Q9Y446;Q9Y446-2	31.0109	29.8017	29.7365	31.0643	28.75	27.9152	25.7465	26.2492	26.5442
A-kinaseanchorprotein8	AKAP8	O43823	28.0788	28.2741	27.8835	29.1092	29.22	29.3655	28.5308	28.5384	28.7198
Nuclearmitoticapparatusprotein1	NUMA1	Q14980-2;Q14980;Q14980-4;Q14980-3;Q14980-5	26.0674	27.4101	28.0058	29.3886	29.221	29.0822	29.23	28.9271	29.1132
Fattyacidsynthase;[Acyl-carrier-protein]S-acetyltransferase;[Acyl-carrier-protein]S-malonyltransferase;3-oxoacyl-[acyl-carrier-protein]synthase;3-oxoacyl-[acyl-carrier-protein]reductase;3-hydroxyacyl-[acyl-carrier-protein]dehydratase;Enoyl-[acyl-carrier-protein]reductase;Oleoyl-[acyl-carrier-protein]hydrolase	FASN	P49327	29.2729	30.2208	29.8015	29.7583	29.1425	28.7881	30.0364	29.8099	29.6306
Pre-mRNA-splicingfactorCWC25homolog	CWC25	Q9NXE8;Q9NXE8-2	29.9018	30.5017	30.6954	28.5264	29.4932	29.6191	30.4687	30.6788	30.5247
60SribosomalproteinL36a	RPL36A	P83881	25.6204	23.6469	25.2496	28.5281	29.3784	29.7091	29.8084	29.9736	29.7832
AP-2complexsubunitmu	AP2M1	Q96CW1-2;Q96CW1	30.9429	29.9822	30.1523	29.356	29.0769	29.1514	29.161	29.0181	29.0732
Serine/arginine-richsplicingfactor9	SRSF9	Q13242	24.8042	26.002	25.4525	28.2001	29.7622	29.5845	29.2494	29.115	29.4783
Glutamate-richWDrepeat-containingprotein1	GRWD1	Q9BQ67	25.936	25.6275	26.0379	28.4901	29.4547	29.5316	30.1985	29.7738	30.0544
Galectin-1	LGALS1	P09382	29.3557	30.3397	30.3934	28.6341	29.6274	29.2119	28.8947	29.2852	29.1444
Nucleolarprotein14	NOP14	P78316;P78316-2	25.3862	22.654	25.678	28.5684	29.1103	29.7915	29.7802	29.8228	30.0907
Caprin-1	CAPRIN1	Q14444-2;Q14444	28.5437	28.0045	28.0585	28.906	29.1481	29.405	28.7675	28.1022	28.2632
Transducinbeta-likeprotein2	TBL2	Q9Y4P3	26.7773	25.743	27.2221	28.722	29.2721	29.4376	29.7944	29.6366	29.8274
Heatshockproteinbeta-1	HSPB1	P04792	28.9463	29.1461	29.358	29.303	29.2062	28.9124	29.3255	29.3183	29.4781
UncharacterizedproteinC7orf50	C7orf50	Q9BRJ6	26.512	26.8968	25.6609	28.6141	29.4176	29.3857	30.1141	30.1675	29.8942
SURPandG-patchdomain-containingprotein2	SUGP2	Q8IX01;Q8IX01-4;Q8IX01-3	27.7958	26.7295	27.2636	29.1851	29.2108	29.0053	29.5411	29.4218	29.4395
HeterogeneousnuclearribonucleoproteinU-likeprotein2	HNRNPUL2	Q1KMD3	27.729	27.6732	27.7027	28.993	29.0504	29.3293	28.5515	28.8462	28.5024
ScaffoldattachmentfactorB1	SAFB	Q15424;Q15424-4;Q15424-3;Q15424-2	27.3836	28.0985	28.4298	28.2392	29.5462	29.5679	29.3185	29.142	29.0179
FragileXmentalretardationsyndrome-relatedprotein1	FXR1	P51114;P51114-2;P51114-3	29.5199	28.9568	28.8544	28.7288	29.2345	29.3813	29.237	29.2936	29.3805
U3smallnucleolarRNA-associatedprotein6homolog	UTP6	Q9NYH9	24.5566	24.5934	23.0497	28.4466	29.3048	29.5484	30.1924	30.1034	30.1182
Serine/Arginine-relatedprotein53	RSRC1	Q96IZ7;Q96IZ7-2	30.7164	31.2689	31.4028	28.276	29.4865	29.5356	30.2523	30.4176	30.1466
ATPsynthasesubunitalpha;mitochondrial	ATP5A1	P25705;P25705-2;P25705-3	29.0932	29.9651	29.8437	29.4246	28.9171	28.9398	29.6562	29.4541	29.4364
Glyceraldehyde-3-phosphatedehydrogenase	GAPDH	P04406;P04406-2;O14556	29.811	30.2174	30.1193	29.3022	28.8658	29.101	29.9503	30.0647	29.9826
Splicingfactor3Asubunit1	SF3A1	Q15459;Q15459-2	29.1281	29.9542	30.0725	28.4576	29.4096	29.3865	29.4852	29.5595	29.612
Tripartitemotif-containingprotein29	TRIM29	Q14134-2;Q14134	29.4763	29.945	28.6007	28.7505	29.2685	29.1964	24.377	26.4201	26.1075
DDB1-andCUL4-associatedfactor13	DCAF13	Q9NV06;Q9NV06-2	25.4558	26.7251	25.6743	28.1305	29.4195	29.6453	29.879	29.8844	30.1987
DNA-directedRNApolymeraseIIsubunitRPB1	POLR2A	P24928;P24928-2	28.1114	26.9483	27.1888	29.2187	28.9447	29.0091	29.244	29.2204	29.2933
Transformer-2proteinhomologalpha	TRA2A	Q13595;Q13595-4;Q13595-3;Q13595-2;REV__Q13595	26.8875	27.1628	27.1721	28.3111	29.0841	29.7651	29.6564	29.47	29.4886
Staphylococcalnucleasedomain-containingprotein1	SND1	Q7KZF4	29.1577	28.4777	29.2972	29.4203	28.8666	28.8713	29.0234	28.7836	28.9305
RibonucleasesP/MRPproteinsubunitPOP1	POP1	Q99575	25.1078	25.9082	27.7301	28.4906	29.365	29.3011	30.2712	30.0373	30.3827
U4/U6smallnuclearribonucleoproteinPrp3	PRPF3	O43395;O43395-3	27.9296	27.384	27.2578	28.7342	29.2315	29.1908	30.0991	30.1828	30.2665
Splicingfactor3Bsubunit6	SF3B6	Q9Y3B4	29.5771	30.651	30.9072	27.9478	29.4921	29.7129	30.0088	30.3378	30.1715
Eukaryoticinitiationfactor4A-I;Eukaryoticinitiationfactor4A-II;Eukaryoticinitiationfactor4A-II;N-terminallyprocessed	EIF4A1;EIF4A2	P60842;P60842-2;Q14240;Q14240-2	28.8859	29.0706	28.9434	29.7773	28.8401	28.5322	30.3488	30.3209	30.3302
Myosinlightchain1/3;skeletalmuscleisoform;Myosinlightchain3	MYL1;MYL3	P05976-2;P05976;P08590	29.7124	29.0926	29.2591	30.0513	28.7091	28.3868	24.0121	25.0135	23.2442
Cofilin-2	CFL2	Q9Y281;Q9Y281-3	26.2397	26.6266	26.5747	29.0029	29.1111	29.0329	23.9133	24.1766	23.1713
U4/U6smallnuclearribonucleoproteinPrp4	PRPF4	O43172-2;O43172	27.7406	28.2631	28.1773	28.8122	29.0671	29.2499	29.9126	29.9603	30.0687
Myosin-10	MYH10	P35580;P35580-5;P35580-2;P35580-3;P35580-4	30.1285	29.2187	29.157	31.9709	28.4444	26.7044	23.6332	24.8029	23.8773
Fibrinogenalphachain;FibrinopeptideA;Fibrinogenalphachain	FGA	P02671-2;P02671	30.7756	31.1109	31.2725	28.3387	29.3954	29.3742	30.368	30.1089	30.2596
DnaJhomologsubfamilyAmember1	DNAJA1	P31689;P31689-2	28.792	28.5686	28.9626	29.2445	28.8541	28.9925	29.6434	29.6546	29.8685
Testis-expressedsequence10protein	TEX10	Q9NXF1-2;Q9NXF1	23.9239	24.4934	25.2977	28.5367	29.1716	29.3564	30.2502	30.2557	30.3073
PutativeRNA-bindingprotein15	RBM15	Q96T37-4;Q96T37-2;Q96T37-3;Q96T37	25.3808	26.1758	26.0567	28.3082	29.3265	29.4219	29.3258	29.2676	29.4341
Kinectin	KTN1	Q86UP2;Q86UP2-2;Q86UP2-4;Q86UP2-3	28.106	28.2047	27.2932	29.1336	29.0273	28.8706	28.0329	27.6599	28.0213
HeterogeneousnuclearribonucleoproteinD-like	HNRNPDL	O14979-3;O14979-2;O14979	27.0834	26.3496	24.9301	28.6643	29.2958	29.0663	27.2411	26.9933	27.4016
RNA-bindingprotein8A	RBM8A	Q9Y5S9	27.7786	27.928	27.4596	27.8481	29.4174	29.7575	29.8595	29.8229	29.6075
Serinebeta-lactamase-likeproteinLACTB;mitochondrial	LACTB	P83111;P83111-2	24.1009	24.5281	22.7846	28.4599	29.0254	29.5321	29.0685	29.1193	29.0582
Nucleolarcomplexprotein4homolog	NOC4L	Q9BVI4	26.6638	24.3214	27.6289	28.2025	29.2188	29.5803	29.8393	29.8473	29.9046
RibosomalRNA-processingprotein8	RRP8	O43159	25.0667	23.6132	24.9477	28.2395	29.2369	29.5246	29.4209	29.2575	29.4883
Guaninenucleotide-bindingproteinG(I)/G(S)/G(T)subunitbeta-2	GNB2	P62879;P62879-2	27.7636	28.0675	27.9312	29.6065	29.0587	28.3273	26.4438	26.5256	26.7579
Probabledimethyladenosinetransferase	DIMT1	Q9UNQ2	25.9234	25.6351	25.4422	28.776	28.8051	29.3902	29.3576	29.7355	29.5946
IglambdachainV-IregionNEW		P01701	30.4355	30.6598	30.8525	28.1057	29.9413	28.9227	30.2007	30.2212	29.3913
Peptidyl-prolylcis-transisomeraseB	PPIB	P23284	29.4835	29.9292	29.6679	28.9732	29.089	28.8409	28.7508	28.8931	28.8399
ATP-dependentRNAhelicaseDHX8	DHX8	Q14562;Q92620	28.4462	29.0586	29.2193	28.4478	29.047	29.4031	29.4001	29.4424	29.5032
5-3exoribonuclease2	XRN2	Q9H0D6;Q9H0D6-2	27.0361	26.1806	26.2158	28.1887	29.1703	29.4993	29.0819	28.9063	28.9953
		P09493-3;P09493-8;P09493-9;P09493-7	27.9713	27.3398	28.1252	30.2328	28.4365	28.1824	22.8976	27.2711	25.1665
ZincfingerCCHCdomain-containingprotein7	ZCCHC7	Q8N3Z6;Q8N3Z6-2	24.1622	25.7389	23.8132	27.987	29.4387	29.4104	29.6106	29.6319	29.4983
Putative60SribosomalproteinL39-like5;60SribosomalproteinL39	RPL39P5;RPL39	Q59GN2;P62891	27.0816	27.0857	27.3761	28.2172	29.0783	29.5379	30.103	29.9311	30.318
Pleiotropicregulator1	PLRG1	O43660;O43660-2	27.5814	26.0669	27.3575	28.7718	28.9863	29.0706	29.3047	29.5623	29.351
Elongationfactor2	EEF2	P13639	28.9714	28.8852	29.0266	29.3832	28.6698	28.7628	29.9657	30.0346	29.9672
Polyadenylate-bindingprotein4	PABPC4	Q13310-3;Q13310-2;Q13310;P0CB38	27.4983	27.8573	27.6287	28.4837	29.071	29.2178	29.3775	29.5666	29.613
Very-long-chainenoyl-CoAreductase	TECR	Q9NZ01;Q9NZ01-2	29.3798	29.5665	29.6254	29.047	28.8493	28.8727	29.2115	29.2816	29.3181
Nucleolarprotein7	NOL7	Q9UMY1;Q9UMY1-2	25.3209	23.7526	24.6089	28.2729	29.2424	29.2421	30.046	29.8988	29.8885
PolymeraseIandtranscriptreleasefactor	PTRF	Q6NZI2;Q6NZI2-2;Q6NZI2-3	28.2182	28.4365	28.0957	28.8993	28.94	28.9052	29.3591	29.4232	29.463
Twinfilin-1	TWF1	Q12792;Q12792-3;Q12792-4	28.3191	28.3073	28.273	30.1156	28.5716	28.0565	26.5012	23.5896	24.2171
Insulin-likegrowthfactor2mRNA-bindingprotein3	IGF2BP3	O00425;O00425-2;Q9Y6M1-5;Q9Y6M1-6;Q9Y6M1-3;Q9Y6M1-4;Q9Y6M1-1;Q9Y6M1	27.3116	27.7604	27.5442	28.4312	29.0612	29.2085	28.8713	28.8585	28.9597
Guaninenucleotide-bindingproteinG(s)subunitalphaisoformsshort;Guaninenucleotide-bindingproteinG(s)subunitalphaisoformsXLas	GNAS	P63092;P63092-4;Q5JWF2;P63092-3;P63092-2;Q5JWF2-2;P38405;P38405-2	27.3355	28.2692	28.2294	29.1017	29.2046	28.3857	27.4345	27.2058	27.2302
Pre-mRNA-splicingfactorSPF27	BCAS2	O75934	26.1691	26.7038	25.9728	28.5611	28.8671	29.2628	29.0126	29.2016	29.7195
U1smallnuclearribonucleoproteinA	SNRPA	P09012	27.5839	28.5984	28.672	28.7436	28.7785	29.0634	28.6833	28.4801	28.7296
RNA-bindingprotein4B;RNA-bindingprotein4	RBM4B;RBM4	Q9BQ04;Q9BWF3-4;Q9BWF3-3;Q9BWF3-2	26.3264	26.4427	27.1436	28.1151	29.362	29.0816	28.5174	28.6471	28.6924
E3SUMO-proteinligaseRanBP2	RANBP2	P49792;Q99666;O14715;P0DJD0;P0DJD1;Q99666-2;Q7Z3J3-2;Q05823-2;Q05823	28.8297	28.9197	28.8739	29.6153	28.6534	28.2837	28.3716	28.2349	28.0174
Nucleolarpre-ribosomal-associatedprotein1	URB1	O60287	26.9604	27.5518	26.6866	28.4675	29.0852	28.9968	28.8858	29.0512	28.838
Proline-;glutamicacid-andleucine-richprotein1	PELP1	Q8IZL8	28.6101	28.7914	28.7961	28.5189	28.8824	29.1363	29.4472	29.4873	29.6565
Generaltranscriptionfactor3Cpolypeptide1	GTF3C1	Q12789;Q12789-3	27.4244	27.4544	27.0662	28.8145	28.8051	28.8931	29.304	29.1639	29.4327
ClathrinlightchainA	CLTA	P09496-2;P09496-4;P09496-3;P09496;P09496-5	31.9525	31.4629	31.0926	29.3175	28.5346	28.6489	25.0064	24.5487	27.8071
Actinfilament-associatedprotein1	AFAP1	Q8N556;Q8N556-2;Q8TED9-3;Q8TED9-2;Q8TED9	31.1407	30.3168	29.9909	30.7222	28.2828	27.4779	25.1153	26.1629	26.6155
RuvB-like1	RUVBL1	Q9Y265;Q9Y265-2	28.1811	28.5125	28.6942	29.0466	28.5877	28.8342	28.9877	29.0872	29.3262
DNA-directedRNApolymeraseIsubunitRPA49	POLR1E	Q9GZS1-2;Q9GZS1	26.1008	26.2043	23.653	28.4338	28.9526	29.0687	29.505	29.2757	29.6873
ATP-dependentRNAhelicaseDDX1	DDX1	Q92499;Q92499-3;Q92499-2	26.9476	27.7701	27.2708	29.3382	28.4273	28.6481	28.4169	28.5556	28.5297
LIMdomainonlyprotein7	LMO7	Q8WWI1-3	30.4653	24.6553	23.4799	29.8316	28.6984	27.8788	25.4938	24.865	24.1109
Structuralmaintenanceofchromosomesprotein1A	SMC1A	Q14683	28.3269	27.9243	27.8306	29.0829	28.6731	28.6495	28.9861	28.9515	28.9982
14-3-3proteinepsilon	YWHAE	P62258;P62258-2	27.1526	27.9519	25.5944	28.699	29.3129	28.3934	27.1018	27.2721	27.1045
Splicingfactor3Asubunit3	SF3A3	Q12874	28.6258	29.4942	29.6777	28.147	29.0364	29.2093	29.1768	29.3534	29.2645
Leucine-richPPRmotif-containingprotein;mitochondrial	LRPPRC	P42704	28.317	29.4647	29.1036	29.126	28.6764	28.5867	29.4139	28.8379	28.9487
RNA3-terminalphosphatecyclase-likeprotein	RCL1	Q9Y2P8;Q9Y2P8-2	25.8353	24.6474	24.9121	28.2433	28.9473	29.18	29.7832	29.5634	29.5499
ComplementC4-A;ComplementC4betachain;ComplementC4-Aalphachain;C4aanaphylatoxin;C4b-A;C4d-A;ComplementC4gammachain;ComplementC4-B;ComplementC4betachain;ComplementC4-Balphachain;C4aanaphylatoxin;C4b-B;C4d-B;ComplementC4gammachain	C4A;C4B	P0C0L4-2;P0C0L4;P0C0L5	30.3216	31.0277	31.2016	27.6269	29.2183	29.5203	30.27	30.4906	30.357
Pre-mRNA-processingfactor17	CDC40	O60508	26.1945	26.5547	27.2597	28.3039	28.9307	29.1281	28.6999	28.6668	28.7804
E3ubiquitin-proteinligaseRBBP6	RBBP6	Q7Z6E9;Q7Z6E9-2;Q7Z6E9-4;Q7Z6E9-3	26.3908	26.6734	26.8048	27.7784	29.2094	29.3611	29.0839	29.1085	29.0853
Coiled-coildomain-containingprotein86	CCDC86	Q9H6F5;Q9H6F5-2	25.8049	24.8217	23.2703	28.5664	28.8774	28.9001	29.674	29.5579	29.6515
ProbableATP-dependentRNAhelicaseDDX52	DDX52	Q9Y2R4	25.3651	25.7501	23.739	28.518	28.8021	29.0155	29.4589	29.358	29.3936
40SribosomalproteinS29	RPS29	P62273;P62273-2	28.2649	27.8668	27.6585	29.0289	28.7964	28.5035	28.4467	28.5073	28.1876
Histone-bindingproteinRBBP7	RBBP7	Q16576;Q16576-2	27.9191	28.3223	28.4745	28.3623	29.0841	28.8723	29.0125	29.1649	29.1855
SRSFproteinkinase1	SRPK1	Q96SB4;Q96SB4-4;Q96SB4-3	26.615	24.5145	24.7188	28.5183	28.7212	29.057	29.4272	29.4139	29.2751
ProteinRed	IK	Q13123	28.2852	28.9606	29.1936	28.5284	28.8644	28.8894	29.28	29.3063	29.3722
ProteinFAM133B;ProteinFAM133A	FAM133B;FAM133A	Q5BKY9;Q5BKY9-2;Q8N9E0	29.7734	30.6949	30.9793	28.0056	28.9862	29.2902	29.3106	29.442	29.0453
Nuclearcap-bindingproteinsubunit2	NCBP2	P52298;P52298-2;P52298-3;A6PVI3	24.0532	25.8447	25.0058	27.9625	29.0273	29.2907	29.033	28.8712	28.7385
Farupstreamelement-bindingprotein2	KHSRP	Q92945	28.9622	29.8055	29.8758	28.0802	29.0939	29.1049	29.2407	29.1399	29.1363
HistoneH1x	H1FX	Q92522	27.6322	26.9329	27.1552	28.3828	28.7755	29.1144	29.7179	29.6207	29.4208
Actin-relatedprotein3	ACTR3	P61158;Q9P1U1-2;Q9P1U1	30.0206	28.7006	28.083	30.7347	28.2377	27.2728	25.0216	24.4344	24.1608
Plectin	PLEC	Q15149-4	29.8236	29.1749	29.3629	31.4235	27.7919	26.9821	26.4231	22.9154	23.4965
ZincfingerRNA-bindingprotein	ZFR	Q96KR1	26.7358	23.0418	23.464	28.0606	28.9761	29.1562	29.5293	29.3326	29.4948
Notchlessproteinhomolog1	NLE1	Q9NVX2;Q9NVX2-2	23.4681	24.0248	25.2	28.078	28.9334	29.1804	29.8867	29.7269	29.8109
MicrosomalglutathioneS-transferase3	MGST3	O14880	29.3149	28.2902	29.3909	29.1439	28.6828	28.3568	26.3262	25.9936	25.7874
Splicingregulatoryglutamine/lysine-richprotein1	SREK1	Q8WXA9-2;Q8WXA9	29.7535	30.4833	30.7547	27.6397	29.1215	29.3453	29.5342	29.9481	29.8203
Splicingfactor3Bsubunit5	SF3B5	Q9BWJ5	29.4217	30.228	30.3076	28.0004	28.8401	29.2455	29.6434	29.9096	29.9424
Eukaryotictranslationinitiationfactor2subunit3;Putativeeukaryotictranslationinitiationfactor2subunit3-likeprotein	EIF2S3;EIF2S3L	P41091;Q2VIR3;Q2VIR3-2	28.0848	28.456	27.5506	28.4671	28.7664	28.8498	29.2875	29.2419	29.1389
Interferon-stimulated20kDaexonuclease-like2	ISG20L2	Q9H9L3	24.4748	24.0084	25.1697	28.1828	28.7741	29.1248	29.4207	29.8388	29.4433
TRMT1-likeprotein	TRMT1L	Q7Z2T5;Q7Z2T5-2	25.8854	23.8149	23.5801	28.4969	28.6538	28.9229	29.1207	28.9638	29.2257
CytochromecoxidasesubunitNDUFA4	NDUFA4	O00483	28.7868	29.5309	29.5167	28.2264	28.8041	29.0207	28.8627	28.8863	28.9335
Structuralmaintenanceofchromosomesprotein3	SMC3	Q9UQE7	28.1317	26.7651	27.5723	29.002	28.515	28.5156	29.138	28.8748	28.9513
RibosomalRNA-processingprotein7homologA	RRP7A	Q9Y3A4;Q9NSQ0	25.2787	26.2612	23.9847	28.1799	28.7625	29.0887	29.4378	29.6172	29.408
ProbableATP-dependentRNAhelicaseDDX31	DDX31	Q9H8H2;Q9H8H2-2;Q9H8H2-4;Q9H8H2-3	25.2752	25.6209	24.0242	28.1844	28.8081	29.0312	29.3362	29.2945	29.2621
Prohibitin-2	PHB2	Q99623;Q99623-2	28.8361	28.8818	28.8979	29.4712	28.4132	28.1167	27.9806	28.0797	28.0111
Structuralmaintenanceofchromosomesprotein4	SMC4	Q9NTJ3;Q9NTJ3-2	28.3129	23.7367	24.7973	29.0381	28.539	28.4091	29.2803	29.3156	29.4117
Insulin-likegrowthfactor2mRNA-bindingprotein1	IGF2BP1	Q9NZI8;Q9NZI8-2	25.4601	25.5375	23.8811	28.3701	28.649	28.954	29.1878	28.6191	28.9842
Serine/threonine-proteinphosphatasePP1-gammacatalyticsubunit	PPP1CC	P36873;P36873-2	28.162	28.0679	27.7783	29.9117	28.2062	27.8177	28.2804	28.4143	28.2304
H/ACAribonucleoproteincomplexsubunit1	GAR1	Q9NY12;Q9NY12-2	27.6674	27.6108	28.0764	28.4338	28.8207	28.6495	28.9021	29.08	28.8164
ATP-dependent6-phosphofructokinase;platelettype	PFKP	Q01813;Q01813-2	29.0404	29.4011	29.2793	29.0144	28.5279	28.3246	29.0157	29.2679	29.0991
Zincfingerprotein106	ZNF106	Q9H2Y7;Q9H2Y7-2;O95455	26.2898	26.1362	23.7006	27.8638	28.8604	29.1335	29.8964	29.8329	29.9915
Intron-bindingproteinaquarius	AQR	O60306	25.7321	26.5185	26.3136	28.1045	28.8255	28.9079	29.0691	29.0652	29.3039
NADHdehydrogenase[ubiquinone]1alphasubcomplexsubunit9;mitochondrial	NDUFA9	Q16795	28.5419	28.6023	28.5511	29.0542	28.5073	28.2419	28.3828	28.2633	28.4117
SWI/SNF-relatedmatrix-associatedactin-dependentregulatorofchromatinsubfamilyAmember5	SMARCA5	O60264;P28370-2;P28370	26.9725	26.0124	26.0497	28.5388	28.6671	28.5798	29.276	29.0349	29.3753
Unconventionalmyosin-Va	MYO5A	Q9Y4I1-2;Q9Y4I1;Q9Y4I1-3	30.232	25.9025	26.8664	31.8929	27.2902	26.5982	24.4171	26.3515	25.9072
Ribosomeproductionfactor1	RPF1	Q9H9Y2	24.2149	23.6418	23.9306	28.2162	28.6912	28.8737	29.0861	29.2201	29.3124
Surfeitlocusprotein6	SURF6	O75683	26.4407	24.565	24.5589	28.0891	28.8407	28.8319	29.5834	29.4505	29.5035
Allograftinflammatoryfactor1-like	AIF1L	Q9BQI0-3;Q9BQI0;Q9BQI0-2;Q9BQI0-4	25.2437	24.8967	27.2871	29.1913	28.5872	27.9674	24.7537	24.3327	22.8743
Gpatchdomain-containingprotein4	GPATCH4	Q5T3I0;Q5T3I0-3;Q5T3I0-2	25.4443	26.1567	26.1489	28.1848	28.5362	29.0222	29.7839	29.5302	30.1353
RibosomalbiogenesisproteinLAS1L	LAS1L	Q9Y4W2-2;Q9Y4W2;Q9Y4W2-3;Q9Y4W2-4	26.6435	25.6872	26.2677	28.1947	28.8215	28.7118	28.997	29.2245	29.3228
U4/U6.U5smallnuclearribonucleoprotein27kDaprotein	SNRNP27	Q8WVK2	29.9936	30.7421	30.7064	27.5948	28.9718	29.1577	29.7161	29.908	29.7991
RibosomalRNAprocessingprotein1homologA	RRP1	P56182	27.1014	23.8054	27.0944	27.8378	28.792	29.0826	29.3779	29.2779	29.0522
PutativeRNA-bindingproteinLuc7-like1	LUC7L	Q9NQ29-2;Q9NQ29;Q9NQ29-3	28.8314	29.1268	29.4571	27.9772	28.6457	29.082	28.7452	29.0584	29.0379
GeneraltranscriptionfactorII-I	GTF2I	P78347-2;P78347-4;P78347-3;P78347;P78347-5;Q86UP8-3;Q86UP8;Q6EKJ0	28.7652	28.6766	28.7238	29.3638	28.2914	28.0497	27.7332	27.7914	27.6828
Thioredoxin-dependentperoxidereductase;mitochondrial	PRDX3	P30048-2;P30048	26.6065	27.177	27.2159	28.0792	28.8785	28.7393	27.0373	26.8252	26.8361
ProteinLYRIC	MTDH	Q86UE4	27.8859	27.5595	27.3296	28.2941	28.6515	28.7215	28.6556	28.8422	28.7585
Nucleolarprotein10	NOL10	Q9BSC4;Q9BSC4-2;Q9BSC4-4;Q9BSC4-3	26.7287	25.0316	25.6912	27.9643	28.8577	28.8162	29.4864	29.514	29.3198
Arginine/serine-richcoiled-coilprotein2	RSRC2	Q7L4I2;Q7L4I2-2	29.8931	30.798	30.8325	28.0245	28.8052	28.7994	28.8556	29.2388	29.0436
U2smallnuclearribonucleoproteinB	SNRPB2	P08579	27.8747	28.0995	28.2607	27.8522	28.8852	28.8914	29.1224	29.1131	29.1757
Pleckstrinhomologydomain-containingfamilyGmember3	PLEKHG3	A1L390;A1L390-3;A1L390-2;Q9H7P9-2;Q9H7P9-3;Q9H7P9	29.2355	28.4023	28.7591	31.1151	27.8266	26.656	23.9548	23.6538	23.7229
Peptidyl-prolylcis-transisomeraseA;Peptidyl-prolylcis-transisomeraseA;N-terminallyprocessed	PPIA	P62937;P62937-2;P0DN26;A0A0B4J2A2;A0A075B759;Q9Y536;F5H284;P0DN37	28.1685	28.6509	28.5276	28.7261	28.5654	28.2765	28.7397	28.5729	28.8883
28SribosomalproteinS27;mitochondrial	MRPS27	Q92552;Q92552-2	26.493	27.2217	27.0984	28.306	28.658	28.593	27.9053	27.905	27.9147
Fibrinogengammachain	FGG	P02679-2;P02679	30.2208	30.6807	30.9549	27.2979	28.9633	29.2953	29.7945	29.887	29.798
Sortingandassemblymachinerycomponent50homolog	SAMM50	Q9Y512	30.7805	29.7639	30.2327	30.3694	28.8531	26.3319	24.0672	24.4047	24.7778
NHP2-likeprotein1;NHP2-likeprotein1;N-terminallyprocessed	NHP2L1	P55769	26.6108	24.794	27.6336	27.5024	28.6946	29.3547	29.6186	29.4315	29.653
WDrepeat-containingprotein18	WDR18	Q9BV38	27.3078	26.2161	27.2731	27.8894	28.7751	28.8855	29.4145	29.3691	29.3735
Dolichyl-diphosphooligosaccharide--proteinglycosyltransferasesubunit1	RPN1	P04843	28.0963	28.7248	28.4628	28.5871	28.4464	28.4655	28.7209	28.2623	28.3159
MICOScomplexsubunitMIC19	CHCHD3	Q9NX63	30.6862	30.3416	29.8832	30.4906	28.3433	26.6524	25.972	25.5657	25.8073
WDrepeat-containingprotein74	WDR74	Q6RFH5;Q6RFH5-2	27.1085	26.1146	24.8429	27.9764	28.6204	28.8741	29.0773	28.8333	28.9529
U2smallnuclearribonucleoproteinA	SNRPA1	P09661	28.3012	29.0048	28.9091	28.188	28.6721	28.5683	29.4628	29.4092	29.345
IgheavychainV-IIIregionBUT;IgheavychainV-IIIregionKOL	IGHV3-74	A0A0B4J1X5;P0DP02;P01767;P01772;P01780;P01763	29.6966	29.9545	30.1301	27.8423	28.8756	28.6918	29.1962	29.4797	29.3066
ProteinSDA1homolog	SDAD1	Q9NVU7;Q9NVU7-2	26.1447	23.7208	23.7823	28.0349	28.5567	28.7805	29.414	29.3188	29.472
HistoneH1.5	HIST1H1B	P16401	27.8003	23.5953	27.921	27.6042	29.0138	28.7463	29.304	29.4124	30.0046
ProbableU3smallnucleolarRNA-associatedprotein11	UTP11L	Q9Y3A2;Q9Y3A2-2	25.2242	25.2644	24.7786	27.4958	28.8066	29.0467	29.5188	29.673	29.6
Nestin	NES	P48681	29.2154	28.662	28.77	29.1866	28.3947	27.7561	28.1984	24.6481	22.9977
Guaninenucleotide-bindingprotein-like3-likeprotein	GNL3L	Q9NVN8	26.697	28.4468	28.1403	28.1678	28.404	28.7538	29.1095	29.2332	29.3647
U4/U6.U5tri-snRNP-associatedprotein2	USP39	Q53GS9;Q53GS9-2;Q53GS9-3	26.4919	27.4995	27.4014	28.1663	28.4107	28.742	28.4983	28.7619	28.5266
Ubiquitincarboxyl-terminalhydrolase7	USP7	Q93009;Q93009-3	26.3726	27.3474	27.2354	28.0175	28.8578	28.4069	28.1055	28.3741	28.1722
ProteinFAM83B	FAM83B	Q5T0W9	29.7044	29.5107	29.211	30.0747	27.9154	27.2856	23.8051	26.5588	23.9773
Serine/threonine-proteinphosphatasePP1-betacatalyticsubunit	PPP1CB	P62140	29.0747	28.1783	28.1053	29.2735	28.2965	27.6879	26.5832	23.1346	26.3626
ProbableXaa-Proaminopeptidase3	XPNPEP3	Q9NQH7-4;Q9NQH7;Q9NQH7-2;Q9NQH7-3;Q9NQH7-5	29.3152	28.6608	28.9777	29.2677	28.3608	27.6132	24.1618	23.8086	25.0147
THOcomplexsubunit6homolog	THOC6	Q86W42;Q86W42-2;Q86W42-3	26.8604	27.8187	27.6623	27.8323	28.6487	28.744	29.0636	29.2105	28.9358
RasGTPase-activatingprotein-bindingprotein2	G3BP2	Q9UN86-2;Q9UN86	25.2941	24.6573	24.0373	27.9376	28.8761	28.3506	27.9058	27.6901	27.6363
Peroxiredoxin-2	PRDX2	P32119;P32119-2	29.2445	30.0562	30.0004	27.5665	28.7655	28.8235	28.8463	28.8357	28.9377
Band4.1-likeprotein2	EPB41L2	O43491;O43491-4;O43491-3;O43491-2	25.9937	26.9563	26.672	29.5928	28.4542	27.0857	24.3146	23.544	23.1954
Bifunctionalglutamate/proline--tRNAligase;Glutamate--tRNAligase;Proline--tRNAligase	EPRS	P07814	28.2881	28.7428	28.3709	28.7668	28.1551	28.1865	29.2934	29.1281	29.1724
U3smallnucleolarribonucleoproteinproteinIMP3	IMP3	Q9NV31	26.0649	25.1687	25.4191	27.9256	28.2237	28.9575	29.1999	29.2385	29.1979
RNA-bindingprotein34	RBM34	P42696;P42696-2	25.9843	26.0989	27.3985	26.7445	29.1498	29.1888	30.1188	30.1742	29.8957
PHDfinger-likedomain-containingprotein5A	PHF5A	Q7RTV0	28.4762	29.3671	29.4681	27.0585	28.8767	29.1435	28.9937	29.05	29.0855
Ras-relatedC3botulinumtoxinsubstrate1;Ras-relatedC3botulinumtoxinsubstrate2;Ras-relatedC3botulinumtoxinsubstrate3	RAC1;RAC2;RAC3	P63000;P63000-2;P15153;P60763	27.0079	27.7288	27.4492	28.6659	28.3287	28.0671	26.6942	27.0891	27.0936
TATA-bindingprotein-associatedfactor2N	TAF15	Q92804-2;Q92804	25.4525	27.389	27.9269	28.0094	28.5389	28.505	27.5221	28.4388	27.7817
FragileXmentalretardationsyndrome-relatedprotein2	FXR2	P51116	27.3638	27.1015	26.8593	27.8249	28.6929	28.4787	28.5754	28.5209	28.7092
HeterogeneousnuclearribonucleoproteinH3	HNRNPH3	P31942-2;P31942;P31942-3;P31942-4;P31942-6;P31942-5	25.0023	22.3071	23.7394	27.6919	28.6584	28.6434	26.334	26.2212	24.372
HeterogeneousnuclearribonucleoproteinH2	HNRNPH2	P55795	26.8381	27.2071	26.9668	28.3545	28.5052	28.1291	28.1418	27.3092	27.4292
Transcriptionintermediaryfactor1-beta	TRIM28	Q13263;Q13263-2	25.481	27.68	26.6088	28.3632	28.5699	28.0233	28.516	28.3151	28.2229
Pre-mRNA3-end-processingfactorFIP1	FIP1L1	Q6UN15-5;Q6UN15;Q6UN15-4	28.5571	29.3864	29.3431	27.9106	28.2839	28.7382	28.8487	28.7967	28.8095
Inositol1;4;5-trisphosphatereceptortype3	ITPR3	Q14573	31.5257	30.2864	30.4757	31.1	27.0412	26.7651	26.375	24.3007	22.2572
DNAtopoisomerase2-alpha	TOP2A	P11388;P11388-2;P11388-3;P11388-4	27.409	27.7932	27.5189	28.2307	28.3572	28.3038	29.1769	29.5117	29.3868
Tropomyosinalpha-4chain	TPM4	P67936;P67936-2	26.7939	26.8112	27.1782	28.5719	28.4735	27.829	26.0191	25.965	23.7858
Polymerasedelta-interactingprotein3	POLDIP3	Q9BY77;Q9BY77-2	28.0008	27.3838	27.9912	28.2023	28.2214	28.4396	28.2949	28.5674	28.3049
ProteinLLPhomolog	LLPH	Q9BRT6	24.546	24.2352	24.7979	28.2289	28.0761	28.5008	28.6871	28.4978	28.7286
Guaninenucleotide-bindingproteinG(I)/G(S)/G(O)subunitgamma-12	GNG12	Q9UBI6	26.8304	24.4955	24.2628	29.0445	27.9082	27.8173	24.1084	24.58	22.1671
RibosomalRNAsmallsubunitmethyltransferaseNEP1	EMG1	Q92979	23.9812	25.1053	24.2501	27.7805	28.2559	28.7142	28.4764	28.6342	28.6355
Heatshockprotein105kDa	HSPH1	Q92598-4	23.7134	23.306	24.3013	28.5642	28.1785	28.0019	23.9279	23.5135	23.986
ZincfingerRan-bindingdomain-containingprotein2	ZRANB2	O95218-2;O95218	29.6218	30.1444	30.2676	26.7935	28.869	29.0661	29.8077	29.9163	29.7805
A-kinaseanchorprotein17A	AKAP17A	Q02040;Q02040-2;Q02040-3	27.5145	27.4555	28.384	27.6045	28.4615	28.6586	29.3021	29.3625	29.2687
ChromatintargetofPRMT1protein	CHTOP	Q9Y3Y2-4;Q9Y3Y2;Q9Y3Y2-3	24.6414	23.8285	23.1158	27.5534	28.6092	28.5538	28.9367	29.0292	29.0745
CaseinkinaseIisoformalpha;CaseinkinaseIisoformalpha-like	CSNK1A1;CSNK1A1L	P48729-3;P48729;P48729-2;Q8N752	29.2299	28.2539	28.3527	29.723	27.756	27.226	23.4812	24.0161	25.3185
Emerin	EMD	P50402	29.1221	28.4171	28.5535	29.2397	27.9902	27.4693	27.169	27.0422	27.0667
ProteinAATF	AATF	Q9NY61	24.4664	24.9829	24.4319	27.7173	28.2764	28.6953	29.3439	29.0545	29.3177
RhoGTPase-activatingprotein21	ARHGAP21	Q5T5U3;Q5T5U3-3	29.31	28.5812	27.6761	29.4586	28.3422	26.8833	24.2185	23.3371	26.9593
RuvB-like2	RUVBL2	Q9Y230;Q9Y230-2	28.2431	28.2175	28.1809	28.2027	28.1955	28.2737	28.9129	28.9007	28.8381
28SribosomalproteinS34;mitochondrial	MRPS34	P82930	26.5136	27.0117	26.8535	27.4822	28.5174	28.6426	28.0513	27.9196	28.1438
Polynucleotide5-hydroxyl-kinaseNOL9	NOL9	Q5SY16	26.4424	26.2926	25.2537	27.9932	28.1876	28.4569	28.6698	28.7587	28.8772
U1smallnuclearribonucleoproteinC	SNRPC	P09234	27.063	27.9206	27.7866	27.2451	28.5513	28.8382	28.2241	28.1944	28.2183
SignalrecognitionparticlesubunitSRP68	SRP68	Q9UHB9;Q9UHB9-4;Q9UHB9-2;Q9UHB9-3	25.9291	26.6566	24.3156	27.8904	28.2618	28.4715	29.4934	29.0216	29.149
Eukaryotictranslationinitiationfactor5B	EIF5B	O60841	28.5715	29.414	29.399	27.2616	28.7133	28.6192	29.3337	29.2679	29.4152
Cyclin-dependentkinase11B;Cyclin-dependentkinase11A	CDK11B;CDK11A	P21127-8;P21127-3;P21127-2;P21127;P21127-6;P21127-9;Q9UQ88-4;Q9UQ88-3;Q9UQ88-2;Q9UQ88;P21127-5;P21127-10;P21127-12;P21127-4;Q9UQ88-10;Q9UQ88-5;Q9UQ88-9;Q9UQ88-8	25.8068	28.1167	28.3781	26.9201	28.8566	28.8123	29.0919	29.1469	28.8867
SignalrecognitionparticlesubunitSRP72	SRP72	O76094;O76094-2	22.1511	26.5471	23.6575	27.6849	28.2998	28.5942	28.8953	28.9089	29.0201
U3smallnucleolarRNA-interactingprotein2	RRP9	O43818	24.0451	24.9154	25.6468	27.7707	28.3176	28.4892	29.1155	28.9829	28.8431
ProbableATP-dependentRNAhelicaseDDX10	DDX10	Q13206	27.6315	28.3086	24.5884	27.8535	28.3134	28.3827	28.7947	28.8667	28.768
THOcomplexsubunit1	THOC1	Q96FV9;Q96FV9-2	27.0679	26.6036	26.5332	27.6325	28.3401	28.5696	28.5318	28.6604	28.6483
La-relatedprotein1	LARP1	Q6PKG0;Q6PKG0-3;Q659C4-7;Q659C4-6;Q659C4-5;Q659C4-2;Q659C4;Q659C4-9	26.2161	25.8493	22.5517	28.0046	28.2832	28.2537	28.1593	28.0313	28.275
DnaJhomologsubfamilyBmember11	DNAJB11	Q9UBS4	27.5831	28.638	28.6554	27.7455	28.5442	28.2174	27.4522	27.1283	27.374
Trifunctionalenzymesubunitalpha;mitochondrial;Long-chainenoyl-CoAhydratase;Longchain3-hydroxyacyl-CoAdehydrogenase	HADHA	P40939;P40939-2	28.2999	28.4338	28.665	29.0951	27.8367	27.5625	28.1505	27.7216	28.1395
Corehistonemacro-H2A.1	H2AFY	O75367-3;O75367;O75367-2;Q9P0M6	27.2288	26.8359	27.2782	28.0839	27.9836	28.4193	29.2128	29.2904	29.6497
YTHdomain-containingprotein1	YTHDC1	Q96MU7;Q96MU7-2	24.7986	25.3476	20.5572	27.7204	28.4778	28.2804	28.4567	28.1909	28.2109
Crookedneck-likeprotein1	CRNKL1	Q9BZJ0-2;Q9BZJ0-3;Q9BZJ0	23.4924	26.4146	25.7672	27.574	28.3278	28.5642	28.6247	28.5276	28.6076
tRNA-splicingligaseRtcBhomolog	RTCB	Q9Y3I0	26.2821	26.6337	26.1699	28.304	28.0084	28.1422	28.1357	28.2212	28.2717
ATP-dependentRNAhelicaseDDX51	DDX51	Q8N8A6	22.7837	25.6808	24.7723	27.8005	28.1675	28.4795	28.3537	28.4812	28.3957
DNA-directedRNApolymeraseIsubunitRPA1	POLR1A	O95602;O14802	24.78	24.4985	24.9176	27.3389	28.4286	28.6424	29.1397	29.1779	29.2451
Nucleolarprotein9	NOP9	Q86U38;Q86U38-2	24.0575	24.1121	24.137	27.9418	28.2142	28.2156	28.5458	28.4919	28.5911
U3smallnucleolarribonucleoproteinproteinIMP4	IMP4	Q96G21	28.4038	24.3503	28.413	27.4928	28.2601	28.5609	29.1984	29.0903	29.0922
PHDfingerprotein6	PHF6	Q8IWS0;Q8IWS0-3;Q8IWS0-5;Q8IWS0-4;Q8IWS0-2	26.4737	23.9381	26.6851	27.8913	27.9035	28.4978	28.288	28.2018	27.8467
Neurabin-1	PPP1R9A	Q9ULJ8-5;Q9ULJ8-3;Q9ULJ8;Q9ULJ8-4;Q9ULJ8-2	30.2765	29.2962	28.8569	30.3955	27.5317	26.361	24.2077	23.9134	24.3041
Tubulinalpha-1Cchain	TUBA1C	Q9BQE3	27.7778	28.1856	28.2535	29.0742	27.849	27.3621	27.9006	28.0516	27.9337
RNApolymerase-associatedproteinCTR9homolog	CTR9	Q6PD62	27.4734	27.7058	27.7993	28.2605	27.9351	28.0788	28.2137	28.3362	28.3748
Parafibromin	CDC73	Q6P1J9	27.8093	27.5952	27.7689	28.1093	28.1843	27.9808	27.7965	27.6904	27.5925
PAX3-andPAX7-bindingprotein1	PAXBP1	Q9Y5B6;Q9Y5B6-2;Q9Y5B6-3;Q9Y5B6-4	26.473	28.0276	28.2855	27.5343	28.2831	28.4512	28.8772	28.8666	28.785
Poly(rC)-bindingprotein2	PCBP2	Q15366-6;Q15366-3;Q15366;Q15366-2;Q15366-7;Q15366-8;Q15366-4;Q15366-5;P57721-2;P57721-3;P57721-5;P57721-4;P57721	27.4383	28.3221	28.1429	27.6259	28.2033	28.4279	28.9427	28.7056	28.7458
SpliceosomeRNAhelicaseDDX39B	DDX39B	Q13838;Q13838-2	27.8416	28.4922	28.2856	27.6851	28.1757	28.3908	29.0126	28.9226	28.9699
KRR1smallsubunitprocessomecomponenthomolog	KRR1	Q13601;Q13601-2	26.124	24.0263	26.1234	27.7246	28.1241	28.3911	29.1752	28.9483	29.0963
Tuftelin-interactingprotein11	TFIP11	Q9UBB9;Q9UBB9-2	26.5965	27.9227	28.0748	26.7667	28.5302	28.9261	29.1942	29.4023	29.3621
Somethingaboutsilencingprotein10	UTP3	Q9NQZ2	24.0544	24.9036	24.3326	27.4066	28.113	28.6599	28.8858	29.0409	29.0351
TranscriptionactivatorBRG1	SMARCA4	P51532-5;P51532-2;P51532-3;P51532-4;P51532;Q6ZRS2-3;Q6ZRS2-2;Q6ZRS2	27.5973	26.5128	25.1092	28.3381	27.7198	28.0966	28.771	28.5757	28.8054
Ensconsin	MAP7	Q14244;Q14244-3;Q14244-6;Q14244-7;Q14244-5;Q14244-2;Q14244-4	28.0281	27.8891	27.5843	28.2699	27.8209	28	27.5805	27.5648	27.4839
RhoGTPase-activatingprotein11A	ARHGAP11A	Q6P4F7;Q6P4F7-3;Q6P4F7-2;Q3KRB8	28.0283	28.1294	28.8143	29.0046	27.7986	27.2601	27.8062	27.8464	27.5878
HistoneH1.4;HistoneH1.3	HIST1H1E;HIST1H1D	P10412;P16402;P22492;Q02539	24.0745	24.5094	25.1381	25.1546	29.2291	29.6491	28.0062	27.9995	29.7554
Nuclearspecklesplicingregulatoryprotein1	NSRP1	Q9H0G5	29.1188	29.7503	29.7168	26.7501	28.6667	28.6146	28.2876	28.631	28.405
ProteinNipSnaphomolog1	NIPSNAP1	Q9BPW8	27.741	27.7501	27.8502	28.3651	27.5813	28.0804	26.7633	26.6068	26.4659
Actin-relatedprotein2/3complexsubunit1B	ARPC1B	O15143	28.8818	28.4309	28.5263	29.4868	27.4878	27.0512	23.3269	25.9585	23.3853
Generaltranscriptionfactor3Cpolypeptide4	GTF3C4	Q9UKN8	26.5133	26.4725	26.3053	27.6215	28.1228	28.2728	28.5715	28.4564	28.4527
Celldivisioncycleandapoptosisregulatorprotein1	CCAR1	Q8IX12-2;Q8IX12	27.5275	28.258	28.6407	28.0569	27.9143	28.0417	28.2393	28.2836	28.1747
Nexilin	NEXN	Q0ZGT2-4;Q0ZGT2;Q0ZGT2-3	28.8837	27.9157	27.2991	30.4979	26.9461	26.5529	23.658	24.6422	24.5659
Nucleoplasmin-3	NPM3	O75607	23.6736	24.1519	24.1696	27.3911	28.203	28.3808	27.0344	27.2257	27.5156
Guaninenucleotide-bindingproteinG(k)subunitalpha	GNAI3	P08754	26.5725	27.5497	27.0585	28.4796	27.87	27.6218	26.8567	26.2608	26.6359
Isoleucine--tRNAligase;cytoplasmic	IARS	P41252	27.5382	28.3556	27.6382	28.2326	27.9197	27.7762	28.8097	28.5637	28.588
PyruvatekinasePKM	PKM	P14618;P14618-3;P14618-2;P30613-2;P30613	28.3259	29.0023	28.7278	28.1056	27.9658	27.8409	28.7739	28.6533	28.9617
Januskinaseandmicrotubule-interactingprotein3	JAKMIP3	Q5VZ66;Q5VZ66-2	30.6062	22.6008	22.9811	28.8117	30.1776	24.8914	30.5169	31.1293	30.8352
Mitochondrialglutamatecarrier1	SLC25A22	Q9H936;Q9H1K4	27.8729	28.2747	28.5067	27.7235	28.068	28.0842	28.5233	28.4338	28.3416
LIMandcalponinhomologydomains-containingprotein1	LIMCH1	Q9UPQ0-10;Q9UPQ0-2;Q9UPQ0-4;Q9UPQ0;Q9UPQ0-8;Q9UPQ0-6;Q9UPQ0-9;Q9UPQ0-5;Q9UPQ0-3;Q9UPQ0-7	28.2077	27.6366	27.7221	29.9538	27.3739	26.5131	23.7892	23.4415	24.3154
ATP-bindingcassettesub-familyFmember1	ABCF1	Q8NE71;Q8NE71-2	27.5416	28.0175	27.2288	27.9434	27.9596	27.9282	28.4285	28.8081	28.907
Inositol1;4;5-trisphosphatereceptortype1	ITPR1	Q14643-4;Q14643-3;Q14643-8;Q14643-7;Q14643-5;Q14643-6;Q14643-2;Q14643	31.4055	30.4961	29.1046	30.4279	27.5861	25.7468	23.584	29.1888	23.2552
CWF19-likeprotein2	CWF19L2	Q2TBE0;Q2TBE0-2;Q2TBE0-3	29.1199	29.3063	29.5882	27.3352	28.0272	28.3793	29.0419	29.1711	28.9941
Multiplemyelomatumor-associatedprotein2	MMTAG2	Q9BU76;Q9BU76-4;Q9BU76-3;Q9BU76-2	28.4795	28.8448	28.8545	27.26	28.126	28.353	29.0377	29.1172	29.026
Alpha-2-macroglobulin;Pregnancyzoneprotein	A2M;PZP	P01023;P20742-2;P20742	28.8775	31.1866	31.4932	27.5802	29.2585	26.8841	29.9413	29.6858	29.9516
FragileXmentalretardationprotein1	FMR1	Q06787-3;Q06787;Q06787-5;Q06787-9;Q06787-8;Q06787-4;Q06787-7;Q06787-6;Q06787-2;Q06787-10;Q06787-11	26.8818	26.6577	24.8639	27.4917	27.967	28.2606	28.1872	27.9993	28.2401
Ribose-phosphatepyrophosphokinase1;Ribose-phosphatepyrophosphokinase3;Ribose-phosphatepyrophosphokinase2	PRPS1;PRPS1L1;PRPS2	P60891;P60891-2;P21108;P11908;P11908-2	28.9288	28.576	29.6694	28.0231	27.6988	27.9815	28.1472	28.8732	28.632
Eukaryotictranslationinitiationfactor2subunit1	EIF2S1	P05198	27.0213	27.4933	27.2557	27.958	27.9095	27.8023	27.9815	27.8528	27.9819
TranscriptionelongationfactorBpolypeptide2	TCEB2	Q15370;Q15370-2	28.5157	29.4411	29.2755	27.5371	27.9802	28.1119	27.6517	27.9185	27.9517
Zincfingerprotein638	ZNF638	Q14966;Q14966-3;Q14966-4;Q14966-2;Q14966-5	26.238	23.4199	26.6788	27.5316	28.0382	28.0382	28.4128	28.3646	28.3714
Splicingfactor3Asubunit2	SF3A2	Q15428	27.7966	28.5081	28.9007	27.1409	28.2786	28.1609	28.1781	28.3617	28.3142
SorbinandSH3domain-containingprotein2	SORBS2	O94875-9;O94875-11;O94875-12;O94875-8;O94875-2;O94875-4;O94875;O94875-3;O94875-10;O94875-7;O94875-5;O94875-6;Q9BX66-4;Q9BX66-9;Q9BX66-8;Q9BX66-10;Q9BX66-6;Q9BX66-3;Q9BX66-5;Q9BX66-2;Q9BX66-11;Q9BX66	27.4425	27.6382	27.3388	29.2067	27.5869	26.7801	22.6185	24.2779	23.3323
Phosphatidylserinesynthase1	PTDSS1	P48651;P48651-2;P48651-3	24.9207	25.661	25.7463	28.055	27.6522	27.8303	28.0562	27.966	28.3298
Nucleosomeassemblyprotein1-like1	NAP1L1	P55209-2;P55209;P55209-3	27.2322	27.4782	27.1109	28.3598	27.7489	27.4228	27.4997	27.305	27.1701
Inter-alpha-trypsininhibitorheavychainH2	ITIH2	P19823	28.8319	29.946	30.0786	27.0181	28.3066	28.1973	28.6855	28.92	29.0408
Heterochromatinprotein1-bindingprotein3	HP1BP3	Q5SSJ5;Q5SSJ5-2;Q5SSJ5-3;Q5SSJ5-5	26.127	23.8137	24.3914	27.4402	28.1536	27.9121	28.6793	28.5316	28.6007
Cyclin-dependentkinase12	CDK12	Q9NYV4-2;Q9NYV4;Q9NYV4-3	27.0676	26.9674	27.3243	27.6881	27.832	27.9507	28.3429	28.3294	28.5507
Serine-threoninekinasereceptor-associatedprotein	STRAP	Q9Y3F4;Q9Y3F4-2	23.0193	26.7031	26.8616	27.3389	28.2729	27.8548	26.6687	27.0595	26.93
Actin-relatedprotein2/3complexsubunit4	ARPC4	P59998;P59998-3;P59998-2;P59998-4	29.1305	28.4367	28.5146	29.1479	27.3944	26.8747	25.3926	25.1441	25.9441
WWdomain-bindingprotein11	WBP11	Q9Y2W2	27.4258	28.0215	28.0231	27.558	27.9485	27.8993	28.0123	27.9869	28.1135
Dyneinlightchain1;cytoplasmic	DYNLL1	P63167	26.3356	24.1259	25.8117	28.1928	27.8625	27.3429	24.4378	24.8702	23.0502
Celldivisioncontrolprotein42homolog	CDC42	P60953;P60953-1;Q9H4E5-2;P17081;Q9H4E5	27.1189	26.4606	27.745	27.1131	28.5901	27.6945	25.8246	25.8531	25.23
Proteinphosphatase1G	PPM1G	O15355	26.7502	26.6748	26.4159	27.6408	28.2361	27.5162	24.8495	23.433	25.8085
Peptidyl-prolylcis-transisomerase-like1	PPIL1	Q9Y3C6	26.3905	24.3675	27.0895	27.1367	27.9665	28.2571	27.4503	27.5007	27.1348
Actin-relatedprotein2	ACTR2	P61160;P61160-2	28.7738	28.022	28.3667	29.2332	27.2991	26.8271	25.5822	25.5565	26.3722
Galectin-3-bindingprotein	LGALS3BP	Q08380	27.9811	28.0234	27.991	28.4387	27.6283	27.2919	26.3868	26.5701	26.3165
Tubulinalpha-4Achain	TUBA4A	P68366-2;P68366	28.5297	28.2675	28.0551	28.6136	27.3953	27.3342	27.894	27.9856	27.8363
PutativeATP-dependentRNAhelicaseDHX33	DHX33	Q9H6R0;Q9H6R0-2	26.2235	25.6462	24.6625	27.6329	27.7281	27.9359	27.8945	27.9187	27.9498
Calcium-bindingmitochondrialcarrierproteinAralar2	SLC25A13	Q9UJS0;Q9UJS0-2	28.2347	28.7191	28.6983	27.9221	27.7	27.5964	27.8013	27.7813	27.7919
SAFB-liketranscriptionmodulator	SLTM	Q9NWH9;Q9NWH9-3	25.9937	26.4449	23.7871	26.8316	28.0144	28.3454	28.4202	28.9023	28.7542
THOcomplexsubunit5homolog	THOC5	Q13769	22.6764	24.7983	23.9031	27.4471	27.7684	27.9643	28.0703	27.9608	28.2525
Histonedeacetylase2	HDAC2	Q92769-3;Q92769;O15379;O15379-2	26.8113	27.431	24.4114	27.5774	27.9485	27.6421	28.0612	27.7807	27.9459
ProbableATP-dependentRNAhelicaseDDX28	DDX28	Q9NUL7	26.0654	25.5922	22.7145	27.7046	27.7706	27.6847	27.7991	27.7676	27.7473
ProteinarginineN-methyltransferase1	PRMT1	Q99873-3;Q99873-2;Q99873-4;Q99873;Q9NR22-2;Q9NR22	26.249	26.6409	26.6358	27.2512	28.0437	27.863	27.801	27.7029	27.8862
CD2antigencytoplasmictail-bindingprotein2	CD2BP2	O95400	24.4666	27.5418	27.5812	27.2863	27.7768	28.0817	28.0745	27.9571	27.9247
Proteincordon-bleu	COBL	O75128;O75128-2;O75128-3;O75128-7;O75128-6;O75128-5;O75128-4	31.0377	29.5453	28.3504	30.0124	27.3805	25.751	23.7464	23.4574	25.7632
AurorakinaseB	AURKB	Q96GD4;Q96GD4-5;Q96GD4-4;Q96GD4-2;Q96GD4-3;Q9UQB9-2;Q9UQB9-3;Q9UQB9	27.5436	27.1722	27.1222	28.469	27.3463	27.3059	27.3102	27.4131	27.5928
Splicingfactor3Bsubunit4	SF3B4	Q15427	26.9428	27.9307	28.1812	27.215	27.6251	28.2555	28.3362	28.1572	28.3049
PutativeoxidoreductaseGLYR1	GLYR1	Q49A26-2;Q49A26;Q49A26-3;Q49A26-5;Q49A26-4	26.8174	25.7521	24.6924	27.4211	27.6824	27.9788	28.6161	28.6328	28.5213
Gamma-interferon-inducibleprotein16	IFI16	Q16666-3;Q16666-2;Q16666;Q16666-6;Q6K0P9-6;Q6K0P9-5;Q6K0P9-4;Q6K0P9-3;Q6K0P9-2;Q6K0P9	26.8764	27.0569	24.2885	27.5624	27.7664	27.7478	29.3087	29.3062	29.4352
28SribosomalproteinS22;mitochondrial	MRPS22	P82650;P82650-2	25.8368	26.0201	27.1034	27.7116	27.4121	27.9428	27.3777	27.4324	27.5228
Arginine/serine-richproteinPNISR	PNISR	Q8TF01;Q8TF01-2	28.5706	28.8986	29.0416	27.2083	27.7562	28.0772	28.0132	28.1541	28.4006
TranscriptionandmRNAexportfactorENY2	ENY2	Q9NPA8-2;Q9NPA8	28.0706	27.8548	28.0362	28.2609	27.205	27.5703	27.3245	27.6398	24.2166
Coronin-1B	CORO1B	Q9BR76	27.2904	26.727	26.5517	28.9826	27.1602	26.8909	25.2078	25.0283	26.1936
Coiled-coildomain-containingprotein137	CCDC137	Q6PK04	25.2012	24.4772	23.2861	27.4758	27.7015	27.8388	28.1602	28.0442	27.9104
Unhealthyribosomebiogenesisprotein2homolog	URB2	Q14146	22.0372	23.384	23.5784	26.8514	27.9928	28.1685	28.0085	27.7955	28.288
Mitochondrialdicarboxylatecarrier	SLC25A10	Q9UBX3;Q9UBX3-2	29.1708	29.2079	29.1642	27.3624	27.8253	27.8063	28.2952	28.3756	27.8282
DNA-directedRNApolymerasesI;II;andIIIsubunitRPABC1	POLR2E	P19388	23.1485	24.5948	25.7479	27.3481	27.5617	28.0618	27.7448	28.0228	28.3786
Cilia-andflagella-associatedprotein20	CFAP20	Q9Y6A4	27.9516	27.7276	27.7946	27.0536	28.1409	27.7631	28.0079	28.2723	28.1515
Y-box-bindingprotein3	YBX3	P16989;P16989-3;P16989-2	24.6555	23.143	24.2031	27.3728	27.7657	27.8103	27.9953	28.0388	28.0843
ProteinCMSS1	CMSS1	Q9BQ75-2;Q9BQ75	23.537	25.1514	24.5503	26.9707	27.8032	28.1675	28.5754	28.7497	28.7397
Poly(A)RNApolymerase;mitochondrial	MTPAP	Q9NVV4-2;Q9NVV4	26.37	25.5206	25.1887	27.4582	27.4367	28.0418	28.1679	28.0345	28.0944
TargetofEGR1protein1	TOE1	Q96GM8;Q96GM8-2	25.5953	23.8868	23.066	27.1956	27.7361	28.0008	28.3999	28.2938	28.2548
DNA-directedRNApolymeraseIIsubunitRPB2	POLR2B	P30876	25.8973	26.5283	26.5785	27.4399	27.7995	27.6901	27.9661	27.8622	28.0137
Eukaryotictranslationinitiationfactor2subunit2	EIF2S2	P20042	27.3056	27.5442	27.3437	27.454	27.7744	27.6938	28.0786	28.0559	28.1288
Peroxisomal2;4-dienoyl-CoAreductase	DECR2	Q9NUI1;Q9NUI1-3;Q9NUI1-2	28.2132	28.5358	28.6069	28.302	27.1237	27.4666	26.9226	27.4853	26.7735
Proteindisulfide-isomerase	P4HB	P07237	26.2905	26.8217	26.8051	26.931	28.2182	27.7242	26.1089	26.205	26.3984
Voltage-dependentanion-selectivechannelprotein1	VDAC1	P21796	25.6248	26.5193	26.6617	28.2264	27.6598	26.9602	24.9954	26.0036	24.9855
Voltage-dependentanion-selectivechannelprotein3	VDAC3	Q9Y277;Q9Y277-2	23.1955	25.4041	24.4231	29.1325	26.8865	26.8257	24.5831	24.669	24.2375
Tricarboxylatetransportprotein;mitochondrial	SLC25A1	P53007	28.4426	28.8342	28.9562	27.6303	27.5658	27.6231	28.1558	28.3432	28.0974
Generaltranscriptionfactor3Cpolypeptide2	GTF3C2	Q8WUA4;Q8WUA4-2	23.5606	24.0824	23.8083	27.5154	27.5533	27.7349	28.2475	28.0542	28.0734
GTP-bindingproteinSAR1b	SAR1B	Q9Y6B6	28.795	24.5954	28.8951	30.9335	28.6632	23.2055	27.9204	28.7641	28.0373
ProteinRCC2	RCC2	Q9P258	28.1386	28.2434	28.519	27.3254	27.6308	27.8434	28.3312	28.317	28.4208
THOcomplexsubunit3	THOC3	Q96J01;Q96J01-2	25.6639	26.5498	23.3259	27.7022	27.3881	27.6941	27.8991	27.7761	28.1227
ZincfingerCCCHdomain-containingprotein14	ZC3H14	Q6PJT7-5;Q6PJT7;Q6PJT7-9;Q6PJT7-2;Q6PJT7-4;Q6PJT7-3;Q6PJT7-10;Q6PJT7-11;Q6PJT7-8	23.6333	24.4766	24.5915	26.1689	28.1445	28.4527	29.2349	29.348	29.2184
SmallnuclearribonucleoproteinSmD3	SNRPD3	P62318-2;P62318	26.152	26.6352	27.0929	28.8377	26.9759	26.9509	29.5798	28.4508	28.1516
PutativehelicaseMOV-10	MOV10	Q9HCE1;Q9HCE1-2	26.2168	25.8238	24.5897	27.4281	27.278	27.9995	27.0957	26.9318	26.988
ProteinMAK16homolog	MAK16	Q9BXY0	24.2132	23.3567	24.0032	26.9301	27.8563	27.8988	28.2339	28.1569	28.1215
Smallnuclearribonucleoprotein-associatedproteinsBandB;Smallnuclearribonucleoprotein-associatedproteinN	SNRPB;SNRPN	P14678-2;P63162;P14678;P63162-2;P14678-3	26.7314	26.6764	26.695	27.3943	27.5541	27.7299	28.1858	28.0079	27.9738
Acyl-coenzymeAthioesterase9;mitochondrial	ACOT9	Q9Y305;Q9Y305-2;Q9Y305-4;Q9Y305-3	26.2265	26.3351	24.0449	27.2281	27.7452	27.6909	27.7163	27.4438	27.7393
ZincfingerproteinRFP	TRIM27	P14373;P14373-2	28.4617	27.36	27.5168	30.002	26.9517	25.6973	24.0083	23.6267	25.2357
ProteinDEK	DEK	P35659;P35659-2	28.1983	28.74	28.6195	27.3098	27.5828	27.746	28.4774	28.4368	28.5413
TARDNA-bindingprotein43	TARDBP	Q13148;Q13148-4	25.7383	26.4404	27.3541	27.2412	27.6923	27.6477	27.574	27.736	27.5174
HeatshockproteinHSP90-alpha	HSP90AA1	P07900;P07900-2;Q14568;Q58FG0;Q58FG1	27.5871	27.9583	28.0984	27.8363	27.4695	27.2742	28.1583	27.8995	28.0983
ProbableribosomebiogenesisproteinRLP24	RSL24D1	Q9UHA3	23.9931	24.7015	23.7359	27.0558	27.5795	27.9406	28.3494	28.5354	28.0916
RNA-bindingproteinFUS	FUS	P35637-2;P35637	28.3105	26.6614	27.1262	27.9721	27.4737	27.1269	26.0932	26.5829	26.2376
Actin-relatedprotein2/3complexsubunit2	ARPC2	O15144	28.7645	28.2417	28.298	28.8111	27.1657	26.5861	24.6897	24.7326	23.2401
Splicingfactor;arginine/serine-rich19	SCAF1	Q9H7N4	25.2278	25.7573	24.2824	26.9674	27.8045	27.7802	28.1396	28.2682	28.386
UPF0568proteinC14orf166	C14orf166	Q9Y224	26.0851	25.8557	26.3379	27.7014	27.5022	27.3424	27.4717	27.5974	27.5339
Unconventionalmyosin-X	MYO10	Q9HD67;Q9HD67-3;Q9HD67-2	28.4353	24.9948	25.5954	29.5436	26.6776	26.3204	24.1013	26.1378	25.2291
Regulatorofnonsensetranscripts1	UPF1	Q92900-2;Q92900	26.5978	26.5009	26.248	27.3205	27.678	27.5189	27.5108	27.621	27.7903
ProteinSCAF11	SCAF11	Q99590-2;Q99590	26.8726	27.2272	27.4284	26.6509	27.9495	27.9127	27.5841	27.6125	27.6613
PHDfingerprotein3	PHF3	Q92576-2;Q92576	27.2678	27.5973	23.8074	27.303	27.428	27.7631	27.9575	27.9693	28.0377
NuclearfragileXmentalretardation-interactingprotein2	NUFIP2	Q7Z417;Q7Z417-2	26.1353	27.6058	26.6429	26.9181	27.7508	27.8196	27.8265	27.7189	27.5914
Splicingfactor45	RBM17	Q96I25	27.0709	28.0724	28.3038	27.0436	27.5377	27.901	28.3487	28.3432	28.2413
FACTcomplexsubunitSSRP1	SSRP1	Q08945	27.8024	27.9979	28.2232	27.6303	27.3579	27.4891	28.4449	28.4533	28.6155
DNA-directedRNApolymeraseIsubunitRPA34	CD3EAP	O15446;O15446-2	25.0774	22.7108	23.8113	26.7829	28.0187	27.6589	28.1474	28.1312	28.1624
G-richsequencefactor1	GRSF1	Q12849;Q12849-5	24.4395	24.0686	23.8804	26.5898	28.2887	27.5694	25.6049	25.6679	26.1822
MitochondrialimportinnermembranetranslocasesubunitTIM50	TIMM50	Q3ZCQ8;Q3ZCQ8-2;Q3ZCQ8-3	27.2245	27.9601	28.0162	27.958	27.3	27.1719	27.7227	27.7231	27.5227
HistoneH2A.V;HistoneH2A.Z	H2AFV;H2AFZ	Q71UI9;P0C0S5;Q71UI9-3;Q71UI9-4;Q71UI9-2	27.2035	27.4271	27.4706	26.9924	27.8388	27.5978	27.9711	28.0294	28.3784
ProteinFAM207A	FAM207A	Q9NSI2-2;Q9NSI2	29.7256	30.0841	30.2036	26.9588	27.1686	28.2518	27.5353	27.9611	28.228
GTP-bindingnuclearproteinRan	RAN	P62826	27.6321	27.5394	27.5628	27.9265	27.3448	27.0959	28.2605	28.029	28.3124
Nucleolarprotein8	NOL8	Q76FK4-4;Q76FK4;Q76FK4-2;REV__Q86XL3-3;REV__Q86XL3;Q8NAA4-3;Q8NAA4-2;Q8NAA4	25.4305	24.2661	25.6045	27.1398	27.5781	27.6322	27.6174	27.9134	27.9091
Brainacidsolubleprotein1	BASP1	P80723;P80723-2	25.1218	24.3211	24.2005	27.5785	28.0446	26.7052	24.9424	22.887	24.1699
Kinesin-likeproteinKIF23	KIF23	Q02241-2;Q02241;Q02241-3	27.6495	27.6167	27.1758	27.6531	27.3915	27.2823	27.7823	27.6219	27.7462
ESF1homolog	ESF1	Q9H501	24.226	24.2378	23.7177	26.4358	27.7942	28.0809	28.4323	28.4177	28.7148
Arginine--tRNAligase;cytoplasmic	RARS	P54136;P54136-2	27.3512	27.8742	27.6079	27.6207	27.1723	27.5134	28.3264	28.1845	28.173
Reticulocalbin-2	RCN2	Q14257;Q14257-2	27.1809	27.2958	27.425	27.7616	27.509	27.0201	25.4389	25.0086	23.6746
4F2cell-surfaceantigenheavychain	SLC3A2	P08195-2;P08195-3;P08195;P08195-4	27.2023	28.5125	28.3111	28.0702	27.5304	26.6724	29.5969	28.6408	27.8396
Dystonin	DST	Q03001;Q03001-14;Q03001-8;Q03001-3;Q03001-9;Q03001-13;Q03001-10;Q03001-12	28.0899	26.7722	26.7677	30.4563	26.8643	24.9366	25.9059	26.0113	25.9747
Endoplasmin	HSP90B1	P14625;Q58FF3	27.6435	28.6464	27.9502	27.5536	27.3756	27.3249	28.0877	27.794	28.1049
Calcium/calmodulin-dependentproteinkinasetypeIIsubunitgamma;Calcium/calmodulin-dependentproteinkinasetypeIIsubunitbeta	CAMK2G;CAMK2B	Q13555-10;Q13555-3;Q13555-5;Q13555-4;Q13555-7;Q13555-9;Q13555-2;Q13555-8;Q13555;Q13555-6;Q13554-7;Q13554-4;Q13554-6;Q13554-3;Q13554-8;Q13554-5;Q13554-2;Q13554;Q9UQM7;Q9UQM7-2	28.4812	28.6094	27.7758	28.8948	27.03	26.3269	24.0641	26.6948	26.4432
mRNAexportfactor	RAE1	P78406	23.8293	24.1045	27.5654	27.6967	27.756	26.7884	26.5561	26.504	26.6078
28SribosomalproteinS29;mitochondrial	DAP3	P51398-2;P51398-3;P51398	26.9963	27.0289	26.8226	27.3035	27.3394	27.5749	26.9402	26.7983	26.8484
ProteinkinaseCandcaseinkinasesubstrateinneuronsprotein3	PACSIN3	Q9UKS6	27.4383	26.944	26.622	28.1939	26.8971	27.1257	26.0447	26.1092	26.1639
Sentrin-specificprotease3	SENP3	Q9H4L4	24.5019	23.1321	23.2886	27.0255	27.388	27.7983	27.9068	27.8235	28.0627
Peptidyl-prolylcis-transisomeraseG	PPIG	Q13427;Q13427-2	27.413	28.409	28.4395	27.069	27.3862	27.748	27.6413	27.7106	27.6165
D-3-phosphoglyceratedehydrogenase	PHGDH	O43175	28.2725	28.6909	28.5099	27.2854	27.5651	27.3078	28.7673	28.6807	28.8582
28SribosomalproteinS7;mitochondrial	MRPS7	Q9Y2R9	22.9524	26.5881	22.7931	27.2084	27.42	27.5025	26.976	26.5309	26.9345
Putativepre-mRNA-splicingfactorATP-dependentRNAhelicaseDHX16	DHX16	O60231	27.5305	27.7335	28.2735	27.5463	27.278	27.302	26.9765	27.8107	27.4344
Dolichol-phosphatemannosyltransferasesubunit1	DPM1	O60762	27.7519	27.7395	27.9362	27.5943	27.1573	27.3259	27.6975	27.6936	27.6828
Lamina-associatedpolypeptide2;isoformsbeta/gamma;Thymopoietin;Thymopentin	TMPO	P42167;P42167-2	27.131	27.3266	27.0753	27.5847	27.3411	27.1235	27.5769	27.4808	27.6514
ATP-dependentRNAhelicaseDDX55	DDX55	Q8NHQ9;Q8NHQ9-2	23.4223	23.4213	23.7459	26.8966	27.5548	27.5943	28.0541	28.1061	27.9736
DNA-directedRNApolymerasesIandIIIsubunitRPAC1	POLR1C	O15160;O15160-2	23.3006	23.3855	24.0105	27.2637	27.3863	27.3337	27.5966	27.5514	27.5607
Dimethyladenosinetransferase1;mitochondrial	TFB1M	Q8WVM0	25.3277	23.6082	23.82	27.5563	27.0302	27.3878	27.3661	27.0055	27.2636
Alpha-centractin	ACTR1A	P61163	27.4192	27.0927	27.0434	28.7798	26.7205	26.4472	24.1691	23.0187	23.6341
Unconventionalmyosin-VI	MYO6	Q9UM54-6	31.4306	30.2993	30.3588	30.5192	26.6143	24.8016	23.0225	23.7041	22.2505
28SribosomalproteinS5;mitochondrial	MRPS5	P82675;P82675-2	25.8064	23.0426	24.2809	26.4833	27.5993	27.8116	27.0026	26.9721	26.9288
DNAmismatchrepairproteinMsh6	MSH6	P52701;P52701-4;P52701-2;P52701-3	27.4184	27.4378	27.0387	27.642	27.1633	27.0811	27.6994	27.603	27.5855
Nascentpolypeptide-associatedcomplexsubunitalpha;Nascentpolypeptide-associatedcomplexsubunitalpha;muscle-specificform	NACA	Q13765;E9PAV3-2;E9PAV3;Q9BZK3	28.2075	27.9145	28.2007	27.2346	27.4822	27.1354	27.7174	28.0865	27.9032
Pre-mRNA-splicingfactorRBM22	RBM22	Q9NW64;Q9NW64-2	26.3095	26.2268	25.9724	27.372	27.0469	27.4313	27.2988	27.2968	27.3299
DNA-directedRNApolymeraseIsubunitRPA2	POLR1B	Q9H9Y6;Q9H9Y6-3;Q9H9Y6-2;Q9H9Y6-4;Q9H9Y6-5	23.3168	23.5185	24.6929	27.0828	27.3376	27.41	27.63	27.7128	27.7325
Dynactinsubunit2	DCTN2	Q13561;Q13561-3;Q13561-2	27.4077	27.3748	27.2955	28.4526	26.9912	26.3749	25.1452	24.4363	22.9359
60SribosomalproteinL22-like1	RPL22L1	Q6P5R6	26.8219	27.0373	27.194	27.0646	27.3634	27.3792	26.489	23.6486	26.5404
28SribosomalproteinS9;mitochondrial	MRPS9	P82933	26.1499	24.3482	26.9457	27.3451	27.3056	27.1458	26.6906	25.5468	26.4581
DNA(cytosine-5)-methyltransferase1	DNMT1	P26358;P26358-2;P26358-3	24.9057	23.08	24.8049	26.4881	27.4451	27.8615	28.1895	28.1729	28.1387
Transferrinreceptorprotein1;Transferrinreceptorprotein1;serumform	TFRC	P02786	25.9847	28.3427	28.0584	27.4658	27.0667	27.2428	28.3735	27.4218	27.9171
U4/U6smallnuclearribonucleoproteinPrp31	PRPF31	Q8WWY3;Q8WWY3-4;Q8WWY3-3;Q8WWY3-2	24.3996	23.8373	23.4723	26.9191	27.3838	27.4715	27.5733	27.7897	27.4576
MitochondrialribonucleasePprotein1	TRMT10C	Q7L0Y3	27.2379	25.7675	23.4056	27.3058	27.305	27.1586	28.161	27.7648	27.9094
DNA-directedRNApolymeraseIsubunitRPA43	TWISTNB	Q3B726	27.4917	28.3621	28.8457	26.663	27.4289	27.6709	27.8348	28.1909	28.0043
28SribosomalproteinS23;mitochondrial	MRPS23	Q9Y3D9	25.5333	25.7679	26.1259	27.3465	27.115	27.3006	27.0343	26.9191	26.9101
Eukaryotictranslationinitiationfactor5A-1;Eukaryotictranslationinitiationfactor5A-2;Eukaryotictranslationinitiationfactor5A-1-like	EIF5A;EIF5A2;EIF5AL1	P63241;P63241-2;Q9GZV4;Q6IS14	27.3262	26.566	27.0949	27.358	27.2506	27.1492	27.5444	28.0186	28.1067
Elongationfactor1-gamma	EEF1G	P26641;P26641-2	26.8918	28.1229	28.021	27.123	27.3089	27.3238	28.549	28.1216	28.4185
Clusterin;Clusterinbetachain;Clusterinalphachain	CLU	P10909-4;P10909;P10909-5;P10909-2;P10909-3	27.9639	28.8815	28.8339	26.9525	27.4348	27.3519	27.4317	27.8233	28.234
Thioredoxin	TXN	P10599;P10599-2	27.1051	28.4301	28.1333	26.902	27.6921	27.1368	26.9742	27.3209	26.8677
Peptidyl-prolylcis-transisomerase-like4	PPIL4	Q8WUA2	28.64	29.2195	29.3711	26.4445	27.3182	27.9373	26.9837	27.2864	27.3928
PDZandLIMdomainprotein1	PDLIM1	O00151	23.7221	24.2596	24.1819	27.1279	27.6642	26.9046	23.7601	24.6632	22.5526
Activatorofbasaltranscription1	ABT1	Q9ULW3	23.1553	24.1574	24.3117	26.8477	27.5263	27.2732	27.9719	27.863	28.008
ScaffoldattachmentfactorB2	SAFB2	Q14151;Q14151-2	24.521	23.3377	23.9805	26.7742	27.3757	27.4805	27.0713	27.0692	27.2122
CD59glycoprotein	CD59	P13987	26.8134	25.1293	26.622	27.5834	27.0665	26.978	22.8746	23.2838	23.1602
Splicingfactor1	SF1	Q15637-6;Q15637-2;Q15637-4;Q15637-3;Q15637;Q15637-5;Q15637-7	27.1449	27.651	27.916	26.4281	27.6295	27.5661	27.9403	27.6127	28.202
DnaJhomologsubfamilyAmember2	DNAJA2	O60884	27.2098	27.6258	27.341	27.1873	27.0534	27.381	27.7633	27.5455	27.8781
RanGTPase-activatingprotein1	RANGAP1	P46060	23.7971	23.8073	26.7323	27.581	27.5751	26.4656	27.1191	26.5481	26.672
Poly(A)polymerasegamma	PAPOLG	Q9BWT3-2;Q9BWT3;P51003-2;P51003;Q9NRJ5	23.7011	25.25	23.8987	25.948	27.7576	27.8936	28.3132	28.616	28.0696
RNA-bindingproteinEWS	EWSR1	Q01844-6;Q01844-3;Q01844;Q01844-5;Q01844-2;Q01844-4	27.7028	26.5302	26.6849	27.4203	27.0621	27.1086	25.7642	26.578	25.9998
T-complexprotein1subunitdelta	CCT4	P50991;P50991-2	26.7729	27.6854	27.4701	27.3858	27.1774	27.0029	28.1131	28.2472	28.1263
SpermatidperinuclearRNA-bindingprotein	STRBP	Q96SI9;Q96SI9-2	27.6328	27.5911	27.8436	26.7074	27.4525	27.3963	27.5871	27.6295	27.6318
NF-kappa-B-activatingprotein	NKAP	Q8N5F7;Q5M9Q1	26.5823	27.5939	27.4613	26.7839	27.3318	27.4118	27.7405	27.6557	27.5762
Lipoamideacyltransferasecomponentofbranched-chainalpha-ketoaciddehydrogenasecomplex;mitochondrial	DBT	P11182	30.01	30.8043	31.2096	26.3994	27.329	27.7732	28.7508	28.6172	28.8691
28SribosomalproteinS26;mitochondrial	MRPS26	Q9BYN8	25.2044	23.1163	24.2545	26.9682	27.1421	27.3757	27.2546	27.0442	26.9768
Activity-dependentneuroprotectorhomeoboxprotein	ADNP	Q9H2P0	27.7051	27.2171	26.7959	28.1794	27.107	26.167	26.1833	26.6714	26.4553
Sarcoplasmic/endoplasmicreticulumcalciumATPase2	ATP2A2	P16615-5;P16615-2;P16615-3;P16615;P16615-4;O14983-2;O14983;O14983-3;Q93084-4;Q93084-2;Q93084-3;Q93084-7;Q93084;Q93084-6;Q93084-5	27.2059	27.83	27.2184	27.6066	26.9804	26.8618	27.8756	27.3953	27.5339
28SribosomalproteinS18b;mitochondrial	MRPS18B	Q9Y676	22.5776	26.0352	24.2185	26.6668	27.355	27.3492	27.1665	27.0124	27.0873
ProbableRNA-bindingprotein19	RBM19	Q9Y4C8	24.039	24.5933	24.1459	26.9969	27.1241	27.2281	28.2479	27.6025	28.1137
ATP-dependentzincmetalloproteaseYME1L1	YME1L1	Q96TA2-3;Q96TA2-2;Q96TA2	26.2177	26.6371	23.9899	27.0862	27.1846	27.0724	26.9372	26.8343	26.8576
Bifunctionallysine-specificdemethylaseandhistidyl-hydroxylaseMINA	MINA	Q8IUF8-4;Q8IUF8;Q8IUF8-2;Q8IUF8-3	23.1808	24.0425	23.8987	27.0286	27.1917	27.1059	27.0902	27.2074	27.0332
T-complexprotein1subunitalpha	TCP1	P17987	27.1566	27.1863	27.2187	27.5163	26.8028	26.9902	27.8374	27.9985	27.7751
RNA-bindingprotein5	RBM5	P52756;P52756-4;P52756-2;P52756-5;REV__P08243-3;REV__P08243-2;REV__P08243	26.4697	26.5563	27.1288	26.4953	27.2844	27.5244	27.9642	27.7002	27.7708
Nicotinamide/nicotinicacidmononucleotideadenylyltransferase1	NMNAT1	Q9HAN9	23.2032	23.5717	24.6936	26.992	27.175	27.0892	26.3275	26.7283	27.0693
CorepressorinteractingwithRBPJ1	CIR1	Q86X95;Q86X95-2	28.7627	29.2664	29.8401	26.2912	27.4255	27.5318	28.146	28.1406	28.1706
PutativeRNA-bindingprotein15B	RBM15B	Q8NDT2;Q8NDT2-2	24.2627	24.8169	25.7017	26.6278	27.321	27.2935	27.4444	27.3209	27.5822
WDrepeat-containingproteinWRAP73	WRAP73	Q9P2S5	27.4641	27.5536	24.0526	26.759	27.3048	27.1741	27.7765	28.0555	27.2751
Taperin	TPRN	Q4KMQ1;Q4KMQ1-2;Q4KMQ1-4;Q4KMQ1-3	27.6838	23.6141	24.4992	28.6862	26.3695	26.1772	23.2435	23.3555	24.4981
DNAreplicationlicensingfactorMCM3	MCM3	P25205;P25205-2	26.6503	27.1462	26.9784	26.946	27.2299	27.0451	27.1856	27.0276	26.9235
N-acylneuraminatecytidylyltransferase	CMAS	Q8NFW8;Q8NFW8-2	22.3294	25.2716	24.5776	27.3449	27.3023	26.564	26.7816	27.0082	27.3228
Pre-mRNA-splicingfactorISY1homolog	ISY1	Q9ULR0;Q9ULR0-2;Q9ULR0-1	23.4311	23.9896	24.1642	26.3197	27.2242	27.5772	27.1821	27.3575	27.7015
Invertedformin-2	INF2	Q27J81-2;Q27J81;Q27J81-3	27.8621	26.4878	26.1222	28.9519	26.3504	25.7757	22.9201	23.3344	24.779
Neuroguidin	NGDN	Q8NEJ9-2;Q8NEJ9	23.8971	24.8801	24.5643	26.8737	26.9911	27.1506	27.4267	27.5876	27.5093
Spectrinbetachain;non-erythrocytic1	SPTBN1	Q01082-3	28.8231	28.4689	28.6152	29.7609	27.0739	24.1562	24.0074	22.384	23.4879
Ubiquitincarboxyl-terminalhydrolase36	USP36	Q9P275;Q9P275-2	23.6446	24.4344	24.2143	26.2966	27.231	27.4572	27.8072	28.0456	28.0839
Mitochondrial2-oxoglutarate/malatecarrierprotein	SLC25A11	Q02978;Q02978-2	27.5373	27.6034	27.6977	27.1767	26.7081	27.0829	27.4101	27.3176	27.2591
Keratin;typeIIcytoskeletal6B	KRT6B	P04259	24.1608	31.0938	30.9975	28.8773	29.337	22.7523	23.2892	24.0186	30.6416
Keratinocyteproline-richprotein	KPRP	Q5T749	28.6511	31.1407	31.3719	25.4133	27.4987	28.0497	25.9052	29.5739	27.551
Serineprotease56	PRSS56	P0CW18	28.5571	28.3062	28.0748	27.672	26.7946	26.4861	26.5128	26.9458	26.6772
THOcomplexsubunit7homolog	THOC7	Q6I9Y2	22.3964	22.3322	24.5913	26.6103	27.1594	27.1431	27.0746	26.9256	27.0172
ATPsynthasesubunitO;mitochondrial	ATP5O	P48047	26.4239	26.4356	26.259	27.4373	26.6729	26.7839	26.0697	26.3677	25.7475
Profilin-1	PFN1	P07737	26.6171	28.1145	27.6329	27.3434	26.868	26.6808	27.7639	27.7123	27.4785
PutativemethyltransferaseC9orf114	C9orf114	Q5T280	24.0993	24.7402	23.4216	26.3647	27.1656	27.3463	27.6237	27.549	27.8005
Tyrosine-proteinkinaseJAK1	JAK1	P23458	26.854	27.1978	24.1421	27.398	26.6885	26.7897	27.7055	27.7249	27.7609
Ankycorbin	RAI14	Q9P0K7-3;Q9P0K7;Q9P0K7-2;Q9P0K7-4;Q9C0D0-2	28.9727	27.5668	27.348	29.472	25.8404	25.5588	26.0725	25.7695	24.4852
Sequestosome-1	SQSTM1	Q13501;Q13501-2	25.1132	23.4805	25.0125	27.7465	27.271	25.8289	24.645	24.1497	25.5035
Methionine--tRNAligase;cytoplasmic	MARS	P56192;P56192-2	26.0186	27.4438	27.648	27.3023	26.6978	26.8391	28.1099	28.0707	28.0619
Heatshockprotein75kDa;mitochondrial	TRAP1	Q12931-2;Q12931	23.6927	27.9638	27.0976	28.4763	25.8296	26.5171	27.6144	26.7877	26.7299
MediatorofRNApolymeraseIItranscriptionsubunit1	MED1	Q15648;Q15648-3	24.4309	29.4062	29.5037	23.358	28.5611	28.8824	29.3596	29.192	29.0162
39SribosomalproteinL12;mitochondrial	MRPL12	P52815	24.0568	26.3939	26.1212	26.319	27.3344	27.1333	27.235	26.9087	26.7233
AP-2complexsubunitsigma	AP2S1	P53680;P53680-2	28.4993	27.5326	27.5741	26.9271	26.944	26.9103	26.4249	26.4994	26.5093
Probable28SrRNA(cytosine-C(5))-methyltransferase	NSUN5	Q96P11;Q96P11-2;Q96P11-4;Q96P11-5;Q63ZY6-5;Q63ZY6;Q96P11-3;Q63ZY6-4;Q3KNT7-2;Q63ZY6-2;Q3KNT7-3;Q3KNT7;Q63ZY6-6	23.4813	23.9944	23.7747	26.5896	27.1862	26.9928	26.7764	26.8819	27.0961
DnaJhomologsubfamilyCmember10	DNAJC10	Q8IXB1;Q8IXB1-2;Q8IXB1-3	25.0159	24.7477	24.6425	27.1301	26.985	26.6532	24.9738	24.2482	25.1871
X-rayrepaircross-complementingprotein6	XRCC6	P12956-2;P12956	26.7827	26.9924	26.7819	27.3784	26.7299	26.6568	27.5299	27.1349	27.4018
T-complexprotein1subunitbeta	CCT2	P78371;P78371-2	26.6382	26.7074	26.7268	27.4576	26.6755	26.6297	27.5568	27.6533	27.5665
Coldshockdomain-containingproteinE1	CSDE1	O75534-2;O75534;O75534-3;O75534-4	22.9659	25.8916	24.8147	27.0573	26.9132	26.7847	27.0267	26.8131	27.1016
40SribosomalproteinS28	RPS28	P62857	24.1415	23.8628	23.9282	25.9853	27.4217	27.3334	27.1585	26.8373	27.097
RibonucleasePproteinsubunitp30	RPP30	P78346;P78346-2	24.099	24.1812	24.359	27.1496	26.6918	26.8624	27.1631	27.0875	27.3707
Immunoglobulinlambda-likepolypeptide5	IGLL5	P0DOX8;B9A064	33.8895	28.2428	29.758	30.025	23.161	27.5137	27.8706	28.0275	27.8669
ActiveregulatorofSIRT1	RPS19BP1	Q86WX3	24.0446	25.2828	25.794	26.4961	26.8941	27.3003	27.5386	27.6305	27.6185
Kinesin-likeproteinKIF14	KIF14	Q15058	26.4155	25.6636	25.667	27.9613	26.1515	26.5693	26.1601	25.4603	26.2495
ProteinLAP2	ERBB2IP	Q96RT1-5;Q96RT1-3;Q96RT1-9;Q96RT1-2;Q96RT1;Q96RT1-8;Q96RT1-7;Q96RT1-6;Q96RT1-4;Q96NW7-3;Q96NW7-2;Q96NW7	27.0629	26.0405	24.1373	27.9484	26.4183	26.2933	23.3523	23.3641	25.8453
Ceruloplasmin	CP	P00450	28.444	29.5246	29.4126	25.9349	27.1981	27.5192	27.8107	27.7468	27.5633
RNAexonuclease4	REXO4	Q9GZR2;Q9GZR2-2	25.8621	24.4144	23.7363	26.2756	27.1261	27.2474	27.6276	27.5239	27.5021
rRNA-processingproteinFCF1homolog	FCF1	Q9Y324	22.6914	25.3667	24.955	26.7737	26.7949	27.0595	27.2301	27.1416	27.1953
ExosomecomplexexonucleaseRRP44	DIS3	Q9Y2L1;Q9Y2L1-2	21.637	24.5313	25.1263	26.0257	27.1617	27.4104	28.4332	28.3122	28.3771
T-complexprotein1subunittheta	CCT8	P50990;P50990-2;P50990-3	26.5449	27.1067	26.867	27.3067	26.682	26.6012	28.1813	27.5958	27.6766
AFG3-likeprotein2	AFG3L2	Q9Y4W6;Q01484-5;Q01484-2	27.6044	27.9331	26.9927	27.6895	26.6255	26.2642	26.8512	26.6403	29.0598
ATP-bindingcassettesub-familyFmember2	ABCF2	Q9UG63;Q9UG63-2	27.1119	27.6748	26.674	27.5297	26.6341	26.4118	27.0839	27.2346	26.9249
S-phasekinase-associatedprotein1	SKP1	P63208;P63208-2	23.7857	23.597	25.6652	24.6122	27.8475	28.0955	22.6093	27.6384	21.7723
Pleckstrinhomology-likedomainfamilyBmember2	PHLDB2	Q86SQ0;Q86SQ0-2;Q86SQ0-3	28.8415	27.9029	27.2042	27.963	26.4751	26.1023	23.0036	23.3926	23.1222
CaseinolyticpeptidaseBproteinhomolog	CLPB	Q9H078-5;Q9H078-3;Q9H078-2;Q9H078-4;Q9H078	25.6838	25.3111	24.1151	27.2252	26.7144	26.5995	25.499	25.3648	25.292
RNA-bindingprotein10	RBM10	P98175-2;P98175;P98175-4;P98175-3	26.6246	26.7152	27.1384	26.3617	27.1349	27.005	27.368	27.2357	27.3627
Aspartate--tRNAligase;cytoplasmic	DARS	P14868;P14868-2	26.9516	26.995	27.1664	27.2569	26.4873	26.7451	27.9001	27.6755	27.7023
Signalrecognitionparticlereceptorsubunitalpha	SRPR	P08240-2;P08240	26.6932	27.4846	26.8404	26.9865	26.7199	26.7695	27.3197	27.1791	27.4742
Actin-likeprotein6A	ACTL6A	O96019;O96019-2;O94805	23.2476	26.0659	24.3117	27.1177	26.3697	26.9661	27.1836	26.8582	27.0826
Pre-mRNA-splicingfactorSLU7	SLU7	O95391	26.3642	26.0765	23.2541	26.8492	26.7542	26.8437	27.1185	27.3487	27.1983
182kDatankyrase-1-bindingprotein	TNKS1BP1	Q9C0C2;Q9C0C2-2	25.5577	23.703	23.6731	27.5547	26.75	26.1381	23.786	23.2067	23.7983
Heatshock70kDaprotein4	HSPA4	P34932;P34932-2	24.0716	24.7467	24.0268	26.0782	27.365	26.9801	23.969	24.3233	25.3865
SmallnuclearribonucleoproteinSmD1	SNRPD1	P62314	24.6201	23.4952	27.3044	27.2299	26.4118	26.7693	28.1062	27.0803	26.7314
Nucleosome-remodelingfactorsubunitBPTF	BPTF	Q12830-2;Q12830;Q12830-4	29.2281	29.4227	29.6991	23.9671	28.6569	27.775	23.6524	24.6719	25.2338
Cactin	CACTIN	Q8WUQ7;Q8WUQ7-2	26.0246	26.9064	26.6386	25.5201	27.2424	27.6038	28.1079	28.1555	28.2177
ConstitutivecoactivatorofPPAR-gamma-likeprotein1	FAM120A	Q9NZB2-4;Q9NZB2;Q9NZB2-6;Q9NZB2-2;Q9NZB2-5;Q5T035	26.0019	24.4825	24.6573	26.3857	27.0302	26.9229	26.2925	26.9284	26.7348
Gem-associatedprotein4	GEMIN4	P57678	25.8905	23.6086	23.9946	27.3748	26.4181	26.5347	26.6164	26.7877	26.7628
H/ACAribonucleoproteincomplexsubunit2	NHP2	Q9NX24	25.3179	24.2685	23.6782	26.536	26.657	27.1315	26.8332	26.6615	26.7538
40SribosomalproteinSA	RPSA	P08865	26.3188	26.6112	26.6678	26.7867	26.7943	26.742	26.9552	27.449	27.0578
Cleavageandpolyadenylationspecificityfactorsubunit1	CPSF1	Q10570	26.1886	26.2591	26.6471	25.7733	27.3287	27.211	27.1868	27.2619	27.4168
Unconventionalmyosin-Vc	MYO5C	Q9NQX4;Q9NQX4-2	29.8939	27.9018	28.3495	30.6733	26.6587	22.9802	26.2768	24.2481	26.5377
ProbableATP-dependentRNAhelicaseDDX20	DDX20	Q9UHI6;Q9UHI6-2	25.9955	23.7186	26.2154	27.1153	26.6988	26.48	26.3419	26.5185	26.5001
Thyroidtranscriptionfactor1-associatedprotein26	CCDC59	Q9P031	24.4522	24.5428	23.6837	26.0697	26.9119	27.3084	27.875	27.8501	28.1341
SPATS2-likeprotein	SPATS2L	Q9NUQ6-2;Q9NUQ6;Q9NUQ6-4;Q9NUQ6-3	23.9607	22.7598	25.072	26.156	26.4608	27.6723	28.3747	28.1656	25.8951
Transmembraneprotein33	TMEM33	P57088	26.8986	27.7157	27.7597	26.5148	27.036	26.7309	27.0949	27.3148	27.6107
Importinsubunitalpha-1	KPNA2	P52292	25.7984	24.0476	26.0162	26.9318	26.8024	26.5331	27.5699	27.6227	27.7025
ProteinKRI1homolog	KRI1	Q8N9T8	25.8696	23.1977	23.2563	26.5898	26.8891	26.7813	26.9636	26.6865	26.7948
ProteinLSM14homologA	LSM14A	Q8ND56-2;Q8ND56;Q8ND56-3	28.0876	27.9397	28.726	26.3784	26.8338	27.037	27.3087	27.4225	26.9748
FACTcomplexsubunitSPT16	SUPT16H	Q9Y5B9	26.6705	25.7152	25.5968	27.1124	26.637	26.4986	28.0651	28.0774	27.9761
Threonine--tRNAligase;cytoplasmic	TARS	P26639;P26639-2;A2RTX5-2;A2RTX5	26.9202	26.0687	24.1182	27.2442	26.57	26.4273	28.2966	28.5064	28.4229
Metastasis-associatedproteinMTA2	MTA2	O94776;O94776-2;Q9BTC8-2;Q9BTC8	26.1582	26.9888	26.8104	27.2883	26.4695	26.4504	27.9376	27.6344	27.5177
Coatomersubunitepsilon	COPE	O14579;O14579-2;O14579-3	25.9183	24.4329	24.2299	27.0538	26.5568	26.5975	27.3918	27.5014	27.5013
RNA-bindingproteinPNO1	PNO1	Q9NRX1	24.6498	24.0623	24.5927	26.4109	26.7125	27.0603	26.8971	27.3285	27.2748
Very-long-chain(3R)-3-hydroxyacyl-CoAdehydratase3	HACD3	Q9P035;Q9P035-2	23.0433	23.2148	23.7894	26.891	26.7543	26.5347	27.4529	27.5749	27.1938
LanC-likeprotein1	LANCL1	O43813	26.8748	27.4965	27.2707	26.5989	26.695	26.8833	26.2915	26.5813	26.5597
ZincfingerCCCHdomain-containingprotein11A	ZC3H11A	O75152	24.9668	23.9037	25.1319	26.3623	26.8448	26.9573	27.4453	26.7894	27.3028
Cytochromec1;hemeprotein;mitochondrial	CYC1	P08574	26.0639	23.0117	25.2253	26.3808	26.8364	26.9403	26.1925	26.1042	24.6957
Generaltranscriptionfactor3Cpolypeptide3	GTF3C3	Q9Y5Q9;Q9Y5Q9-2	25.8983	25.8642	25.8989	27.3869	26.45	26.319	26.1716	26.1047	25.7414
Nucleolarprotein12	NOL12	Q9UGY1	25.3627	22.7507	25.0422	26.2055	26.7854	27.1641	27.6626	27.4543	27.4118
Apoptosis-inducingfactor1;mitochondrial	AIFM1	O95831-3;O95831;O95831-2;O95831-6;O95831-5;O95831-4	22.9684	26.2671	25.9652	27.0087	26.7893	26.3346	27.0114	26.6688	26.4576
Coilin	COIL	P38432	26.7083	26.3167	26.7081	26.2094	26.743	27.1616	27.5251	27.7137	27.3819
14-3-3proteingamma;14-3-3proteingamma;N-terminallyprocessed	YWHAG	P61981	23.7402	26.8184	23.3363	26.4143	26.8716	26.8214	23.8799	24.7653	24.0001
Suppressionoftumorigenicity5protein	ST5	P78524;P78524-2;P78524-3;Q9ULE3-2;Q9ULE3	27.1507	25.7391	25.3805	28.4979	25.8974	25.7034	23.8601	24.8201	24.0103
Leydigcelltumor10kDaproteinhomolog	C19orf53	Q9UNZ5	24.8958	24.4426	26.449	26.1341	27.0871	26.8763	28.017	27.8896	27.5033
RibosomalRNAprocessingprotein36homolog	RRP36	Q96EU6-2;Q96EU6;Q9H160-2;Q9H160	23.6505	24.4671	23.5774	26.2606	26.7604	27.0654	27.0542	27.0062	27.022
ADP-ribosylationfactor1;ADP-ribosylationfactor3;ADP-ribosylationfactor5	ARF1;ARF3;ARF5	P84077;P61204;P61204-2;P84085	26.8075	23.6429	28.869	26.0839	26.5919	27.3839	26.1109	26.113	27.9155
Heart-andneuralcrestderivatives-expressedprotein2	HAND2	P61296-2;P61296	31.6772	32.331	32.5789	24.2162	31.196	24.6443	31.0261	31.7959	31.7453
Guaninenucleotide-bindingproteinsubunitbeta-2-like1;Guaninenucleotide-bindingproteinsubunitbeta-2-like1;N-terminallyprocessed	GNB2L1	P63244	26.5404	26.4273	23.8174	27.4209	26.4724	26.1591	27.3602	27.7742	27.9984
ATP-dependentDNAhelicaseQ1	RECQL	P46063	24.4379	23.8767	24.9622	26.6053	26.6714	26.753	27.1411	27.5275	27.0151
Dynactinsubunit1	DCTN1	Q14203-3;Q14203-4;Q14203-6;Q14203;Q14203-5;Q14203-2	26.9859	24.153	23.49	27.6903	26.0133	26.31	23.9483	24.8864	23.2555
LupusLaprotein	SSB	P05455	24.2537	24.3273	24.1528	26.4165	26.834	26.7626	27.1683	26.8584	27.1008
Dimethyladenosinetransferase2;mitochondrial	TFB2M	Q9H5Q4	26.483	27.0637	27.0485	26.6942	26.734	26.5792	27.1961	27.2807	27.3049
7SKsnRNAmethylphosphatecappingenzyme	MEPCE	Q7L2J0;Q7L2J0-2	24.0249	23.0773	23.659	26.4809	26.7907	26.7322	26.8333	26.7058	26.9259
Periphilin-1	PPHLN1	Q8NEY8-9;Q8NEY8-8;Q8NEY8-2;Q8NEY8-6;Q8NEY8;Q8NEY8-3;Q8NEY8-5;Q8NEY8-7	24.1495	25.9672	26.3137	26.5406	26.503	26.9576	26.7222	26.5487	26.7208
Rhoguaninenucleotideexchangefactor2	ARHGEF2	Q92974-3;Q92974-2;Q92974	27.0434	26.7446	27.1679	27.4118	26.3236	26.2599	26.8602	26.9496	26.9665
Tropomodulin-1	TMOD1	P28289;P28289-2;Q9NZQ9-2;Q9NZQ9	27.484	27.2942	27.4217	28.3656	26.2155	25.4135	24.3127	23.0081	24.4689
Importinsubunitbeta-1	KPNB1	Q14974;Q14974-2	26.0069	26.493	26.6179	26.7976	26.6462	26.5475	26.9071	26.6633	26.5705
Thioredoxindomain-containingprotein12	TXNDC12	O95881	27.4197	27.7104	27.724	26.94	26.475	26.5639	26.8977	27.1983	26.8023
28SribosomalproteinS17;mitochondrial	MRPS17	Q9Y2R5	23.9357	24.2626	24.3173	26.5825	26.4622	26.9338	27.0599	26.7249	26.6671
S-adenosylmethioninesynthaseisoformtype-2	MAT2A	P31153;P31153-2;Q00266	27.0182	23.9529	24.5043	26.7996	26.8062	26.3665	27.1643	27.288	27.3437
Caveolin-1	CAV1	Q03135;Q03135-2;P56539	26.7579	26.6288	26.7035	27.6932	26.3178	25.9501	24.425	23.6699	23.7036
ComplementfactorB;ComplementfactorBBafragment;ComplementfactorBBbfragment	CFB	P00751;P00751-2	27.8663	28.4549	28.5453	26.3983	26.6256	26.9184	27.2482	27.7383	27.5453
Actin-relatedprotein2/3complexsubunit3	ARPC3	O15145	27.5198	26.7553	27.211	28.2531	26.0698	25.6025	24.0624	23.9177	23.4037
ATP-dependentRNAhelicaseDHX36	DHX36	Q9H2U1-2;Q9H2U1;Q9H2U1-3	26.1018	23.5218	25.5422	26.4361	26.7764	26.6819	27.1936	26.8583	27.1117
RNApolymeraseII-associatedfactor1homolog	PAF1	Q8N7H5;Q8N7H5-3;Q8N7H5-2	26.01	26.3777	26.5268	26.6096	26.6425	26.6027	26.7676	27.7297	27.1701
CaseinkinaseIIsubunitalpha;CaseinkinaseIIsubunitalpha3	CSNK2A1;CSNK2A3	P68400;Q8NEV1;P68400-2	22.6259	23.5739	23.4647	26.9512	26.3481	26.5194	26.7837	26.467	26.988
Protein-L-isoaspartate(D-aspartate)O-methyltransferase	PCMT1	P22061;P22061-2	26.8783	27.9095	27.6854	26.3156	26.5642	26.9381	23.4065	26.5463	27.0939
Proliferation-associatedprotein2G4	PA2G4	Q9UQ80;Q9UQ80-2	24.1984	25.7529	24.3527	26.6765	27.0246	26.0952	26.2441	26.6983	26.4293
Generaltranscriptionfactor3Cpolypeptide5	GTF3C5	Q9Y5Q8;Q9Y5Q8-2;Q9Y5Q8-3	26.519	26.4106	26.7737	26.3523	26.8297	26.5955	27.1077	27.0351	27.3165
Cleavageandpolyadenylationspecificityfactorsubunit3	CPSF3	Q9UKF6	25.7156	26.042	26.0636	26.1862	26.7204	26.8599	26.5912	26.3245	26.5921
Sentrin-specificprotease1	SENP1	Q9P0U3-2;Q9P0U3	26.7146	25.6199	24.9683	27.7671	25.9977	25.9947	25.2413	25.6385	26.3351
Translationmachinery-associatedprotein16	TMA16	Q96EY4	23.1546	26.0138	26.1065	26.0725	26.7287	26.9486	27.3198	27.3095	27.7137
Nucleolarproteinof40kDa	ZCCHC17	Q9NP64-2;Q9NP64-3;Q9NP64	28.0707	28.2336	28.6486	24.1845	27.7733	27.7636	28.1468	28.0628	28.1493
Testin	TES	Q9UGI8-2;Q9UGI8	25.506	24.165	25.0569	27.8217	26.6483	25.2366	22.6719	23.7069	23.2229
TranscriptionalactivatorproteinPur-alpha	PURA	Q00577	24.3487	24.0709	25.0934	26.3195	26.6328	26.7303	27.5886	27.6483	27.6592
Inactiveubiquitincarboxyl-terminalhydrolase54	USP54	Q70EL1;Q70EL1-7;Q70EL1-9;Q70EL1-10;Q70EL1-8;Q70EL1-6;Q70EL1-4	26.7261	24.1172	24.9952	27.623	26.1151	25.9371	23.6595	22.6003	23.3079
Phosphoglyceratekinase1	PGK1	P00558;P00558-2;P07205	26.9105	27.5348	27.8718	26.714	26.4267	26.5276	27.3488	27.4302	27.5663
H/ACAribonucleoproteincomplexsubunit3	NOP10	Q9NPE3	25.8342	23.5587	25.8587	26.4466	26.4689	26.7329	26.7206	26.6897	25.999
ReplicationfactorCsubunit3	RFC3	P40938;P40938-2	24.3978	23.0563	23.4965	26.8465	26.6141	26.162	26.3438	26.5408	26.4187
Tyrosine-proteinkinaseYes	YES1	P07947;P12931;P12931-2;P08631-3;P08631-2;P06239;P08631-4;P08631;P06239-3	25.6548	26.3772	23.1675	27.0137	26.7274	25.8782	26.2653	24.2797	26.0591
Spermatogenesis-associatedserine-richprotein2	SPATS2	Q86XZ4	24.0079	23.2912	23.3647	26.1314	26.6433	26.844	26.5558	26.6446	26.5
UncharacterizedproteinC3orf17	C3orf17	Q6NW34;Q6NW34-2	25.8373	23.8338	23.5558	26.1255	26.6248	26.8517	27.4367	27.3597	27.6407
ATPasefamilyAAAdomain-containingprotein3B	ATAD3B	Q5T9A4;Q5T9A4-3;Q5T9A4-2	25.955	22.5422	24.0516	26.6583	26.0915	26.8136	26.846	26.9822	26.8289
DnaJhomologsubfamilyBmember6	DNAJB6	O75190;O75190-3;O75190-2;O75190-4;Q8NHS0;Q8WWF6;P25686-2;P25686	26.3118	25.948	25.7735	27.0939	26.5293	25.9013	26.4593	26.4399	26.4465
Smadnuclear-interactingprotein1	SNIP1	Q8TAD8	26.1384	26.2198	26.4904	26.2663	26.2651	26.975	27.6606	27.2829	27.5858
ATP-dependent6-phosphofructokinase;muscletype	PFKM	P08237;P08237-3;P08237-2	27.3928	27.2093	27.5638	26.6746	26.4441	26.3764	27.2664	27.0588	26.9233
HIVTat-specificfactor1	HTATSF1	O43719	27.5106	27.9825	27.7617	26.2616	26.621	26.5718	26.7841	26.7728	26.926
28SribosomalproteinS2;mitochondrial	MRPS2	Q9Y399	23.6911	24.884	24.2267	26.0524	26.6465	26.7176	26.6165	26.3132	26.6391
Histidine-richglycoprotein	HRG	P04196	28.5297	29.3464	29.6777	23.5946	27.8407	27.9671	28.4857	23.7046	28.3821
Desmocollin-2	DSC2	Q02487;Q02487-2	27.5995	26.4727	26.2436	29.8878	26.369	23.1427	24.4797	24.947	23.8441
Sulfide:quinoneoxidoreductase;mitochondrial	SQRDL	Q9Y6N5	26.9108	26.9031	27.1274	26.261	26.4631	26.6668	26.8158	26.9472	26.7081
TranscriptionelongationfactorBpolypeptide1	TCEB1	Q15369;Q15369-2	27.6045	27.2439	28.1339	25.3683	26.961	27.0412	26.8341	26.7917	26.8667
BAGfamilymolecularchaperoneregulator3	BAG3	O95817	25.6196	25.7958	23.5653	25.9913	27.3733	25.9926	23.9185	22.2125	24.3131
NuclearporecomplexproteinNup155	NUP155	O75694;O75694-2	25.9462	26.9494	26.7184	26.5539	26.3938	26.4042	26.8098	26.3286	26.417
DualspecificityproteinkinaseCLK3	CLK3	P49761-1;P49761;P49761-3;P49761-2	24.1546	26.0915	24.4924	25.9974	26.4828	26.8667	26.6899	26.5437	26.2795
Signalrecognitionparticlereceptorsubunitbeta	SRPRB	Q9Y5M8	26.2437	26.3191	26.4147	26.5541	26.3135	26.4739	26.8175	26.7125	27.1052
ATPaseWRNIP1	WRNIP1	Q96S55-2;Q96S55;Q96S55-3;Q96S55-4	24.9471	25.4509	25.6404	25.9127	26.9963	26.426	25.9478	25.4311	25.3211
Chromoboxproteinhomolog3	CBX3	Q13185;P83916	25.9356	25.934	23.8519	26.1407	26.702	26.468	26.0549	26.2676	26.3616
Prohibitin	PHB	P35232;P35232-2	26.1152	23.8451	26.1171	27.0738	26.5044	25.7287	26.3594	25.8932	26.2284
Plectin	PLEC	Q15149-9	28.3313	26.5861	23.5362	26.8215	26.8023	25.6617	23.0982	24.2216	22.8942
Bloomsyndromeprotein	BLM	P54132	24.1902	24.3722	24.1314	25.2176	26.8778	27.1899	27.3145	27.8021	27.7055
Paraspecklecomponent1	PSPC1	Q8WXF1-2;Q8WXF1	23.7661	24.1999	24.5425	25.9719	26.7396	26.5647	26.6082	26.6302	27.018
ProteinFAM98A	FAM98A	Q8NCA5-2;Q8NCA5	24.3995	24.8101	25.4119	26.6248	26.0611	26.5862	26.3708	26.4826	26.4883
Lactotransferrin;Lactoferricin-H;Kaliocin-1;Lactoferroxin-A;Lactoferroxin-B;Lactoferroxin-C	LTF	P02788-2;P02788	27.5712	28.489	27.9355	25.3619	27.1865	26.7175	27.4315	27.3426	26.9873
RNA-bindingmotifprotein;X-linked2	RBMX2	Q9Y388	23.67	27.1329	27.5813	23.7119	27.5204	28.0317	28.178	28.0864	28.0939
Bifunctionallysine-specificdemethylaseandhistidyl-hydroxylaseNO66	NO66	Q9H6W3;Q9H6W3-2	22.7264	25.6809	25.3154	26.6378	26.3633	26.2301	26.7895	26.605	26.6617
ProteinBUD31homolog	BUD31	P41223;P41223-2	25.2751	23.7443	23.9165	25.6774	26.4913	27.0345	26.875	27.0159	26.9932
ApolipoproteinB-100;ApolipoproteinB-48	APOB	P04114	27.3663	28.0756	28.5961	27.1296	25.9767	26.0964	27.157	27.341	27.1481
Proteinpolybromo-1	PBRM1	Q86U86-5;Q86U86-4;Q86U86-7;Q86U86-3;Q86U86-9;Q86U86-2;Q86U86-8;Q86U86;Q86U86-6	23.5497	24.6458	28.0093	26.3026	26.8008	26.0979	26.547	26.9838	27.1853
Caspaseactivityandapoptosisinhibitor1	CAAP1	Q9H8G2;Q9H8G2-2	23.5865	24.5846	24.87	26.6054	26.9477	25.6386	26.3702	26.6937	26.6263
28SribosomalproteinS16;mitochondrial	MRPS16	Q9Y3D3-2;Q9Y3D3	24.4143	26.0042	24.3418	26.1685	26.4162	26.6056	26.1384	26.2278	26.3174
SWI/SNFcomplexsubunitSMARCC1	SMARCC1	Q92922	25.6523	24.33	23.5235	26.6986	26.3176	26.1734	26.5946	26.8347	26.5642
Nucleolartranscriptionfactor1	UBTF	P17480-2;P17480	23.448	24.1021	24.9236	26.4571	26.1931	26.5345	26.8873	27.226	26.7335
Unconventionalmyosin-XIX	MYO19	Q96H55;Q96H55-3;Q96H55-4;Q96H55-2	30.0791	28.0976	27.9437	28.9238	25.9179	24.3205	23.7441	25.247	22.296
X-rayrepaircross-complementingprotein5	XRCC5	P13010	26.6748	26.7598	26.4315	26.5528	26.371	26.2285	27.0096	26.8348	27.2216
Extendedsynaptotagmin-2	ESYT2	A0FGR8-6;A0FGR8-2;A0FGR8;A0FGR8-4;A0FGR8-5	23.4502	26.9376	22.0127	26.2055	26.6136	26.3321	26.6411	26.9579	26.8227
ATP-dependentRNAhelicaseDDX42	DDX42	Q86XP3;Q86XP3-2	23.3734	26.3697	26.4539	25.8037	26.5654	26.7748	26.9861	26.8433	26.8409
L-lactatedehydrogenaseBchain	LDHB	P07195	27.0591	28.3763	27.2721	26.5029	26.3116	26.3197	27.2147	26.7071	26.9345
NuclearporecomplexproteinNup153	NUP153	P49790;P49790-2;P49790-3	25.8368	23.4052	24.547	26.5096	26.5372	26.0736	24.1183	25.6309	25.8361
Kinesin-likeproteinKIF2A	KIF2A	O00139-2;O00139-1;O00139-5;O00139;O00139-4;Q8N4N8	24.6849	25.6623	24.3006	25.9649	26.5902	26.557	26.4165	26.2116	26.2947
E3ubiquitin-proteinligaseUHRF1	UHRF1	Q96T88;Q96T88-2	25.7575	25.664	23.3285	26.8159	26.067	26.2254	26.2394	26.2325	26.3812
Fascin	FSCN1	Q16658	23.0153	23.5865	26.0292	26.5376	26.4389	26.0811	27.2599	27.2816	27.3594
DNAdC->dU-editingenzymeAPOBEC-3C	APOBEC3C	Q9NRW3;Q8IUX4	23.7767	22.7251	25.215	26.0272	26.3981	26.6246	26.1538	25.9104	25.8634
Up-regulatedduringskeletalmusclegrowthprotein5	USMG5	Q96IX5	26.4388	26.9345	26.9824	26.1881	26.2578	26.576	26.3731	26.6328	26.5095
Cateninalpha-1	CTNNA1	P35221;P35221-2;P35221-3	26.1184	25.7199	26.0556	27.5526	26.0142	25.4477	22.7851	23.7764	24.207
CentromereproteinV	CENPV	Q7Z7K6;Q7Z7K6-3;Q7Z7K6-2	23.6056	23.6874	24.4268	25.8625	26.4327	26.7123	26.5987	26.2559	22.1531
Translocatingchain-associatedmembraneprotein1	TRAM1	Q15629-2;Q15629	23.9942	24.785	26.3115	26.2086	26.4338	26.3327	26.8517	26.5793	26.7149
Transcriptionalrepressorp66-alpha	GATAD2A	Q86YP4-2;Q86YP4;Q86YP4-3	26.6795	24.6498	25.1724	26.6148	26.1258	26.2093	26.4336	26.6044	26.8185
Bonemarrowstromalantigen2	BST2	Q10589-2;Q10589	26.0677	26.753	26.3174	27.7611	25.1819	25.9861	25.0167	23.8275	23.4054
SAP30-bindingprotein	SAP30BP	Q9UHR5-2;Q9UHR5	22.6949	23.7515	26.1269	25.7354	26.3449	26.8479	27.0803	27.2785	27.2252
DNAmismatchrepairproteinMsh2	MSH2	P43246;P43246-2	26.5454	25.1543	24.9299	26.4504	26.2865	26.1883	27.0742	27.0358	26.916
Procollagen-lysine;2-oxoglutarate5-dioxygenase1	PLOD1	Q02809;Q02809-2	25.2248	23.2327	23.9599	26.3427	26.4183	26.1603	26.0567	25.7235	26.1544
39SribosomalproteinL22;mitochondrial	MRPL22	Q9NWU5;Q9NWU5-2;Q9NWU5-3	23.3906	24.4887	25.126	26.16	26.6154	26.1161	26.0044	26.1104	25.9526
Spliceosome-associatedproteinCWC15homolog	CWC15	Q9P013	23.0734	25.7968	24.0868	24.9016	26.7587	27.2244	26.9797	26.6231	26.5186
CD44antigen	CD44	P16070-18;P16070-12;P16070-14;P16070-13;P16070-11;P16070-10;P16070-16;P16070-8;P16070-17;P16070-6;P16070-4;P16070-3;P16070-7;P16070-5;P16070;P16070-15;P16070-9;P16070-19	25.0094	23.4503	23.615	26.6	26.1115	26.1618	24.156	23.5228	23.1259
Probableglutathioneperoxidase8	GPX8	Q8TED1	23.962	23.4902	26.3135	26.7823	26.0401	25.9766	26.8244	26.7086	26.6861
40SribosomalproteinS27-like	RPS27L	Q71UM5	27.508	27.9147	27.8475	23.6861	27.7316	27.3591	27.5994	27.78	22.0651
tRNA(adenine(58)-N(1))-methyltransferasenon-catalyticsubunitTRM6	TRMT6	Q9UJA5;Q9UJA5-2;Q9UJA5-3;Q9UJA5-4	24.0681	24.0041	25.3136	26.7664	26.1693	25.8363	27.1095	26.8702	26.9813
TransitionalendoplasmicreticulumATPase	VCP	P55072	25.8245	25.7457	26.1807	25.9882	26.4581	26.3036	26.4995	27.0675	26.8076
Proteindisulfide-isomeraseA3	PDIA3	P30101	26.8356	27.9396	27.9037	25.1994	26.9221	26.6227	27.0132	26.8405	27.0732
ATPsynthasesubunitbeta;mitochondrial	ATP5B	P06576	26.2732	27.3193	27.1781	26.9611	25.7264	26.0313	27.1183	27.0967	26.9759
Cytochromeb-c1complexsubunit6;mitochondrial;Cytochromeb-c1complexsubunit6	UQCRH;UQCRHL	P07919;A0A096LP55	24.2287	25.6108	22.9177	25.6562	26.555	26.506	22.6007	23.7989	23.092
Dolichyl-diphosphooligosaccharide--proteinglycosyltransferasesubunitSTT3B	STT3B	Q8TCJ2	24.7223	26.0224	23.8593	26.2885	25.9402	26.4823	25.3715	23.2873	25.7544
CarnitineO-palmitoyltransferase1;liverisoform	CPT1A	P50416-2;P50416	26.3332	26.7108	26.4096	26.1001	26.223	26.3851	26.6705	26.6592	26.4529
Farupstreamelement-bindingprotein3	FUBP3	Q96I24;Q96I24-2	24.856	21.9235	24.8492	26.0638	26.3539	26.2847	23.2613	26.1861	21.7672
NADHdehydrogenase[ubiquinone]1alphasubcomplexsubunit8	NDUFA8	P51970	23.9453	23.4561	23.8177	26.3183	26.4517	25.9316	23.5556	24.1283	23.0363
ComplementC3;ComplementC3betachain;C3-beta-c;ComplementC3alphachain;C3aanaphylatoxin;Acylationstimulatingprotein;ComplementC3balphachain;ComplementC3calphachainfragment1;ComplementC3dgfragment;ComplementC3gfragment;ComplementC3dfragment;ComplementC3ffragment;ComplementC3calphachainfragment2	C3	P01024	28.3349	28.9321	29.1283	24.087	27.1759	27.4227	28.1427	28.0766	27.8417
DNAdC->dU-editingenzymeAPOBEC-3B	APOBEC3B	Q9UH17;Q9UH17-3;P31941-2;P31941;Q9UH17-2	22.226	24.418	24.4056	26.0694	26.2135	26.3926	26.0886	26.4139	26.0642
T-complexprotein1subunitgamma	CCT3	P49368;P49368-2	26.1077	26.1347	26.5679	26.6274	26.1595	25.8625	27.2889	27.1556	27.1952
28SribosomalproteinS28;mitochondrial	MRPS28	Q9Y2Q9	23.6352	23.4329	24.6539	26.2338	26.417	25.992	26.0296	25.9409	24.2454
ProteinFRG1	FRG1	Q14331	26.648	27.0953	27.1315	25.1693	26.7455	26.7145	27.3827	27.578	27.3198
Desmoglein-1	DSG1	Q02413;Q02413-2	28.6572	31.0672	29.1279	24.4852	26.156	27.9817	25.3248	28.6168	26.0573
Dixin	DIXDC1	Q155Q3;Q155Q3-2;Q155Q3-4;Q155Q3-5	26.408	24.2388	25.464	28.0577	25.8307	24.7236	23.2261	23.4259	22.7721
SisterchromatidcohesionproteinPDS5homologB	PDS5B	Q9NTI5-2;Q9NTI5;Q9NTI5-3;Q9NTI5-4	25.251	25.6946	22.6598	26.3759	26.0343	26.1827	26.6273	26.7996	26.7681
Dynactinsubunit4	DCTN4	Q9UJW0;Q9UJW0-3;Q9UJW0-2	26.5688	25.2491	26.0953	28.5448	25.14	24.8997	24.5557	23.1056	24.4129
DNAreplicationlicensingfactorMCM7	MCM7	P33993;P33993-3;P33993-2	27.0387	27.0007	27.066	27.3581	25.8922	25.3077	26.611	26.6151	26.393
WDrepeat-containingprotein82	WDR82	Q6UXN9	24.2279	24.7966	23.915	26.1029	26.4368	25.9932	26.215	25.8263	26.2086
E3ubiquitin/ISG15ligaseTRIM25	TRIM25	Q14258	23.149	23.6485	24.994	26.4126	26.0632	26.0259	26.0666	25.8622	26.0437
Ubiquitin-associatedprotein2-like	UBAP2L	Q14157-4;Q14157-1;Q14157-3;Q14157;Q14157-5	26.1562	26.3802	25.8822	26.9364	25.9188	25.6346	23.6556	22.7124	22.6606
39SribosomalproteinL47;mitochondrial	MRPL47	Q9HD33-2;Q9HD33;Q9HD33-3	22.5667	23.9905	24.4795	24.9999	26.9977	26.4891	26.7424	26.5915	26.4873
Leucine--tRNAligase;cytoplasmic	LARS	Q9P2J5;Q9P2J5-2;Q9P2J5-3	24.3574	25.0814	23.9626	26.3697	25.7964	26.2858	26.3264	26.1221	26.334
Pentatricopeptiderepeatdomain-containingprotein3;mitochondrial	PTCD3	Q96EY7;Q96EY7-2	24.1911	25.2923	24.1164	25.7741	26.1924	26.4808	25.1488	24.8859	24.8633
Peptidyl-prolylcis-transisomeraseE	PPIE	Q9UNP9-2;Q9UNP9;Q9UNP9-3	23.2802	24.2889	24.4283	26.0894	26.0903	26.2015	27.0088	26.5144	26.462
SmallnuclearribonucleoproteinE	SNRPE	P62304	25.1617	25.5103	25.8108	26.1373	26.0914	26.1502	27.7326	26.4136	24.1519
Lysine--tRNAligase	KARS	Q15046;Q15046-2	23.7235	25.6733	23.5952	25.7875	26.4326	26.1553	26.1956	25.9556	25.9446
Transcriptionelongationregulator1	TCERG1	O14776-2;O14776	23.1785	24.3959	23.9828	25.957	26.1594	26.2086	26.1967	26.6289	26.3857
Synemin	SYNM	O15061;O15061-2;O15061-3	28.5234	27.2046	27.7014	28.2424	27.0598	22.9935	25.5771	23.3773	23.3973
DNAmethyltransferase1-associatedprotein1	DMAP1	Q9NPF5	25.8307	24.2817	25.7244	26.3645	26.3188	25.6052	26.079	25.828	26.1404
E3SUMO-proteinligaseCBX4	CBX4	O00257;O00257-3	24.8752	22.67	24.5101	25.6713	26.3093	26.27	26.4118	26.757	26.6822
T-complexprotein1subunitepsilon	CCT5	P48643;P48643-2	25.8867	25.8731	25.9051	26.2889	25.8233	26.13	27.035	27.388	27.2711
Polyglutamine-bindingprotein1	PQBP1	O60828-5;O60828-4;O60828-2;O60828;O60828-10;O60828-9;O60828-8;O60828-6;O60828-3	25.6506	23.9959	24.2803	25.8271	26.0089	26.4052	25.904	24.733	26.3924
ReplicationfactorCsubunit2	RFC2	P35250-2;P35250	21.9748	23.4081	25.2581	25.8268	26.2002	26.2094	26.5612	26.2265	26.5375
Dipeptidylpeptidase1;Dipeptidylpeptidase1exclusiondomainchain;Dipeptidylpeptidase1heavychain;Dipeptidylpeptidase1lightchain	CTSC	P53634	23.4609	23.8002	24.5209	25.4285	26.6027	26.1715	24.0484	23.2254	24.1072
pre-mRNA3endprocessingproteinWDR33	WDR33	Q9C0J8;Q9C0J8-3;Q9C0J8-2	26.1264	25.8407	26.0864	26.1585	25.8807	26.1601	26.156	26.0172	26.2061
Proteindisulfide-isomeraseA6	PDIA6	Q15084-3;Q15084;Q15084-4;Q15084-5;Q15084-2	27.3342	28.7198	28.6864	24.0285	27.0926	27.0746	27.0163	27.1496	27.5221
ProstaglandinEsynthase3	PTGES3	Q15185-3;Q15185-4;Q15185;Q15185-2	25.7036	25.7203	25.0381	26.6022	25.7406	25.8524	26.8612	26.8394	27.4588
Myeloidleukemiafactor2	MLF2	Q15773	26.9778	24.0452	23.3222	27.5039	26.3246	24.3663	23.3238	24.0092	23.8174
Trifunctionalenzymesubunitbeta;mitochondrial;3-ketoacyl-CoAthiolase	HADHB	P55084-2;P55084	26.5942	26.5261	23.8306	27.5793	25.2809	25.3316	25.9629	25.5135	25.7342
SquamouscellcarcinomaantigenrecognizedbyT-cells3	SART3	Q15020-4;Q15020;Q15020-2	23.8628	23.2167	25.9205	25.5837	26.3203	26.2491	26.598	26.581	26.4788
FERM;RhoGEFandpleckstrindomain-containingprotein1	FARP1	Q9Y4F1;Q9Y4F1-2;Q9Y4F1-3	25.4537	24.0518	24.495	26.1864	25.7793	26.1869	25.5294	25.8592	25.8847
RNA-bindingprotein27	RBM27	Q9P2N5	23.7391	26.2937	24.4676	23.9546	26.814	27.3777	30.1466	30.0635	30.1383
SRAstem-loop-interactingRNA-bindingprotein;mitochondrial	SLIRP	Q9GZT3-2;Q9GZT3	26.0699	24.1947	25.8664	25.9991	26.0513	26.091	25.6672	24.3673	21.82
BRCA2andCDKN1A-interactingprotein	BCCIP	Q9P287-4;Q9P287-3;Q9P287;Q9P287-2	24.4911	22.2327	24.0888	25.4912	26.2089	26.4299	26.0676	26.1496	26.1048
Largeneutralaminoacidstransportersmallsubunit1	SLC7A5	Q01650;Q9UM01;Q92536	26.1151	27.4611	27.2466	26.2514	26.0098	25.867	27.2316	26.6695	26.9416
Serineprotease23	PRSS23	O95084;O95084-2	23.193	24.7168	26.4669	26.1112	26.0888	25.9213	23.8703	26.4087	26.5072
Plectin	PLEC	Q15149-2	27.8304	27.8307	27.4088	28.3089	26.8706	22.9349	24.8971	23.5737	24.5093
Nucleoporin-likeprotein2	NUPL2	O15504;O15504-2;O15504-3	24.4218	24.0971	23.4139	25.4741	26.2282	26.4083	26.5308	26.6838	26.8864
Neutralalpha-glucosidaseAB	GANAB	Q14697;Q14697-2	26.0701	26.3206	26.2203	26.2501	25.9852	25.8738	26.1418	25.8441	26.1215
Peroxiredoxin-6	PRDX6	P30041	26.6151	26.4602	26.7997	25.8582	26.1869	26.0536	26.6913	26.7992	26.6348
Monocarboxylatetransporter1	SLC16A1	P53985;P53985-2	23.6752	25.5294	24.2886	25.6432	25.7462	26.6796	23.6261	24.1801	22.365
Zincfingerprotein121	ZNF121	P58317	24.9744	25.3058	23.9891	25.9638	26.2544	25.8319	25.4737	25.9625	25.8326
Survivalofmotorneuron-related-splicingfactor30	SMNDC1	O75940	21.946	25.4731	23.1568	25.8925	26.1023	26.0182	25.7562	26.0086	25.6234
L-lactatedehydrogenaseAchain	LDHA	P00338;P00338-3;P00338-4;P00338-5;P00338-2;Q6ZMR3;P07864	26.2646	27.8395	27.6077	25.751	26.2107	26.0273	27.0965	26.6109	27.1765
Spermatogenesis-associatedprotein5	SPATA5	Q8NB90;Q8NB90-2;Q8NB90-3	22.9107	24.707	22.3966	26.167	25.617	26.1955	26.0023	25.7388	26.0221
GTPaseEra;mitochondrial	ERAL1	O75616;O75616-2	25.9126	22.8565	25.7386	26.3295	25.4626	26.1566	25.6537	25.7362	25.4834
Peptidyl-prolylcis-transisomeraseH	PPIH	O43447;O43447-2	23.7478	23.6526	24.3435	25.9701	25.993	25.9394	26.377	25.9607	26.2846
ProteinELYS	AHCTF1	Q8WYP5;Q8WYP5-3;Q8WYP5-2	23.9927	23.7811	24.8334	25.8194	25.9017	26.1814	26.4123	26.0997	26.7798
ATP-bindingcassettesub-familyGmember2	ABCG2	Q9UNQ0-2;Q9UNQ0	25.6433	25.8122	26.2098	27.2463	24.9492	25.6955	25.7086	24.2584	26.0144
Cleavageandpolyadenylationspecificityfactorsubunit4	CPSF4	O95639;O95639-3;O95639-2;A6NMK7	26.2139	25.769	26.3259	25.8404	25.962	26.0378	26.4482	26.1279	26.8032
T-complexprotein1subuniteta	CCT7	Q99832-3;Q99832;Q99832-4;Q99832-2	25.346	25.0088	26.603	25.9112	26.1729	25.7505	26.7647	26.7915	27.0724
Ataxin-2-likeprotein	ATXN2L	Q8WWM7-6;Q8WWM7-8;Q8WWM7-5;Q8WWM7-4;Q8WWM7-9;Q8WWM7-2;Q8WWM7;Q8WWM7-3;Q8WWM7-7	23.0594	24.6159	23.806	24.8119	26.3399	26.6024	26.0601	26.047	26.1901
Actin-relatedprotein2/3complexsubunit5-likeprotein	ARPC5L	Q9BPX5	26.7516	26.6182	26.2348	27.9299	23.917	25.9023	24.043	24.4174	22.6091
Cingulin	CGN	Q9P2M7;Q9P2M7-2	26.456	25.2948	25.0405	28.7842	24.7395	24.2216	22.5297	23.3842	24.0338
Zincfingerprotein512	ZNF512	Q96ME7-2;Q96ME7-3;Q96ME7	24.115	24.2892	24.5452	26.2959	25.4574	25.9547	26.1947	25.9513	26.3098
Glutamine--tRNAligase	QARS	P47897;P47897-2	25.7093	26.1729	26.13	25.8694	25.9517	25.8599	26.6081	26.4987	26.5623
Bystin	BYSL	Q13895	23.5221	24.5161	25.0084	26.0063	25.8582	25.8054	26.6874	26.6483	26.4587
DNAreplicationlicensingfactorMCM5	MCM5	P33992	25.4572	26.3497	25.8667	26.3524	25.7833	25.5318	26.1675	26.0186	25.8897
ZincfingerCCCHdomain-containingprotein3	ZC3H3	Q8IXZ2;Q8IXZ2-2	23.3641	23.6921	23.7257	24.7229	27.2715	25.6535	30.318	29.9832	29.9993
Sodium/potassium-transportingATPasesubunitalpha-1	ATP1A1	P05023-3;P05023-4;P05023;P05023-2;P13637;P13637-2;P13637-3;P50993;Q13733;P20648	23.49	26.6281	26.5052	26.1922	25.6487	25.804	26.7365	25.647	25.693
Inosine-5-monophosphatedehydrogenase2	IMPDH2	P12268;P20839-2;P20839-4;P20839;P20839-3;P20839-7;P20839-5;P20839-6	26.1062	26.1482	26.0298	25.7004	26.1691	25.7641	26.9058	26.6483	26.6202
Pre-mRNA-splicingfactorSYF2	SYF2	O95926;O95926-2	22.8198	24.1451	23.1134	24.6021	26.5331	26.4933	24.7133	26.8103	26.7768
THAPdomain-containingprotein11	THAP11	Q96EK4	25.3678	25.3284	23.9699	26.0959	25.8663	25.6639	25.7438	25.382	25.7779
Eukaryotictranslationinitiationfactor3subunitB	EIF3B	P55884;P55884-2	26.236	25.9959	24.0186	26.0311	25.8866	25.6948	26.3857	26.5576	26.4707
Cyclin-T1	CCNT1	O60563;O60563-2	26.7094	26.913	27.0659	24.7884	26.0776	26.7392	26.6875	26.9926	26.9317
ADP-ribosylationfactor-likeprotein6-interactingprotein4	ARL6IP4	Q66PJ3-2;Q66PJ3;Q66PJ3-7;Q66PJ3-5;Q66PJ3-6	31.4942	31.6809	32.1253	23.9208	26.942	26.7408	25.6882	26.2651	25.8412
E3ubiquitin-proteinligaseTRIM56	TRIM56	Q9BRZ2;Q9BRZ2-2;Q9BRZ2-3	23.6435	25.0682	24.1917	24.5091	26.303	26.7861	26.9235	27.4282	27.0644
Borealin	CDCA8	Q53HL2	25.0313	24.8729	25.7884	25.4536	26.3266	25.802	27.0043	26.8125	27.0912
tRNA(uracil-5-)-methyltransferasehomologA	TRMT2A	Q8IZ69-2;Q8IZ69	25.2461	23.5133	24.5377	25.8181	25.8573	25.8462	26.1911	26.0203	25.934
39SribosomalproteinL3;mitochondrial	MRPL3	P09001	23.7521	25.3107	25.4043	25.9798	25.6187	25.9193	26.2399	26.1121	26.1811
28SribosomalproteinS35;mitochondrial	MRPS35	P82673;P82673-2	23.0756	24.3415	22.9899	25.8887	25.8048	25.8214	24.868	25.595	23.419
Transcriptionalrepressorp66-beta	GATAD2B	Q8WXI9	27.3729	27.073	26.7895	26.8854	25.6309	24.9984	25.14	25.1124	25.457
T-complexprotein1subunitzeta	CCT6A	P40227;P40227-2	25.57	23.5328	23.0036	26.5587	25.3077	25.6457	26.7655	26.9217	26.9824
Lamin-B2	LMNB2	Q03252	25.6975	24.7244	25.6843	26.2826	25.8392	25.3634	25.8377	25.5427	25.5478
Programmedcelldeathprotein6	PDCD6	O75340-2;O75340	25.9257	25.9969	26.1809	25.8475	25.7811	25.8421	25.1759	25.2432	25.3524
28SribosomalproteinS25;mitochondrial	MRPS25	P82663-2;P82663;P82663-3	23.887	24.1725	22.7449	25.7564	25.7956	25.915	26.3617	23.8759	23.9565
39SribosomalproteinL11;mitochondrial	MRPL11	Q9Y3B7-2;Q9Y3B7;Q9Y3B7-3	24.0205	23.9355	25.3095	25.7246	25.8926	25.8112	26.1755	26.3135	26.2382
TranscriptionalrepressorCTCF	CTCF	P49711;P49711-2	22.8067	23.8549	24.6594	25.4904	25.8273	26.1071	27.017	26.496	26.8609
Neuropathytargetesterase	PNPLA6	Q8IY17-2;Q8IY17-3;Q8IY17;Q8IY17-4;Q8IY17-5;Q6ZV29-3;Q6ZV29-4;Q6ZV29;Q6ZV29-5	25.3106	23.1946	24.5979	26.5196	25.6513	25.2514	24.6987	25.3611	25.3502
Stromalcell-derivedfactor2-likeprotein1	SDF2L1	Q9HCN8	23.4267	26.8962	26.865	24.6748	26.3446	26.3895	23.9268	24.5094	26.5586
Structuralmaintenanceofchromosomesprotein2	SMC2	O95347;O95347-2	25.1232	24.1787	25.4841	26.0431	25.769	25.595	26.6409	26.679	26.5252
Transcriptionelongationfactor;mitochondrial	TEFM	Q96QE5;Q96QE5-4	25.0602	23.8931	25.796	24.7254	26.0982	26.5525	26.3382	26.3647	26.4862
Mortalityfactor4-likeprotein2	MORF4L2	Q15014	23.3298	23.7664	25.209	25.7777	25.8572	25.7071	26.4635	26.4059	26.5328
DNAdamage-bindingprotein1	DDB1	Q16531;Q16531-2	25.6443	24.6205	23.4171	26.3135	25.5878	25.4249	25.3548	25.3994	25.3612
Geneticsuppressorelement1	GSE1	Q14687-2;Q14687-3;Q14687	25.5239	26.3365	26.0213	26.5118	25.559	25.2396	23.723	22.9365	24.3267
Cold-inducibleRNA-bindingprotein	CIRBP	Q14011;Q14011-2	23.4856	25.7381	23.7056	25.7046	25.7975	25.8068	23.7758	24.4185	24.4598
RNA-bindingprotein26	RBM26	Q5T8P6-3;Q5T8P6-2;Q5T8P6;Q5T8P6-5;Q5T8P6-4;Q5T8P6-6	25.209	26.0598	26.059	25.2941	26.0658	25.9085	26.7722	26.8576	26.8734
HeterogeneousnuclearribonucleoproteinL-like	HNRNPLL	Q8WVV9-5;Q8WVV9-4;Q8WVV9;Q8WVV9-3;Q8WVV9-2	24.3269	24.9353	24.5196	25.9393	25.5159	25.8051	25.4073	25.3696	25.3021
Liprin-beta-1	PPFIBP1	Q86W92-2;Q86W92-4;Q86W92;Q86W92-3;Q86W92-5;Q8ND30-3;Q8ND30-2;Q8ND30	26.6016	26.6411	26.578	25.4397	25.8978	25.9214	26.431	26.7455	26.7085
ProteintransportproteinSec61subunitalphaisoform1;ProteintransportproteinSec61subunitalphaisoform2	SEC61A1;SEC61A2	P61619;Q9H9S3-2;Q9H9S3-3;Q9H9S3;P61619-3	26.8677	27.3111	27.2864	23.8711	26.8283	26.5239	27.5424	27.2543	27.3729
Coronin-2A	CORO2A	Q92828	27.2242	25.4538	24.2938	28.5837	25.0413	23.5756	24.2764	24.0512	22.2896
NucleosidediphosphatekinaseB;Putativenucleosidediphosphatekinase;NucleosidediphosphatekinaseA	NME2;NME2P1;NME1	P22392;P22392-2;O60361;P15531;P15531-2	22.7994	25.9456	25.1769	25.8821	25.6301	25.6734	22.2157	24.428	25.5603
2;3-cyclic-nucleotide3-phosphodiesterase	CNP	P09543-2;P09543	26.1178	26.0206	23.5241	25.8418	25.6844	25.6229	25.6061	25.7054	25.9195
Double-strandedRNA-specificeditase1	ADARB1	P78563;P78563-5;P78563-2;P78563-3;P78563-4;P78563-6	23.244	22.4921	24.5378	26.0902	25.6155	25.425	25.7848	25.7216	25.5035
UPF0711proteinC18orf21	C18orf21	Q32NC0;Q32NC0-2	25.0451	23.5615	24.5602	25.1283	25.9169	26.019	26.3508	26.3608	26.1828
Delta(24)-sterolreductase	DHCR24	Q15392-2;Q15392	25.7421	25.6967	23.8468	25.7004	25.5552	25.8016	26.2779	25.8626	25.9397
DNA-directedRNApolymerasesI;II;andIIIsubunitRPABC3	POLR2H	P52434;P52434-3;P52434-4;P52434-2;P52434-5	23.4614	22.6939	25.6947	23.9603	26.4481	26.6479	26.5654	26.4514	26.6062
Prolyl4-hydroxylasesubunitalpha-1	P4HA1	P13674-3;P13674-2;P13674	23.3371	24.5761	24.6322	25.6617	25.8988	25.4892	23.8304	24.0326	24.7901
DNA-directedRNApolymeraseIIsubunitRPB3	POLR2C	P19387	24.8467	25.5618	23.1924	25.399	25.7349	25.9035	25.8281	25.8503	25.7787
Hydroxysteroiddehydrogenase-likeprotein2	HSDL2	Q6YN16-2;Q6YN16	22.4609	26.5714	27.325	25.7699	25.7922	25.4309	25.7439	26.1351	25.9695
rRNAmethyltransferase3;mitochondrial	RNMTL1	Q9HC36	23.3903	26.0641	23.7392	23.0382	27.0157	26.9346	27.5409	27.2686	27.7439
Testis-specificY-encoded-likeprotein1	TSPYL1	Q9H0U9	25.6887	24.8442	23.8422	25.6852	25.656	25.6294	26.0328	25.6811	26.2289
Unconventionalmyosin-Vb	MYO5B	Q9ULV0;Q9ULV0-2;Q9ULV0-3	28.9398	27.0586	27.9044	28.7075	25.4342	22.8276	23.1663	23.1105	23.2714
GTP-bindingprotein10	GTPBP10	A4D1E9;A4D1E9-2	23.8958	23.843	24.9637	25.0679	25.9512	25.9047	26.1172	25.537	25.4803
ADP-ribosylationfactor4	ARF4	P18085	26.3352	25.2514	26.4557	26.6861	25.2764	24.9453	26.4227	26.0498	26.2491
UncharacterizedproteinC1orf131	C1orf131	Q8NDD1-2;Q8NDD1;Q8NDD1-3;Q8NDD1-4	23.6631	23.5761	24.4801	24.5088	26.3205	26.0572	26.348	26.7112	26.4499
Microtubule-actincross-linkingfactor1;isoforms1/2/3/5	MACF1	Q9UPN3;Q9UPN3-4;Q9UPN3-3;Q9UPN3-2;Q9UPN3-5	27.4473	27.1003	26.822	28.458	25.5122	22.9117	23.0516	26.9654	23.3899
MitochondrialimportinnermembranetranslocasesubunitTim23;PutativemitochondrialimportinnermembranetranslocasesubunitTim23B	TIMM23;TIMM23B	O14925;Q5SRD1	26.4997	26.9251	26.9107	25.41	25.5542	25.9108	26.3209	26.7908	26.4505
DNA-directedRNApolymerasesI;II;andIIIsubunitRPABC5	POLR2L	P62875	23.8991	23.941	23.8536	24.9699	25.674	26.2309	26.2399	26.2363	26.1753
CaseinkinaseIIsubunitbeta	CSNK2B	P67870	25.0298	23.1243	24.222	25.8519	25.367	25.6113	25.8602	25.7998	22.9169
FourandahalfLIMdomainsprotein2	FHL2	Q14192	22.4631	26.4971	24.4277	25.2675	26.2277	25.3215	24.0378	25.3552	24.3457
Survivalmotorneuronprotein	SMN1	Q16637-4;Q16637-2;Q16637-3;Q16637	26.0927	25.3357	23.4434	25.8029	25.3912	25.5775	23.2938	25.3276	25.2142
ProteinSGT1	ECD	O95905;O95905-3;O95905-2	24.6577	24.4455	25.4293	26.8862	24.9673	24.8918	25.4693	24.2786	24.086
PeroxisomalmembraneproteinPEX14	PEX14	O75381-2;O75381	22.9882	23.4244	24.4888	25.7767	25.6495	25.2726	24.3535	23.5749	21.2718
Eukaryotictranslationinitiationfactor3subunitA	EIF3A	Q14152-2;Q14152	24.433	25.5159	24.0581	26.3011	25.1219	25.2714	26.0768	25.6803	25.6006
YTHdomain-containingfamilyprotein2	YTHDF2	Q9Y5A9;Q9Y5A9-2;Q9BYJ9-2	25.1829	22.909	24.5508	26.036	25.5522	25.1021	25.4814	25.7289	25.4602
Guaninenucleotide-bindingproteinsubunitbeta-4	GNB4	Q9HAV0	22.9547	24.5816	24.4978	26.7344	25.1161	24.8186	23.7355	23.1771	23.5512
Transcriptionfactor20	TCF20	Q9UGU0-2;Q9UGU0	22.548	22.3126	24.2499	25.1553	25.7491	25.7443	24.6728	23.2424	24.4516
Exportin-1	XPO1	O14980	22.9272	26.0935	25.7937	25.8166	25.2853	25.5327	26.5262	26.0233	26.0977
Ankyrinrepeatdomain-containingprotein17	ANKRD17	O75179-6;O75179-7;O75179-2;O75179;O75179-3;O75179-4;O75179-5	23.4779	22.671	23.5892	25.5746	25.7293	25.3276	25.8698	25.9112	25.6515
Cdc42effectorprotein1	CDC42EP1	Q00587-2;Q00587	23.0144	23.6606	23.6565	26.2096	25.2541	25.1502	25.4372	23.7669	22.4773
Cellcycleandapoptosisregulatorprotein2	CCAR2	Q8N163-2;Q8N163	24.2845	23.7187	23.8109	25.378	25.5456	25.6885	25.8702	25.363	25.7423
BUD13homolog	BUD13	Q9BRD0;Q9BRD0-2	23.7915	25.0245	23.5902	24.1232	26.3535	26.0781	26.7655	26.798	26.5932
UncharacterizedproteinC12orf43	C12orf43	Q96C57	24.465	23.6507	22.9956	24.6516	26.1973	25.6744	26.8098	26.2991	26.5482
RacGTPase-activatingprotein1	RACGAP1	Q9H0H5	24.2019	24.1192	24.0594	26.0381	25.4597	25.0216	25.7921	25.969	25.758
RNA-bindingprotein3	RBM3	P98179	24.2238	26.2857	23.7351	25.5015	25.5574	25.4131	21.9681	23.5167	23.5859
UncharacterizedproteinC17orf85	C17orf85	Q53F19;Q53F19-2	23.3145	24.1409	22.9344	25.16	25.6004	25.7098	25.5592	22.4458	25.3995
ProteinSEC13homolog	SEC13	P55735-2;P55735;P55735-4;P55735-3	24.0246	25.2099	24.0465	26.2602	25.3159	24.8908	23.0254	25.4029	24.7316
60SribosomalproteinL26-like1	RPL26L1	Q9UNX3	22.2076	25.2423	24.051	26.9448	25.7892	23.7196	28.1527	28.2588	28.3869
AminoacyltRNAsynthasecomplex-interactingmultifunctionalprotein1;Endothelialmonocyte-activatingpolypeptide2	AIMP1	Q12904;Q12904-2	23.977	24.2675	23.7779	25.6399	25.3794	25.4288	25.9978	25.8444	25.7676
39SribosomalproteinL14;mitochondrial	MRPL14	Q6P1L8	26.6174	27.214	26.4609	25.8436	25.3683	25.2242	26.2001	26.6298	25.0247
Sideroflexin-3	SFXN3	Q9BWM7	23.5955	25.8424	25.6629	25.4422	25.4203	25.5709	25.9776	26.1277	26.2184
26Sproteasomenon-ATPaseregulatorysubunit2	PSMD2	Q13200-3;Q13200;Q13200-2	24.4791	26.1457	22.6373	25.9527	25.3626	25.1154	26.5077	26.8821	26.6217
Histone-lysineN-methyltransferaseNSD2	WHSC1	O96028;O96028-5;O96028-3;O96028-6;O96028-4;O96028-2;O96028-7	24.4199	23.923	24.638	24.9386	25.7584	25.7254	25.6525	26.1577	26.0593
Uvealautoantigenwithcoiled-coildomainsandankyrinrepeats	UACA	Q9BZF9-2;Q9BZF9	26.7172	26.1153	26.1431	27.195	24.9906	24.2124	25.0174	23.3469	22.7945
ProteinHEXIM1	HEXIM1	O94992	24.5495	24.6235	23.1861	24.5283	26.0629	25.7889	25.969	25.5421	25.781
Histonedeacetylase1	HDAC1	Q13547	23.7255	24.9267	24.6558	25.9175	24.9901	25.4676	22.8924	25.8834	25.6208
RNA-bindingprotein42	RBM42	Q9BTD8-4;Q9BTD8-2;Q9BTD8-3;Q9BTD8	23.2819	24.6329	24.5786	25.4257	25.4724	25.4565	25.5837	25.6258	25.4063
Sortingnexin-9	SNX9	Q9Y5X1	22.9958	24.7988	25.0465	25.851	25.516	24.9797	22.4229	25.458	23.4164
Coatomersubunitbeta	COPB1	P53618	23.6569	24.0339	24.8263	25.8521	25.1789	25.2829	26.1851	25.7448	26.3024
Cytoplasmicdynein1heavychain1	DYNC1H1	Q14204	26.2037	26.4172	24.0818	26.0261	25.9735	24.3028	26.4692	26.2742	26.2654
Eukaryotictranslationinitiationfactor3subunitC;Eukaryotictranslationinitiationfactor3subunitC-likeprotein	EIF3C;EIF3CL	Q99613-2;Q99613;B5ME19	23.7886	26.1112	25.6657	25.6214	25.3948	25.2645	26.3373	25.9327	26.0432
Haptoglobin;Haptoglobinalphachain;Haptoglobinbetachain	HP	P00738-2;P00738;P00739;P00739-2	27.1718	26.9983	27.1843	23.7944	26.0279	26.4413	25.6372	25.7935	23.8326
Ribonuclease3	DROSHA	Q9NRR4;Q9NRR4-2;Q9NRR4-4;Q9NRR4-3	25.0494	23.6735	25.5176	24.2724	26.0972	25.8884	25.6089	25.5874	25.8693
Sphingosine-1-phosphatelyase1	SGPL1	O95470	24.4176	23.9625	25.3541	24.2134	25.9793	26.065	26.372	26.54	26.556
HistonedeacetylasecomplexsubunitSAP30	SAP30	O75446	25.0846	22.7826	25.4097	25.0341	25.6629	25.5478	25.8186	26.1928	26.2798
RNAbindingmotifprotein;X-linked-like-1	RBMXL1	Q96E39	23.647	24.5049	24.5822	24.3238	25.6757	26.2436	26.1638	26.2806	26.3754
Alpha-adducin	ADD1	P35611-2;P35611-6;P35611;P35611-3;P35611-4;P35611-5;P35612-2;P35612-8;P35612-9;P35612-4;P35612-3;P35612	26.032	25.8002	24.2299	25.6752	25.2564	25.3077	24.992	23.9599	21.8961
Thioredoxindomain-containingprotein5	TXNDC5	Q8NBS9-2;Q8NBS9	24.5112	26.9605	26.9587	23.8804	26.4132	25.9407	27.0094	27.3005	26.443
C-1-tetrahydrofolatesynthase;cytoplasmic;Methylenetetrahydrofolatedehydrogenase;Methenyltetrahydrofolatecyclohydrolase;Formyltetrahydrofolatesynthetase;C-1-tetrahydrofolatesynthase;cytoplasmic;N-terminallyprocessed	MTHFD1	P11586	26.0926	26.5415	26.0806	25.9833	24.9519	25.2971	26.4626	26.1574	26.6349
TFIIHbasaltranscriptionfactorcomplexhelicaseXPBsubunit	ERCC3	P19447	22.8304	24.4419	24.6865	25.1792	25.4668	25.5849	26.4374	26.5304	26.2576
ProteinECT2	ECT2	Q9H8V3-2;Q9H8V3-4;Q9H8V3;Q9H8V3-3	23.0545	24.135	24.9287	25.4844	25.3725	25.3672	25.8924	26.1501	26.0191
Serinehydroxymethyltransferase;mitochondrial	SHMT2	P34897-3;P34897-2;P34897;P34896-4;P34896-3;P34896-2;P34896	23.5095	26.4538	24.482	26.4479	23.667	26.0986	23.8563	26.6044	23.9531
Unconventionalmyosin-Ib	MYO1B	O43795-2;O94832;Q8N1T3-3;Q8N1T3	27.5611	26.4671	26.4562	26.7653	26.4035	23.0337	23.5044	22.8678	23.5709
HistoneH2Atype2-B	HIST2H2AB	Q8IUE6	23.201	25.1632	23.421	25.0701	25.9869	25.1431	23.5379	26.0619	25.7426
AminoacyltRNAsynthasecomplex-interactingmultifunctionalprotein2	AIMP2	Q13155	23.7847	23.2429	26.5099	23.7053	26.0309	26.4581	27.268	26.9193	26.6524
UPF0428proteinCXorf56	CXorf56	Q9H5V9-3;Q9H5V9;Q9H5V9-2	23.4022	24.2101	25.7137	25.2765	25.5674	25.3434	25.8305	26.4136	26.2775
ATP-dependent6-phosphofructokinase;livertype	PFKL	P17858;P17858-2	26.3041	26.7636	26.6136	25.6796	25.1873	25.2815	25.6204	25.8842	25.7264
TumorsuppressorARF	CDKN2A	Q8N726;Q8N726-2	23.7466	25.0404	24.7292	25.7652	25.2769	25.089	26.2399	26.1988	26.2885
Interferon-induced;double-strandedRNA-activatedproteinkinase	EIF2AK2	P19525-2;P19525	23.7373	24.2516	25.0226	25.1981	25.5057	25.38	25.4044	25.8104	25.3614
RNA-bindingprotein4	RBM4	Q9BWF3	22.8758	24.9026	23.3206	23.4701	26.2163	26.3798	26.3463	26.3779	26.2593
RibonucleasePproteinsubunitp38	RPP38	P78345	24.6717	23.6329	22.794	23.9987	25.9889	26.0461	27.017	27.2108	27.0919
Chromoboxproteinhomolog5	CBX5	P45973	25.2076	25.8887	25.5787	25.0707	25.509	25.4365	26.0205	25.3963	26.0478
ClathrinlightchainB	CLTB	P09497-2;P09497	29.4117	28.4812	28.4347	26.4805	26.2464	23.2788	22.6531	23.9478	24.0916
Chromodomain-helicase-DNA-bindingprotein7;Chromodomain-helicase-DNA-bindingprotein8;Chromodomain-helicase-DNA-bindingprotein9	CHD7;CHD8;CHD9	Q9P2D1;Q9HCK8-2;Q9HCK8;Q3L8U1-2;Q3L8U1-3;Q3L8U1;Q8TD26;Q9P2D1-2;Q9P2D1-3	23.525	23.7077	24.6472	25.5896	25.2522	25.156	25.4769	25.6166	25.6122
Ubiquitincarboxyl-terminalhydrolase10	USP10	Q14694;Q14694-3;Q14694-2	24.4599	23.6474	24.7671	25.2819	25.5561	25.1527	23.331	24.9786	23.3339
Condensin-2complexsubunitD3	NCAPD3	P42695	24.0443	24.8507	23.4392	25.2999	25.2501	25.4324	25.3517	25.5497	25.3794
Spatacsin	SPG11	Q96JI7-3;Q96JI7	23.5798	23.8884	23.1036	28.4415	23.3845	24.1513	22.8582	24.4958	23.4948
Coatomersubunitbeta	COPB2	P35606-2;P35606	22.8128	23.433	23.8374	24.3325	25.8169	25.8237	27.0302	27.1898	27.0756
Monocarboxylatetransporter4	SLC16A3	O15427	22.8964	26.1377	24.1848	25.3845	25.3501	25.2103	26.4198	25.8256	25.8813
Translocon-associatedproteinsubunitdelta	SSR4	P51571	26.2861	26.7052	26.5707	23.6389	26.3518	25.9508	27.0543	26.5012	26.5721
39SribosomalproteinL24;mitochondrial	MRPL24	Q96A35	24.4021	25.0588	24.6783	24.0803	25.6671	26.1661	25.6419	25.3503	25.6064
HMGboxtranscriptionfactorBBX	BBX	Q8WY36-2;Q8WY36;Q8WY36-3	25.4678	23.4754	24.2202	23.9032	25.7408	26.2572	26.132	26.354	26.2949
Cyclin-dependentkinase9	CDK9	P50750;P50750-2	26.2382	26.2118	26.3234	23.5656	26.3581	25.9699	26.3389	26.8242	26.3678
tRNA(adenine(58)-N(1))-methyltransferasecatalyticsubunitTRMT61A	TRMT61A	Q96FX7	24.9815	25.6543	24.6722	23.2618	26.3361	26.2956	26.0803	26.2196	25.947
DnaJhomologsubfamilyCmember11	DNAJC11	Q9NVH1-3;Q9NVH1;Q9NVH1-2	24.9255	23.8981	24.1987	25.8919	25.001	24.9975	23.3957	23.1336	23.0758
Innercentromereprotein	INCENP	Q9NQS7-2;Q9NQS7;Q7Z3H0-2	24.2429	23.4828	24.3889	25.4229	25.12	25.3332	25.0892	23.5239	23.861
Signal-inducedproliferation-associated1-likeprotein1	SIPA1L1	O43166-3;O43166-2;O43166	28.0657	26.6757	26.3719	28.4809	23.9537	23.4264	24.0646	24.0649	23.9052
Fattyaldehydedehydrogenase	ALDH3A2	P51648;P51648-2;P48448;P43353-2;P30838;P43353	24.2352	24.2798	25.7206	25.6472	25.0879	25.112	25.5433	25.4533	25.2031
Glutaminyl-peptidecyclotransferase-likeprotein	QPCTL	Q9NXS2-3;Q9NXS2	22.5186	25.4774	23.5525	26.7163	24.5722	24.5406	25.6576	23.1804	24.361
Calnexin	CANX	P27824;P27824-2;P27824-3	25.7181	25.7934	25.7238	25.1701	25.3415	25.3034	25.9215	26.3961	26.3866
RibonucleasePproteinsubunitp29	POP4	O95707	23.9447	24.7554	23.9867	24.019	25.8842	25.9053	26.4085	26.4951	26.6893
39SribosomalproteinL37;mitochondrial	MRPL37	Q9BZE1	25.6639	23.7104	25.267	25.2882	25.2543	25.2544	23.9614	24.2645	23.6917
Flapendonuclease1	FEN1	P39748;P39748-2	23.5078	23.1865	24.613	25.3037	25.6953	24.787	26.3618	26.5661	26.3089
ReplicationfactorCsubunit4	RFC4	P35249;P35249-2	23.0826	24.4183	24.0986	25.2908	25.1272	25.3674	23.9809	25.0992	24.9724
AF4/FMR2familymember4	AFF4	Q9UHB7-2;Q9UHB7;Q9UHB7-3	25.655	23.131	26.1214	24.777	25.5303	25.4759	26.3426	26.1887	26.6101
Spectrinalphachain;non-erythrocytic1	SPTAN1	Q13813-2	24.939	23.8561	24.4303	28.5827	23.8443	23.3484	24.5846	24.757	23.0564
ProteinS100-A4	S100A4	P26447	23.0859	25.7486	26.6584	27.0931	24.2026	24.4666	26.9112	27.4338	27.2757
Transmembraneprotein131	TMEM131	Q92545	25.1816	24.5146	23.6799	24.9967	25.2663	25.4941	25.3204	25.2948	25.3278
Plastin-2	LCP1	P13796;P13796-2	26.4758	27.1897	27.4068	23.6478	25.9805	26.1278	26.3844	26.2022	26.3284
LargesubunitGTPase1homolog	LSG1	Q9H089	24.5221	24.9586	23.9483	25.8769	25.115	24.7477	25.0862	24.6545	24.924
Gigaxonin	GAN	Q9H2C0	26.939	25.5886	26.1607	25.5517	25.1407	25.0329	22.5976	23.9254	24.5475
Gem-associatedprotein5	GEMIN5	Q8TEQ6	23.3318	26.1392	24.1534	25.7179	23.7181	26.2776	26.3422	26.1916	25.8766
TranscriptioninitiationfactorTFIIDsubunit2	TAF2	Q6P1X5	23.0808	25.3201	25.8523	23.9959	25.6643	26.0519	26.7378	26.8687	26.2636
ProteinkinaseCdelta-bindingprotein	PRKCDBP	Q969G5	24.2411	23.8382	25.4479	24.6296	28.0234	23.0523	27.8667	23.9539	27.8304
Single-strandedDNA-bindingprotein;mitochondrial	SSBP1	Q04837	24.6254	24.8195	23.7241	25.4341	25.12	25.1292	24.8598	25.1456	25.2833
Chromoboxproteinhomolog8	CBX8	Q9HC52;O95503	23.7428	22.9855	22.8917	25.3754	25.135	25.1345	26.087	26.0121	26.3994
Hemicentin-1	HMCN1	Q96RW7-2;Q96RW7	27.6119	24.3008	28.1346	22.9335	23.6852	29.0141	23.2722	24.0104	24.3726
RibonucleasePproteinsubunitp25-likeprotein	RPP25L	Q8N5L8	22.6768	23.4145	25.0027	24.897	25.2431	25.4812	25.6469	25.4229	25.3573
Protein-L-isoaspartateO-methyltransferasedomain-containingprotein1	PCMTD1	Q96MG8;Q96MG8-2	27.4665	28.5773	28.4439	24.6448	25.2703	25.7028	22.8331	22.6561	25.1044
DNAtopoisomerase2-beta	TOP2B	Q02880-2;Q02880	22.1751	24.0319	25.1729	25.4083	25.0667	25.131	22.2917	25.3002	26.2411
Roundspermatidbasicprotein1-likeprotein	RSBN1L	Q6PCB5;Q6PCB5-2	25.1153	24.5419	24.237	23.7553	25.6992	26.1294	26.3998	26.3711	26.558
Serine/threonine-proteinphosphatase2A65kDaregulatorysubunitAalphaisoform	PPP2R1A	P30153	24.3929	25.4073	24.1477	24.9548	25.4314	25.1866	25.7349	25.257	23.1839
UPF0488proteinC8orf33	C8orf33	Q9H7E9;Q9H7E9-2	23.2537	24.823	25.1307	25.7612	26.2429	23.5624	26.942	26.9519	27.5131
39SribosomalproteinL43;mitochondrial	MRPL43	Q8N983-4;Q8N983-3;Q8N983-2;Q8N983;Q8N983-6;Q8N983-7	24.4566	24.6629	24.1866	25.1813	25.1261	25.2577	24.6728	24.6141	24.7389
Endoplasmicreticulumresidentprotein44	ERP44	Q9BS26	24.6277	25.5106	25.9284	24.47	25.6641	25.4108	25.1709	24.0519	24.6565
Ezrin;Moesin;Radixin	EZR;MSN;RDX	P15311;P26038;P35241;P35241-5;P35241-4;P35241-3	25.1022	25.5871	25.5193	25.4971	25.1251	24.9021	23.5763	22.8286	22.6216
PHDandRINGfingerdomain-containingprotein1	PHRF1	Q9P1Y6-3;Q9P1Y6;Q9P1Y6-2	22.9775	23.3747	25.0031	24.7698	25.3428	25.4029	25.3496	25.8531	25.8761
DNA-directedRNApolymerasesI;II;andIIIsubunitRPABC4	POLR2K	P53803	24.3303	23.3869	24.2495	24.5307	25.3858	25.5967	23.2176	23.6028	25.8097
ProbableglobaltranscriptionactivatorSNF2L2	SMARCA2	P51531-2;P51531	24.996	23.1329	24.6964	25.295	25.1157	25.1005	25.3431	25.5135	25.5631
26Sproteasomenon-ATPaseregulatorysubunit11	PSMD11	O00231;O00231-2	22.3316	25.0982	24.7752	25.5252	25.0886	24.8938	25.8633	25.5812	25.6272
Peptidyl-prolylcis-transisomerase-like3	PPIL3	Q9H2H8;Q9H2H8-2	25.5482	26.0304	26.3279	23.3161	25.8988	26.2562	26.2794	26.5835	26.3647
ATP-dependentClpproteaseATP-bindingsubunitclpX-like;mitochondrial	CLPX	O76031	25.4779	25.6278	25.6842	25.1994	25.2038	25.0668	25.6326	25.2931	24.6294
Sortingnexin-33	SNX33	Q8WV41	26.7489	26.0313	26.1439	27.5229	25.5306	22.3893	22.9634	22.2631	23.5707
Disabledhomolog2	DAB2	P98082-3;P98082;P98082-2	28.9373	28.8019	28.2964	25.7535	25.3318	24.3571	23.6687	24.2208	24.6583
Flotillin-1	FLOT1	O75955;O75955-2	24.061	23.6868	23.875	26.1937	24.6005	24.6323	24.5467	23.2496	23.4261
Erlin-1	ERLIN1	O75477	25.9683	26.0129	25.8476	26.0251	24.3343	25.0559	26.0527	25.8065	25.7771
Ran-specificGTPase-activatingprotein	RANBP1	P43487-2;P43487	25.5007	23.6328	25.0621	25.0681	25.1685	25.1641	25.6844	26.0853	25.9173
Gpatchdomain-containingprotein1	GPATCH1	Q9BRR8	23.1954	24.6861	25.04	24.7099	25.1124	25.5663	25.5498	25.5279	25.7827
Probablehelicasesenataxin	SETX	Q7Z333-3;Q7Z333;Q7Z333-4	24.965	24.9553	23.9659	24.6904	25.2164	25.4696	26.0845	23.9122	25.7666
Serumparaoxonase/arylesterase2	PON2	Q15165-3;Q15165-1;Q15165	25.416	24.0198	25.3393	25.7833	25.0155	24.5514	25.4426	25.14	25.5331
Cleavageandpolyadenylationspecificityfactorsubunit2	CPSF2	Q9P2I0	25.1801	24.101	25.7353	24.2832	25.3994	25.6168	25.6128	25.6604	22.5081
NucleolysinTIAR	TIAL1	Q01085;Q01085-2;P31483-2;P31483	24.9927	25.6155	25.6254	24.0631	25.708	25.5207	25.6711	25.5604	25.7232
Tyrosine-proteinkinaseLyn	LYN	P07948-2;P07948	24.4095	22.9574	22.8684	25.884	25.0711	24.335	24.1493	22.8345	23.977
ProteinTHEM6	THEM6	Q8WUY1	25.423	24.2757	23.4039	26.714	24.266	24.3033	24.8662	24.6983	24.1365
Importinsubunitalpha-7;Importinsubunitalpha-5;Importinsubunitalpha-5;N-terminallyprocessed;Importinsubunitalpha-6	KPNA6;KPNA1;KPNA5	O60684;P52294;O15131	25.2396	25.0245	24.1615	25.1903	25.0222	25.0537	25.2991	25.319	25.0047
28SribosomalproteinS15;mitochondrial	MRPS15	P82914	23.3252	25.2719	24.4143	24.5002	24.9255	25.8345	25.6131	22.9652	26.073
Signal-inducedproliferation-associatedprotein1	SIPA1	Q96FS4	27.3112	26.8223	27.3269	27.9326	23.5263	23.7722	22.3096	24.0485	21.8916
Flavinreductase(NADPH)	BLVRB	P30043	26.3628	27.3254	27.5853	24.419	25.1104	25.6851	26.0284	26.427	25.9886
Peroxiredoxin-4	PRDX4	Q13162	24.2534	24.0849	23.5614	28.2447	23.7246	23.2313	23.7359	29.8766	27.5799
Bcl-2-associatedtranscriptionfactor1	BCLAF1	Q9NYF8-3	24.2355	22.9283	24.1776	25.4508	23.8842	25.8643	25.7154	23.5522	26.3009
Glutaryl-CoAdehydrogenase;mitochondrial	GCDH	Q92947-2;Q92947	25.2031	26.7382	25.8586	24.6218	26.2753	24.2993	26.4273	23.6853	24.2048
Chromodomain-helicase-DNA-bindingprotein3	CHD3	Q12873-2;Q12873;Q12873-3	22.4089	26.7402	23.2766	23.8047	24.7933	26.5833	27.28	27.2444	27.3131
Fructose-bisphosphatealdolaseA	ALDOA	P04075;P04075-2	26.2086	27.3991	27.0242	24.3544	25.779	25.0467	25.9094	25.9736	25.8089
Inositolpolyphosphate5-phosphataseK	INPP5K	Q9BT40-2;Q9BT40	25.3394	25.5283	23.7662	26.8231	24.5294	23.8221	23.7815	23.6672	22.4966
Peptidyl-prolylcis-transisomerase-like2	PPIL2	Q13356;Q13356-2	24.7706	22.5786	23.2797	25.0053	25.0487	25.0985	25.0758	25.1843	24.3994
Zincfingerprotein593	ZNF593	O00488	25.6344	22.9625	23.7903	24.3892	25.4025	25.3513	26.5586	25.9909	26.1095
Metaxin-2	MTX2	O75431-2;O75431	26.4523	24.2055	26.6442	26.4334	26.3219	22.3602	22.9352	23.8634	22.3711
ProbableATP-dependentRNAhelicaseDHX35	DHX35	Q9H5Z1-2;Q9H5Z1	24.7687	24.5386	24.2629	24.7517	25.4091	24.9398	25.3877	25.2562	25.8236
Serine/threonine-proteinkinasePLK1	PLK1	P53350	24.4515	23.8733	23.8674	26.223	25.2321	23.6308	24.1081	23.7236	25.7737
Volume-regulatedanionchannelsubunitLRRC8D	LRRC8D	Q7L1W4	23.6808	23.8851	23.1854	24.7931	24.9357	25.3269	25.7291	25.5025	25.4716
Double-strand-breakrepairproteinrad21homolog	RAD21	O60216;Q9H4I0;Q9H4I0-2	23.6157	24.1521	24.2588	23.3773	26.0162	25.638	25.7365	25.8499	25.9834
Lonproteasehomolog2;peroxisomal	LONP2	Q86WA8-2;Q86WA8	25.4506	24.9022	23.9627	27.234	23.6497	24.1429	23.382	24.326	23.5565
SWI/SNF-relatedmatrix-associatedactin-dependentregulatorofchromatinsubfamilyEmember1	SMARCE1	Q969G3-2;Q969G3;Q969G3-6;Q969G3-5;Q969G3-3;Q969G3-4	24.248	25.1965	23.3772	24.9921	25.1396	24.8862	25.0778	25.4006	24.8283
Proteinsyndesmos	NUDT16L1	Q9BRJ7;Q9BRJ7-2	25.0141	22.2655	24.8116	24.4548	25.1874	25.3585	24.9505	24.9809	25.2062
ProbableATP-dependentRNAhelicaseYTHDC2	YTHDC2	Q9H6S0	25.2718	23.8289	23.5239	25.4809	23.2861	26.1711	25.7808	25.9704	26.2526
Mitochondrialthiaminepyrophosphatecarrier	SLC25A19	Q9HC21-2;Q9HC21	25.2609	25.451	25.3979	24.8906	24.9374	25.0822	25.1718	25.4478	25.0991
Bifunctionalmethylenetetrahydrofolatedehydrogenase/cyclohydrolase;mitochondrial;NAD-dependentmethylenetetrahydrofolatedehydrogenase;Methenyltetrahydrofolatecyclohydrolase	MTHFD2	P13995-2;P13995	22.7977	24.2323	24.2998	24.3736	25.1791	25.3031	24.6096	23.4789	25.9686
ProteintransportproteinSec61subunitbeta	SEC61B	P60468	23.8313	22.9583	24.4674	22.9849	25.9681	25.9	24.1674	25.3978	23.6819
Actin-relatedprotein10	ACTR10	Q9NZ32	22.6677	22.8344	22.9422	27.0642	23.2575	24.5151	23.8483	25.4997	23.3596
NucleoproteinTPR	TPR	P12270-2;P12270	24.8613	24.6541	23.0883	25.2251	25.0855	24.5177	21.9431	23.2048	25.082
Sideroflexin-1	SFXN1	Q9H9B4	22.9037	26.1693	26.012	25.6985	25.5127	23.5787	26.5686	26.26	26.4858
Glutamatedehydrogenase1;mitochondrial;Glutamatedehydrogenase2;mitochondrial	GLUD1;GLUD2	P00367;P00367-3;P00367-2;P49448	25.8669	25.49	25.1148	25.6829	24.442	24.622	25.0826	24.6861	25.0552
Long-chain-fatty-acid--CoAligase3	ACSL3	O95573	22.6485	26.0107	26.0819	25.5969	24.2258	24.915	25.7921	26.0967	25.6032
DBIRDcomplexsubunitZNF326	ZNF326	Q5BKZ1-3	23.995	23.7185	24.4028	23.9931	25.3158	25.4033	22.8912	23.4911	22.0498
Pre-mRNA-splicingfactorCWC22homolog	CWC22	Q9HCG8	22.916	23.6353	24.1058	25.5653	24.0389	25.0864	25.3276	24.4501	25.2613
ADP/ATPtranslocase1	SLC25A4	P12235	25.9213	26.3382	26.1114	24.4285	25.1156	25.1327	25.5567	25.8292	25.7594
Coiled-coildomain-containingprotein12	CCDC12	Q8WUD4	24.3333	23.7836	24.4572	22.8079	25.8502	26.0106	26.0952	22.2695	26.4648
ProteinPRRC2C	PRRC2C	Q9Y520-3;Q9Y520-6;Q9Y520-4;Q9Y520-5;Q9Y520;Q9Y520-7;Q9Y520-2;Q5JSZ5-5	24.0248	24.7542	24.2497	23.3168	25.4621	25.8754	26.0796	25.8892	26.0026
Zincfingerprotein668	ZNF668	Q96K58;Q96K58-2	25.0246	24.8261	23.8074	24.3811	25.03	25.2311	25.853	25.9099	25.6091
E1A-bindingproteinp400	EP400	Q96L91-4;Q96L91-3;Q96L91-5;Q96L91-2;Q96L91	27.0502	26.801	26.9635	24.1227	25.9383	24.5807	23.9941	24.0239	24.5371
TranscriptionelongationfactorBpolypeptide3	TCEB3	Q14241	23.8816	23.2633	24.2005	25.5383	23.9224	25.1776	25.9624	26.0095	25.8598
DNAexcisionrepairproteinERCC-6	ERCC6	Q03468;Q03468-2	24.6762	24.2311	25.5155	22.5787	26.0458	26.0121	26.3933	26.2649	26.5003
rRNA-processingproteinUTP23homolog	UTP23	Q9BRU9;Q9BRU9-2	23.3123	22.7604	23.4651	23.5137	25.7802	25.3348	26.0225	24.3478	26.3096
HistoneacetyltransferasetypeBcatalyticsubunit	HAT1	O14929;O14929-2	25.785	22.8306	26.2656	25.0848	23.6911	25.8152	25.7981	24.3787	25.6488
Tubulinbeta-6chain	TUBB6	Q9BUF5	27.022	26.7096	26.6507	26.8382	23.2914	24.4464	25.9877	26.3905	26.249
Adenosylhomocysteinase	AHCY	P23526;P23526-2	24.1853	25.3418	24.4769	25.009	24.8266	24.7341	25.0068	25.3264	24.3329
PolycombproteinEED	EED	O75530-3;O75530;O75530-2	24.1704	24.1046	25.2125	23.7583	25.5533	25.2255	25.6828	25.8393	25.6594
WWdomain-bindingprotein4	WBP4	O75554-2;O75554	22.0227	25.0434	23.4056	23.9462	25.2273	25.3473	25.4711	25.5523	24.5126
Ras-relatedproteinRap-1b;Ras-relatedproteinRap-1A;Ras-relatedproteinRap-1b-likeprotein	RAP1B;RAP1A	P61224-2;P61224-3;P62834;P61224;P61224-4;A6NIZ1	23.1522	24.5139	24.3583	25.6054	25.7354	23.1521	25.7403	25.8541	25.8956
NK-tumorrecognitionprotein;Putativepeptidyl-prolylcis-transisomerase	NKTR	P30414	23.7996	23.7951	25.3143	24.5825	24.854	25.0115	25.0487	25.0464	25.2531
PC4andSFRS1-interactingprotein	PSIP1	O75475;O75475-3;O75475-2;Q9Y3E1;P51858;Q7Z4V5-2;Q7Z4V5;Q7Z4V5-4;Q7Z4V5-3	24.6333	25.2555	24.8215	24.7111	24.9378	24.7814	24.8835	25.3357	25.3982
Histone-bindingproteinRBBP4	RBBP4	Q09028-3;Q09028;Q09028-2;Q09028-4	25.7361	23.7373	23.2685	23.2462	25.6402	25.5432	26.067	25.7848	26.3428
Inter-alpha-trypsininhibitorheavychainH4;70kDainter-alpha-trypsininhibitorheavychainH4;35kDainter-alpha-trypsininhibitorheavychainH4	ITIH4	Q14624-3;Q14624-2;Q14624;Q14624-4	24.3216	27.5025	27.7137	23.3339	24.3313	26.7594	26.2064	27.0497	26.5211
Serine/arginine-richsplicingfactor8	SRSF8	Q9BRL6-2;Q9BRL6	22.9962	22.485	24.1405	24.6896	24.8244	24.8577	24.3128	24.8787	24.1104
Kininogen-1;Kininogen-1heavychain;T-kinin;Bradykinin;Lysyl-bradykinin;Kininogen-1lightchain;Lowmolecularweightgrowth-promotingfactor	KNG1	P01042-2;P01042;P01042-3	26.5816	27.4166	27.6533	23.0116	25.6735	25.6699	26.0102	26.112	23.0693
		P09493-5	26.8148	26.6787	26.7881	23.8544	26.9078	23.5901	24.7182	22.2916	22.932
Lonproteasehomolog;mitochondrial	LONP1	P36776-3;P36776-2;P36776	25.7054	27.3542	27.3034	22.8293	25.6081	25.9134	26.9154	26.1474	26.7174
Periplakin	PPL	O60437	26.3516	26.8137	27.0565	25.5715	25.4651	23.3131	24.0958	23.1264	24.8621
Kinesin-likeproteinKIFC1	KIFC1	Q9BW19	25.3592	23.3502	24.6276	24.7089	25.8125	23.805	23.2767	25.1273	23.9439
ZincfingerCCCHdomain-containingprotein13	ZC3H13	Q5T200;Q5T200-2	23.3515	24.1996	24.263	22.1489	26.1297	26.0438	26.6598	26.1097	26.4078
YTHdomain-containingfamilyprotein3	YTHDF3	Q7Z739	24.5156	23.7013	24.225	24.2625	25.4151	24.6381	24.0516	25.1103	22.3899
Vesicle-associatedmembraneprotein-associatedproteinA;Vesicle-associatedmembraneprotein-associatedproteinB/C	VAPA;VAPB	Q9P0L0;Q9P0L0-2;O95292-2;O95292	24.2383	24.1934	22.7637	25.2365	24.4347	24.6425	24.5813	24.5537	24.6287
Transcriptionterminationfactor1	TTF1	Q15361	23.9359	23.0171	23.9587	25.0397	24.6264	24.5945	25.6176	25.4653	25.4162
ProteinMCM10homolog	MCM10	Q7L590-2;Q7L590	24.958	24.8556	23.4117	24.5103	25.0452	24.6811	25.3785	25.0796	24.1224
DNA-directedRNApolymerasesIandIIIsubunitRPAC2	POLR1D	Q9Y2S0	24.402	23.5447	24.3246	24.3225	24.8555	25.0474	23.0176	24.4297	24.9671
2-5-oligoadenylatesynthase-likeprotein	OASL	Q15646;Q15646-3;Q15646-2	23.9412	23.7851	23.6997	23.8733	24.4563	25.8758	26.8832	26.1702	26.8356
Dedicatorofcytokinesisprotein7	DOCK7	Q96N67-4;Q96N67-3;Q96N67-5;Q96N67-2;Q96N67-6;Q96N67;Q96N67-7;Q8NF50-4;Q8NF50-3;Q8NF50-2;Q8NF50	27.7824	26.3363	25.9005	27.3109	24.069	22.8251	24.773	25.9399	23.718
39SribosomalproteinL4;mitochondrial	MRPL4	Q9BYD3-2;Q9BYD3	24.724	24.181	23.8427	26.8983	24.1114	23.1921	24.1067	26.2921	26.9185
Poly(A)-specificribonucleasePARN	PARN	O95453-2;O95453-3;O95453;O95453-4	23.3485	24.3881	24.768	23.4242	25.7186	25.0553	25.9211	26.275	25.9166
	IGHV3-20	A0A0C4DH32	25.7674	26.6189	26.5747	24.3816	24.5761	25.2186	25.5491	26.5006	25.2523
NucleoporinGLE1	GLE1	Q53GS7;Q53GS7-2	24.1248	24.383	24.7617	24.6139	24.774	24.7861	24.7165	24.5045	25.0349
39SribosomalproteinL17;mitochondrial	MRPL17	Q9NRX2	23.9338	24.4013	24.0556	25.0982	24.4803	24.5907	24.4882	24.1502	23.1684
Cyclin-dependentkinase13	CDK13	Q14004-2;Q14004	23.5572	23.7899	24.2287	23.9396	25.1114	25.1135	25.8249	24.112	25.5347
Ras-relatedproteinRab-7a	RAB7A	P51149	24.9887	24.877	24.8568	24.339	26.1563	23.6658	25.4211	25.7392	25.3633
Eukaryotictranslationinitiationfactor3subunitG	EIF3G	O75821	22.7065	25.055	23.7519	25.8249	25.1912	23.1259	23.8234	25.2214	23.8572
E3ubiquitin-proteinligaseUBR5	UBR5	O95071-2;O95071	24.6623	24.679	23.6487	25.3656	24.5157	24.2183	24.9378	24.2749	24.8543
Chromatinmodification-relatedproteinMEAF6	MEAF6	Q9HAF1-2;Q9HAF1;Q9HAF1-4;Q9HAF1-3	23.9402	23.5322	24.1588	24.044	25.3066	24.7327	24.5034	24.8361	24.877
Transcriptionfactor25	TCF25	Q9BQ70	23.766	23.9822	23.7188	25.0122	24.7613	24.3028	24.3763	24.7281	22.8353
Poly[ADP-ribose]polymerase1	PARP1	P09874	25.1699	25.0096	23.6713	25.6318	24.775	23.6682	23.884	25.4185	25.1669
Cancer-relatednucleoside-triphosphatase	NTPCR	Q9BSD7	26.8501	27.398	26.9282	23.6011	25.1866	25.2572	26.535	23.3654	23.8638
Metaxin-3	MTX3	Q5HYI7-4;Q5HYI7;Q5HYI7-5;Q5HYI7-2	25.6068	25.1094	26.3928	25.6644	24.2445	24.1303	24.8404	24.6593	23.1203
Chlorideintracellularchannelprotein1	CLIC1	O00299	22.962	23.5501	25.5307	24.933	24.5367	24.5244	23.906	24.5715	23.029
39SribosomalproteinL15;mitochondrial	MRPL15	Q9P015	24.4035	23.3503	23.8602	22.8181	25.4509	25.7196	25.5235	23.6428	25.2098
GeneraltranscriptionfactorIIFsubunit1	GTF2F1	P35269	25.8777	26.1112	26.1224	23.7156	25.2023	24.989	25.8216	25.7209	25.7973
Eukaryotictranslationinitiationfactor4gamma1	EIF4G1	Q04637-6;Q04637-7;Q04637-5;Q04637-4;Q04637-3;Q04637;Q04637-8;Q04637-9;O43432-4;O43432;O43432-3	22.5957	25.056	24.1486	25.0756	24.0427	24.7874	25.2162	25.1668	25.2939
NTF2-relatedexportprotein1;NTF2-relatedexportprotein2	NXT1;NXT2	Q9UKK6;Q9NPJ8-4;Q9NPJ8;Q9NPJ8-2;Q9NPJ8-3	23.9969	23.057	23.2764	23.3452	25.1784	25.3687	25.4483	23.3933	24.9224
Nucleolarandspindle-associatedprotein1	NUSAP1	Q9BXS6-2;Q9BXS6;Q9BXS6-7;Q9BXS6-4;Q9BXS6-6;Q9BXS6-3;Q9BXS6-5	23.4406	23.5213	24.0365	23.3703	25.1558	25.3209	23.7534	26.2335	26.0625
NuclearporecomplexproteinNup205	NUP205	Q92621	24.7011	25.224	24.2357	24.4408	24.5764	24.821	24.6465	24.533	23.0577
Serine/threonine-proteinphosphatase2Acatalyticsubunitalphaisoform;Serine/threonine-proteinphosphatase2Acatalyticsubunitbetaisoform	PPP2CA;PPP2CB	P67775;P62714;P67775-2	24.8053	23.9619	23.1214	24.408	24.506	24.9181	24.1058	23.0474	24.5972
Eukaryotictranslationinitiationfactor3subunitL	EIF3L	Q9Y262-2;Q9Y262	23.3424	25.316	24.4069	24.2129	24.8583	24.7593	25.2403	22.5498	25.066
RNA-bindingproteinMusashihomolog2	MSI2	Q96DH6-2;Q96DH6;Q96DH6-3;O43347	22.59	25.2594	25.3739	24.3038	23.9057	25.6149	25.2474	25.2238	23.1997
BTB/POZdomain-containingadapterforCUL3-mediatedRhoAdegradationprotein3	KCTD10	Q9H3F6;Q9H3F6-2;Q9H3F6-3	26.212	22.4042	24.7241	26.5614	23.0312	24.2043	26.4351	26.2528	26.1034
Transportin-1	TNPO1	Q92973-2;Q92973;Q92973-3;O14787-2	24.1234	23.8049	24.4076	24.5474	24.7644	24.4738	25.8009	25.3113	25.3341
Bromodomain-containingprotein9	BRD9	Q9H8M2;Q9H8M2-3;Q9H8M2-1;Q9H8M2-6;Q9H8M2-2;Q9H8M2-4	26.5661	26.7295	26.8557	24.1088	23.4409	26.2103	26.6772	26.993	27.2303
ZincfingerCCCHdomain-containingprotein4	ZC3H4	Q9UPT8	23.4625	24.4428	24.1078	25.0115	23.6675	25.0531	25.6956	25.6674	25.4308
NuclearporecomplexproteinNup133	NUP133	Q8WUM0	25.5955	25.7947	24.8571	25.8139	24.7154	23.1873	25.6126	25.5243	25.1796
RNAbindingproteinfox-1homolog2;RNAbindingproteinfox-1homolog1	RBFOX2;RBFOX1	O43251-5;O43251-10;O43251-2;O43251;O43251-6;O43251-8;O43251-3;O43251-9;O43251-4;O43251-7;Q9NWB1-3;Q9NWB1-4;Q9NWB1-5;Q9NWB1;Q9NWB1-2;A6NFN3;A6NFN3-2	24.7562	24.2769	24.5139	24.2663	23.856	25.5834	23.1811	23.1903	22.352
Programmedcelldeath6-interactingprotein	PDCD6IP	Q8WUM4;Q8WUM4-2;Q8WUM4-3	25.4736	25.7762	25.9222	24.2915	24.689	24.6935	25.4087	25.5367	25.564
RNA/RNPcomplex-1-interactingphosphatase	DUSP11	O75319;O75319-2	25.0151	23.4159	23.9191	25.0517	22.8462	25.7355	24.9331	26.2765	26.2141
Cytochromeb-c1complexsubunit9	UQCR10	Q9UDW1;Q9UDW1-2	24.0419	23.8265	24.2733	25.1062	24.8448	23.6508	22.2944	23.6329	24.7965
Trifunctionalpurinebiosyntheticproteinadenosine-3;Phosphoribosylamine--glycineligase;Phosphoribosylformylglycinamidinecyclo-ligase;Phosphoribosylglycinamideformyltransferase	GART	P22102;P22102-2	26.0969	24.9118	24.41	25.4566	24.4537	23.6552	26.3141	26.2785	26.533
SterolO-acyltransferase1	SOAT1	P35610;P35610-3;P35610-2	23.5234	24.8864	24.6154	24.701	24.4505	24.4044	24.6128	24.5703	24.4841
Death-inducerobliterator1	DIDO1	Q9BTC0;Q9BTC0-1;Q9BTC0-2;Q9BTC0-3	23.7702	24.9132	23.9761	23.1351	25.2467	25.1667	25.547	25.486	25.308
CDGSHiron-sulfurdomain-containingprotein3;mitochondrial	CISD3	P0C7P0	24.6864	24.0677	24.6233	24.766	24.0585	24.7214	23.9861	24.4642	24.0816
ProbableATP-dependentRNAhelicaseDDX49	DDX49	Q9Y6V7;Q9Y6V7-2	24.841	24.9366	24.4513	23.2945	25.1023	25.1483	24.9809	25.4409	25.165
28SribosomalproteinS33;mitochondrial	MRPS33	Q9Y291	22.9529	24.0659	23.1782	25.3577	24.1961	23.9527	23.5512	22.5702	24.45
Mitochondrial-processingpeptidasesubunitbeta	PMPCB	O75439	23.7621	24.0014	25.7253	24.2925	24.8934	24.2771	22.9164	22.2048	23.7614
ELM2andSANTdomain-containingprotein1	ELMSAN1	Q6PJG2	21.9524	24.2567	24.236	23.4527	25.598	24.3908	26.0525	26.2009	26.4378
Deoxynucleotidyltransferaseterminal-interactingprotein1	DNTTIP1	Q9H147	23.5787	24.8617	23.2234	25.4719	23.8419	24.075	24.609	24.0801	24.3238
Lamina-associatedpolypeptide2;isoformalpha;Thymopoietin;Thymopentin;Lamina-associatedpolypeptide2;isoformsbeta/gamma;Thymopoietin;Thymopentin	TMPO	P42166;P42167-3	24.5082	23.5612	25.267	24.8412	24.3752	24.1026	21.815	23.3281	24.5755
Double-strandedRNA-specificeditaseB2	ADARB2	Q9NS39;Q9NS39-2	24.3329	24.3786	24.4909	24.8393	23.7122	24.7476	25.7923	22.7114	25.4774
Importin-7	IPO7	O95373	24.1367	23.4673	22.9184	25.075	24.9501	23.2727	26.9012	26.5678	26.5911
Elongationfactor1-beta	EEF1B2	P24534	22.9404	25.2049	24.6297	25.3295	23.3095	24.6455	25.5279	25.4474	25.2279
Serine/threonine-proteinphosphatase1regulatorysubunit10	PPP1R10	Q96QC0	22.2981	25.0532	24.9716	23.465	25.0203	24.7925	23.0892	25.5247	25.4355
Exportin-2	CSE1L	P55060-4;P55060-3;P55060;P55060-2	24.9553	25.1508	23.4501	25.374	24.0703	23.8028	25.6723	25.1961	25.3254
39SribosomalproteinL28;mitochondrial	MRPL28	Q13084	23.2573	23.8123	23.4334	24.0058	24.0889	25.1425	25.2339	24.9349	25.0665
Desmocollin-1	DSC1	Q08554-2;Q08554	27.0415	30.0661	27.6475	23.1734	23.3224	26.7313	24.326	28.0591	25.2307
26Sproteaseregulatorysubunit4	PSMC1	P62191-2;P62191	24.8822	25.1047	25.5774	25.1931	23.5426	24.4796	25.7699	25.4292	25.5971
Abnormalspindle-likemicrocephaly-associatedprotein	ASPM	Q8IZT6;Q8IZT6-2	22.6691	23.5552	23.9604	25.4364	23.1498	24.5973	25.1861	22.896	22.8592
DNArepairproteinRAD50	RAD50	Q92878;Q92878-2;Q92878-3	24.7216	23.5779	23.7452	24.1545	23.517	25.5038	26.0978	25.7588	25.7553
RNA-bindingprotein40	RNPC3	Q96LT9-2;Q96LT9	23.0417	23.3433	24.2602	25.2176	23.7403	24.1972	24.9152	23.615	23.4293
ProteinSPT2homolog	SPTY2D1	Q68D10;Q68D10-2;Q68D10-3	24.1939	24.7613	25.7089	24.0905	25.4711	23.5452	23.1327	23.6588	23.3867
39SribosomalproteinL38;mitochondrial	MRPL38	Q96DV4;Q96DV4-2	22.9909	24.0187	24.447	24.1836	24.5208	24.3985	24.0781	23.8622	24.2307
ProteinPRRC2A	PRRC2A	P48634;P48634-2;P48634-3;P48634-4	23.5602	24.4019	24.6239	23.6092	24.5536	24.9205	24.9064	23.9425	25.0445
Serumresponsefactor-bindingprotein1	SRFBP1	Q8NEF9	25.4567	24.6178	25.0324	25.174	25.1181	22.7693	24.4459	23.7778	26.1601
39SribosomalproteinL41;mitochondrial	MRPL41	Q8IXM3	24.8131	24.9366	24.319	23.5656	25.6925	23.7978	25.5807	25.4892	25.4886
39SribosomalproteinL39;mitochondrial	MRPL39	Q9NYK5;Q9NYK5-2	23.5361	23.8487	23.9126	24.0732	24.4066	24.5537	24.388	22.59	24.037
Farupstreamelement-bindingprotein1	FUBP1	Q96AE4;Q96AE4-2	24.386	23.8097	23.7393	23.9948	24.7944	24.2084	24.8109	24.3532	24.5282
ZincfingerandBTBdomain-containingprotein11	ZBTB11	O95625	24.5172	25.4795	24.2194	25.6109	23.3136	24.0659	23.9926	24.8045	25.6502
BTB/POZdomain-containingadapterforCUL3-mediatedRhoAdegradationprotein2	TNFAIP1	Q13829;Q13829-2;Q8WZ19;REV__Q9HBY8-2;REV__Q9HBY8-3;REV__Q9HBY8	24.1133	24.3984	25.4997	24.4311	24.9	23.6479	25.6646	23.4807	25.7895
MultifunctionalproteinADE2;Phosphoribosylaminoimidazole-succinocarboxamidesynthase;Phosphoribosylaminoimidazolecarboxylase	PAICS	P22234;P22234-2	24.0706	23.7647	24.9642	24.1274	24.6944	24.1451	24.504	24.5297	23.043
INO80complexsubunitB	INO80B	Q9C086	24.366	24.1029	23.361	24.8164	25.1852	22.9411	25.3543	23.8965	25.3947
LETM1domain-containingprotein1	LETMD1	Q6P1Q0-4;Q6P1Q0-2;Q6P1Q0;Q6P1Q0-7;Q6P1Q0-5	23.9219	23.2679	24.5554	25.4791	23.059	24.3941	23.2394	23.0941	23.3365
Chromodomain-helicase-DNA-bindingprotein1;Chromodomain-helicase-DNA-bindingprotein2	CHD1;CHD2	O14646-2;O14646;O14647-2;O14647	23.7926	23.7745	24.5848	24.326	24.3762	24.2206	24.5689	24.5753	24.7786
RNA-bindingprotein12B	RBM12B	Q8IXT5	24.0365	24.7721	24.3175	23.1401	24.2937	25.4716	25.1725	25.4273	25.2184
Transgelin-2	TAGLN2	P37802;P37802-2	22.8748	24.2916	24.1656	24.8209	23.4395	24.6425	23.256	23.7574	24.8725
CoagulationfactorXIIIAchain	F13A1	P00488	25.0157	25.4563	25.5357	24.4728	24.0989	24.3187	24.7601	24.7339	23.0391
Bromodomain-containingprotein7	BRD7	Q9NPI1;Q9NPI1-2	23.3308	27.6034	24.6208	23.511	26.2841	23.0819	27.4034	24.4705	26.622
UncharacterizedproteinC11orf98	C11orf98	E9PRG8	23.7327	23.8246	23.7999	23.2602	22.1292	27.476	28.4462	28.5148	24.0566
CrossoverjunctionendonucleaseEME1	EME1	Q96AY2;Q96AY2-2	24.935	24.0769	22.9999	24.0656	24.0788	24.7157	23.1925	23.5277	24.4156
Metal-responseelement-bindingtranscriptionfactor2	MTF2	Q9Y483-3;Q9Y483-4;Q9Y483;Q9Y483-2	23.2198	23.7844	25.0261	24.6441	24.4546	23.7467	24.212	24.4596	24.8313
Arginase-1	ARG1	P05089;P05089-2;P05089-3	26.1781	27.4459	22.7889	23.6625	25.6178	23.5536	23.699	25.9005	25.6758
Alanine--tRNAligase;cytoplasmic	AARS	P49588;P49588-2	22.3994	23.6534	24.9439	26.0623	23.515	23.2361	23.5967	23.8139	25.938
Nesprin-1	SYNE1	Q8NF91-4;Q8NF91;Q8NF91-8;Q8NF91-2;Q8NF91-9;Q8NF91-3;Q8NF91-11;Q8NF91-10;Q8NF91-7	24.1295	24.1565	25.6075	24.1738	23.6671	24.9704	25.1487	23.8002	22.6042
Pentatricopeptiderepeat-containingprotein1;mitochondrial	PTCD1	O75127	23.6465	23.926	24.6299	23.9142	24.4087	24.4842	22.0965	23.5162	21.7225
RNApseudouridylatesynthasedomain-containingprotein4	RPUSD4	Q96CM3-2;Q96CM3	23.4536	24.3444	23.2065	24.416	23.9899	24.3661	23.861	25.6884	23.5019
Mannosyl-oligosaccharideglucosidase	MOGS	Q13724-2;Q13724	22.3348	25.1708	24.2217	24.3132	24.5282	23.9211	24.6772	24.5986	24.6653
Cullin-associatedNEDD8-dissociatedprotein1	CAND1	Q86VP6;Q86VP6-2	24.2446	25.2979	24.0668	24.7415	23.7217	24.2907	25.6194	21.7364	25.0542
Vesicle-traffickingproteinSEC22b	SEC22B	O75396	24.3202	24.849	23.1838	24.0578	23.9127	24.7735	24.8597	23.443	24.6291
Glucose-6-phosphate1-dehydrogenase	G6PD	P11413;P11413-3;P11413-2	22.9994	25.662	25.5341	23.8792	24.0605	24.8042	23.2947	25.0791	25.4139
Elongationfactor1-delta	EEF1D	P29692;P29692-3;P29692-2;P29692-4	26.0679	25.5271	25.6646	23.6215	25.3316	23.7871	26.0694	26.0661	26.2339
39SribosomalproteinL50;mitochondrial	MRPL50	Q8N5N7-2;Q8N5N7	24.1112	26.0494	24.0018	24.603	24.1814	23.9243	24.2171	23.3696	24.8402
SWI/SNF-relatedmatrix-associatedactin-dependentregulatorofchromatinsubfamilyBmember1	SMARCB1	Q12824-2;Q12824	23.6431	25.1803	24.6837	23.4891	24.4529	24.76	25.4595	25.0439	25.2041
DNA/RNA-bindingproteinKIN17	KIN	O60870-2;O60870	24.6144	23.2182	23.1908	23.1126	24.8746	24.7116	25.1599	24.909	24.891
Calciumuptakeprotein1;mitochondrial	MICU1	Q9BPX6;Q9BPX6-3;Q9BPX6-2;Q9BPX6-5;Q9BPX6-4	24.2699	23.4403	24.6888	24.4082	24.2079	24.0636	24.5278	23.3306	23.5527
EGF-likemodule-containingmucin-likehormonereceptor-like3;EGF-likemodule-containingmucin-likehormonereceptor-like3subunitalpha;EGF-likemodule-containingmucin-likehormonereceptor-like3subunitbeta	EMR3	Q9BY15-2;Q9BY15	26.8278	25.4137	26.6792	23.9787	26.202	22.4929	23.4416	25.1156	23.335
Gpatchdomain-containingprotein8	GPATCH8	Q9UKJ3;Q9UKJ3-2;Q7Z570;A4D1E1	24.7238	23.8671	24.5176	24.7165	24.72	23.2137	25.4526	25.4756	25.1818
ReplicationfactorCsubunit5	RFC5	P40937;P40937-2	24.7917	25.4462	22.8277	25.1218	22.5456	24.9826	23.6036	25.3651	25.3335
TranscriptionelongationfactorSPT6	SUPT6H	Q7KZ85;Q7KZ85-2;Q7KZ85-3	23.7839	24.1659	26.0667	24.2828	24.0147	24.3459	23.9585	22.4815	22.0068
RNA-bindingprotein6	RBM6	P78332;P78332-2;P78332-3	23.7226	24.3928	24.7724	22.713	25.0664	24.8584	23.1018	25.0758	24.9531
Pyruvatecarboxylase;mitochondrial	PC	P11498-2;P11498	24.6258	25.3681	25.7003	24.5401	25.2841	22.7865	24.4573	24.7151	24.6263
Eukaryotictranslationinitiationfactor3subunitE	EIF3E	P60228	23.4716	24.2751	24.2165	24.1403	24.0889	24.3781	25.4969	23.7797	24.6737
NuclearfragileXmentalretardation-interactingprotein1	NUFIP1	Q9UHK0	24.1725	23.1261	25.4173	24.1724	24.4239	24.0061	24.7401	24.0553	24.6429
Structuralmaintenanceofchromosomesflexiblehingedomain-containingprotein1	SMCHD1	A6NHR9;A6NHR9-2;A6NHR9-3	23.1693	24.4687	24.6119	25.2965	24.4378	22.8264	22.6318	23.1806	23.3779
Zincfingerprotein574	ZNF574	Q6ZN55;Q6ZN55-2	25.3758	24.3769	23.7067	25.1368	22.9604	24.4492	23.7718	23.2614	22.8283
HCLS1-associatedproteinX-1	HAX1	O00165-5;O00165;O00165-2;O00165-3;O00165-4;O00165-6	25.3274	25.5032	25.4369	25.4114	23.5269	23.5927	24.2822	24.5918	24.2557
Condensin-2complexsubunitG2	NCAPG2	Q86XI2;Q86XI2-2	23.9435	23.9756	23.349	25.6628	24.0407	22.8059	25.3237	22.3604	25.3002
rRNAmethyltransferase1;mitochondrial	MRM1	Q6IN84;Q6IN84-2	24.5367	23.2874	24.0662	22.4972	24.8757	25.1312	25.2699	23.8256	25.3166
Skin-specificprotein32	XP32	Q5T750	26.4972	27.9079	28.9217	23.156	25.0475	24.2995	23.81	27.1356	22.8142
Envoplakin	EVPL	Q92817	25.9108	25.8733	25.8338	23.7513	25.1838	23.5568	24.6941	23.2461	23.8677
Vitronectin;VitronectinV65subunit;VitronectinV10subunit;Somatomedin-B	VTN	P04004	26.4039	27.2952	27.4248	23.599	22.5177	26.3502	26.6115	27.0627	26.9438
26Sproteasomenon-ATPaseregulatorysubunit3	PSMD3	O43242;O43242-2	22.2523	25.552	22.5916	23.0825	24.2875	25.0934	25.5409	25.3451	25.5138
WDrepeat-containingprotein61;WDrepeat-containingprotein61;N-terminallyprocessed	WDR61	Q9GZS3	23.9151	24.3422	25.6071	25.5056	23.9156	23.0047	25.6582	25.7417	25.4607
Ras-relatedproteinRab-5C;Ras-relatedproteinRab-5B;Ras-relatedproteinRab-5A	RAB5C;RAB5B;RAB5A	P51148;P51148-2;P61020-2;P20339-2;P61020;P20339	24.6946	23.764	23.6699	23.9234	23.9122	24.5886	25.2988	25.5851	25.752
ZincfingerCCCH-typewithGpatchdomain-containingprotein	ZGPAT	Q8N5A5-4;Q8N5A5-3;Q8N5A5-2;Q8N5A5	23.4498	25.572	23.0328	24.1838	24.2492	23.9674	23.0902	24.2506	24.3924
28SribosomalproteinS21;mitochondrial	MRPS21	P82921	24.709	25.2198	24.2703	23.9719	24.1771	24.234	25.2134	24.0275	24.2735
Phosphatidylserinedecarboxylaseproenzyme;Phosphatidylserinedecarboxylasealphachain;Phosphatidylserinedecarboxylasebetachain	PISD	Q9UG56-2;Q9UG56	23.285	23.6835	24.4349	23.4752	24.7759	24.0875	23.526	23.8331	23.8415
N-acetyltransferaseESCO2	ESCO2	Q56NI9;Q56NI9-2	24.0696	24.1599	25.2493	23.4015	24.4289	24.5038	25.0988	25.4291	25.2479
26Sproteaseregulatorysubunit6B	PSMC4	P43686-2;P43686	22.5538	24.7006	23.0101	24.7755	23.3434	24.2151	24.9501	24.0772	25.1565
Gpatchdomain-containingprotein11	GPATCH11	Q8N954;Q8N954-2	24.2218	24.6733	24.8206	23.9882	24.019	24.3042	25.4658	25.1189	25.199
Microtubule-associatedprotein4	MAP4	P27816;P27816-2;P27816-6;P27816-4;P27816-5	23.7691	23.8585	24.8887	25.1419	23.7974	23.3465	26.5468	26.711	26.8176
SRSFproteinkinase2;SRSFproteinkinase2N-terminal;SRSFproteinkinase2C-terminal	SRPK2	P78362;P78362-2;Q9UPE1-2;Q9UPE1-3;Q9UPE1-4;Q9UPE1	24.1136	23.1653	25.1885	23.2919	22.7295	26.2555	24.4832	23.8464	24.7102
MajorcentromereautoantigenB	CENPB	P07199	24.1913	23.9661	24.2375	25.0908	24.8662	22.3188	24.6049	23.946	24.5617
Calpain-1catalyticsubunit	CAPN1	P07384	24.0439	23.8187	24.6866	25.0722	22.7692	24.3805	22.3069	23.6767	24.5622
Tetratricopeptiderepeatprotein14	TTC14	Q96N46-3;Q96N46-2;Q96N46	23.1328	24.1371	24.153	24.7478	23.5622	23.9077	24.0124	23.9802	23.913
TargetingproteinforXklp2	TPX2	Q9ULW0;Q9ULW0-2	23.856	24.1227	24.8184	23.0013	25.4186	23.7503	24.312	22.3092	23.9104
Eukaryotictranslationinitiationfactor3subunitI	EIF3I	Q13347	24.9442	22.9207	24.5079	23.0254	24.748	24.3962	23.1322	23.2301	24.7591
28SribosomalproteinS31;mitochondrial	MRPS31	Q92665	24.8495	23.5667	22.9099	24.9975	23.9663	23.1843	24.147	23.2956	23.6119
Proteasomesubunitalphatype-7;Proteasomesubunitalphatype-7-like	PSMA7;PSMA8	O14818;O14818-2;O14818-4;Q8TAA3-2;Q8TAA3-5;Q8TAA3	23.3154	25.8287	26.5287	24.1987	22.937	25.0092	25.269	25.3905	23.7732
Lamin-Breceptor	LBR	Q14739	23.3009	25.7584	23.3866	23.7592	24.7281	23.6146	25.3309	22.4271	24.8794
CDKN2A-interactingprotein	CDKN2AIP	Q9NXV6	24.6507	23.3638	24.5224	23.839	24.8584	23.3718	24.3705	23.3291	24.112
CaseinkinaseIisoformdelta;CaseinkinaseIisoformepsilon	CSNK1D;CSNK1E	P48730-2;P48730;P49674	25.4346	23.1776	24.6267	25.2707	22.7442	24.0197	24.7416	24.4232	22.9918
26Sproteaseregulatorysubunit6A	PSMC3	P17980	25.5398	24.554	23.5736	24.8827	23.4891	23.6584	25.8896	25.8388	25.9346
Dermcidin;Survival-promotingpeptide;DCD-1	DCD	P81605;P81605-2	23.9395	27.3647	26.4242	25.8099	22.9734	23.206	26.106	26.7367	24.2561
4-hydroxyphenylpyruvatedioxygenase-likeprotein	HPDL	Q96IR7	23.7837	24.0966	24.0353	24.1768	22.7729	25.0326	25.6456	24.1286	24.4416
Beta-catenin-likeprotein1	CTNNBL1	Q8WYA6-4;Q8WYA6;Q8WYA6-3;Q8WYA6-2	23.543	23.7975	24.3014	24.2685	24.5466	23.1249	23.2424	24.9741	23.1805
MicroprocessorcomplexsubunitDGCR8	DGCR8	Q8WYQ5-3;Q8WYQ5	24.0093	23.6285	24.47	23.8736	23.1346	24.8921	24.7943	25.0377	24.6207
ATP-dependentDNAhelicaseQ5	RECQL5	O94762;O94762-2;O94762-3;O94762-4	23.678	24.7464	23.4301	24.2536	23.477	24.1502	24.7217	23.7604	22.8904
Nitricoxide-associatedprotein1	NOA1	Q8NC60	24.6716	24.0884	24.0399	23.9891	23.5931	24.2875	24.9992	23.5085	24.3285
AntigenKI-67	MKI67	P46013-2	24.2216	25.4551	24.1625	24.6042	22.6636	24.5419	25.1434	25.0988	25.1687
Cleavagestimulationfactorsubunit3	CSTF3	Q12996;Q12996-2	23.2421	24.9396	23.8005	23.9609	23.5745	24.2627	23.8193	23.6741	24.349
BMP-2-inducibleproteinkinase	BMP2K	Q9NSY1-2;Q9NSY1-3;Q9NSY1	25.3389	25.0879	25.0429	24.6531	23.4212	23.6726	23.3947	24.6267	25.0761
Calcyclin-bindingprotein	CACYBP	Q9HB71-3;Q9HB71	24.4259	24.4833	23.649	23.5856	24.2098	23.9026	24.2745	23.8264	24.6538
Pachytenecheckpointprotein2homolog	TRIP13	Q15645;Q15645-2	25.0255	24.2797	25.5118	24.4746	24.3479	22.837	25.3096	25.0435	25.2498
Lysophosphatidylcholineacyltransferase1	LPCAT1	Q8NF37	23.8792	25.4242	25.0445	23.7699	23.7839	24.1014	24.7231	24.8026	24.7982
Proteasomesubunitalphatype-4	PSMA4	P25789;P25789-2	27.4971	28.2861	28.3261	24.2003	24.101	23.3465	22.8961	27.9573	27.3425
PutativeheatshockproteinHSP90-beta2	HSP90AB2P	Q58FF8	23.9484	25.3379	24.1357	24.2101	23.2253	24.2071	25.3404	24.5359	24.908
Kinesin-likeproteinKIF18A	KIF18A	Q8NI77	22.7389	23.165	24.5985	23.1482	24.1664	24.2821	23.3643	23.7119	24.5166
Regulatorofnonsensetranscripts3B	UPF3B	Q9BZI7-2;Q9BZI7	24.428	22.5385	24.9307	23.632	24.2856	23.613	26.2647	22.7469	22.5646
Phosphatidylinositol4-phosphate5-kinasetype-1alpha	PIP5K1A	Q99755-2;Q99755-4;Q99755-3;Q99755	23.8432	25.1764	23.922	23.3813	23.2787	24.8653	25.2467	26.471	24.8825
DNAhelicaseINO80	INO80	Q9ULG1	23.5082	24.151	24.1394	24.4825	24.1395	22.8423	24.2372	24.5987	24.0602
HighmobilitygroupproteinB1;PutativehighmobilitygroupproteinB1-like1	HMGB1;HMGB1P1	P09429;B2RPK0;P23497	26.4004	27.479	26.5634	23.3011	24.408	23.723	26.4018	25.813	26.3769
HighmobilitygroupproteinHMG-I/HMG-Y	HMGA1	P17096;P17096-3	24.4866	26.7287	23.8255	24.5454	22.5476	24.3232	27.6763	27.6776	27.7573
MORCfamilyCW-typezincfingerprotein2	MORC2	Q9Y6X9;Q9Y6X9-2;Q86VD1-2;Q86VD1	22.4688	24.4401	23.1281	23.1341	24.5746	23.7067	29.2506	28.9923	29.0069
Translocatorprotein	TSPO	P30536	27.0301	28.1032	28.2983	24.0868	24.6578	22.6678	22.5624	24.5669	23.7908
E3ISG15--proteinligaseHERC5	HERC5	Q9UII4	22.8078	25.3159	24.1242	23.969	24.0432	23.3742	24.2092	24.1047	21.7085
BasicleucinezipperandW2domain-containingprotein1	BZW1	Q7L1Q6-2;Q7L1Q6;Q7L1Q6-4;Q7L1Q6-3	22.9115	23.861	24.74	24.0625	23.4242	23.8887	23.2056	26.1029	24.7172
RNA-bindingprotein47	RBM47	A0AV96-2;A0AV96;Q8TBY0-2;Q8TBY0-3;Q9NQ94-5;Q8TBY0;Q9NQ94-6;Q9NQ94-3;Q9NQ94-2;Q9NQ94-4;Q9NQ94	22.8218	22.2381	24.0413	23.6085	24.5273	23.2093	24.5548	23.929	24.6346
SmallnuclearribonucleoproteinF	SNRPF	P62306	23.8677	23.9581	23.1631	22.8482	24.4386	24.0248	27.6251	25.8079	26.0857
CrossoverjunctionendonucleaseMUS81	MUS81	Q96NY9	24.1669	24.4037	24.2092	24.0094	23.8899	23.3896	23.321	24.64	24.0353
Proteinvirilizerhomolog	KIAA1429	Q69YN4;Q69YN4-3;Q69YN4-2;Q69YN4-4	24.0147	23.9432	23.3762	23.7862	23.5432	23.8951	22.4845	24.5795	24.7309
U2smallnuclearribonucleoproteinauxiliaryfactor35kDasubunit-relatedprotein2;U2smallnuclearribonucleoproteinauxiliaryfactor35kDasubunit-relatedprotein1	ZRSR2;ZRSR1	Q15696;Q15695	24.5369	24.4292	23.1766	22.7445	23.9698	24.4981	24.9609	24.9381	24.9301
E3ubiquitin-proteinligaseRING2	RNF2	Q99496;Q99496-2	24.5991	24.8279	23.8795	23.3282	23.7526	24.0883	24.0442	23.3571	22.32
Cyclin-dependentkinase1	CDK1	P06493;P06493-2;Q00526;P11802-2;Q00535-2;Q00535;P11802;Q00534;Q96Q40-2;Q96Q40-4;Q96Q40-3;O94921-3;Q96Q40-5;Q96Q40;O94921-2;O94921;Q07002;Q07002-2;Q07002-3;Q00537-2;Q00537	24.3748	24.2219	25.4719	24.6651	22.6629	23.7989	26.4272	26.535	26.3866
Excitatoryaminoacidtransporter1	SLC1A3	P43003-2;P43003	25.1385	24.6659	23.4708	23.4087	22.3511	25.3578	23.2875	27.7215	27.3624
Eukaryotictranslationelongationfactor1epsilon-1	EEF1E1	O43324;O43324-2	22.8098	24.3955	24.1647	26.5464	21.8675	22.6916	26.1694	25.9015	26.1514
tRNApseudouridinesynthaseA;mitochondrial	PUS1	Q9Y606-2;Q9Y606	24.9264	23.636	23.1519	23.6136	23.9045	23.5589	22.7105	24.11	22.6748
AnnexinA1	ANXA1	P04083	23.7018	24.6492	24.7084	23.2946	23.9695	23.7996	24.4093	24.6729	26.6909
Formin-bindingprotein4	FNBP4	Q8N3X1;Q8N3X1-2	23.9147	22.9545	25.251	23.979	23.7864	23.2961	24.4832	25.0008	22.9896
RNA-bindingprotein45	RBM45	Q8IUH3-3;Q8IUH3;Q8IUH3-2	23.4324	24.253	23.6245	23.6265	23.2027	24.2055	24.0056	23.9829	24.1073
Inositol1;4;5-trisphosphatereceptor-interactingprotein-like2	ITPRIPL2	Q3MIP1	24.4642	23.4261	25.4522	23.8312	23.3281	23.8735	24.4157	24.3788	24.0899
Argininosuccinatesynthase	ASS1	P00966	24.9595	25.2437	24.0928	23.4043	25.2216	22.3824	25.8894	23.5886	25.4993
SWI/SNF-relatedmatrix-associatedactin-dependentregulatorofchromatinsubfamilyDmember2	SMARCD2	Q92925-3;Q92925;Q92925-2;Q6STE5-2;Q6STE5	23.7353	23.8894	23.7014	24.2944	23.2237	23.4488	23.0771	24.2235	22.3229
Peptidyl-tRNAhydrolase2;mitochondrial	PTRH2	Q9Y3E5	23.5423	22.1213	24.0056	23.0191	23.674	24.2537	24.0149	22.695	23.1374
Spermatogenesis-associatedprotein5-likeprotein1	SPATA5L1	Q9BVQ7;Q9BVQ7-2;Q9BVQ7-3	24.2395	23.5014	24.1561	25.0688	23.1123	22.7619	25.0329	25.135	24.836
HistoneH3.1	HIST1H3A	P68431	23.8773	24.673	25.0041	23.9866	23.4883	23.4245	24.4341	25.0192	23.447
Double-strandbreakrepairproteinMRE11A	MRE11A	P49959-2;P49959;P49959-3	23.6394	23.2026	24.9882	24.0527	23.7065	23.1209	24.5485	24.1819	24.3768
NuclearporecomplexproteinNup160	NUP160	Q12769;Q12769-3	24.6172	24.561	24.256	24.43	24.1579	22.2598	24.5138	24.4238	24.4941
Vacuolarproteinsorting-associatedprotein35	VPS35	Q96QK1	23.5193	24.7575	24.4477	24.5759	23.5685	22.6938	24.9783	24.7627	24.5756
PolycombproteinSUZ12	SUZ12	Q15022	23.2973	24.6761	24.0558	23.4345	23.473	23.9065	23.4617	23.9529	24.5701
Bleomycinhydrolase	BLMH	Q13867	23.3724	26.7493	27.2385	23.8611	22.7074	24.2273	21.9655	26.2126	23.3957
Methyl-CpG-bindingdomainprotein2	MBD2	Q9UBB5;Q9UBB5-3	23.8303	23.897	23.0359	24.8464	22.6546	23.2889	25.3948	25.6247	25.6596
AT-richinteractivedomain-containingprotein2	ARID2	Q68CP9-3;Q68CP9	23.952	24.4448	24.9318	23.0786	23.5428	24.1446	24.1757	24.2824	24.4396
Immortalizationup-regulatedprotein	IMUP	Q9GZP8-2;Q9GZP8	23.2872	28.487	27.9553	25.5812	22.2831	22.858	23.6141	26.4181	22.4586
ATPsynthasesubunitf;mitochondrial	ATP5J2	P56134-4;P56134-3;P56134-2;P56134	23.6026	26.0822	24.0809	24.1644	24.0114	22.5071	23.82	23.9689	23.5485
Serine--tRNAligase;cytoplasmic	SARS	P49591	24.1745	24.1726	24.2207	23.4068	24.4471	22.815	24.4838	24.6922	24.8069
TATAbox-bindingprotein-associatedfactorRNApolymeraseIsubunitA	TAF1A	Q15573;Q15573-2	24.4695	24.0896	23.852	24.3989	23.7716	22.4949	23.8721	23.7769	24.0513
Tyrosine-proteinkinaseBAZ1B	BAZ1B	Q9UIG0-2;Q9UIG0	23.0653	24.1897	23.845	24.2631	22.9879	23.3602	24.8447	24.7921	24.9962
ProteinFAM60A	FAM60A	Q9NP50	24.0728	24.0621	24.1234	24.0139	22.2454	24.3402	25.0623	23.2926	22.7684
Beta-2-glycoprotein1	APOH	P02749	23.5243	23.8963	23.8886	23.4129	24.2349	22.9412	24.5068	24.0105	22.6598
PH-interactingprotein	PHIP	Q8WWQ0;Q6RI45-5;Q6RI45-2;Q6RI45;Q9NSI6-3;Q9NSI6-2;Q9NSI6	23.1241	23.6082	23.5358	24.1794	22.7153	23.6342	24.1219	24.8372	23.3852
Condensin-2complexsubunitH2	NCAPH2	Q6IBW4-2;Q6IBW4;Q6IBW4-4;Q6IBW4-5	22.4504	24.1721	24.6407	24.9157	22.5671	23.0355	25.6896	24.5526	24.444
DNAreplicationlicensingfactorMCM4	MCM4	P33991	24.0042	23.0102	24.7721	23.6056	23.4825	23.4289	24.9949	24.0508	24.8602
Digestiveorganexpansionfactorhomolog	DIEXF	Q68CQ4	23.9789	24.5408	24.6562	21.8162	23.8556	24.787	24.4287	25.0095	24.7251
GeneraltranscriptionfactorIIHsubunit4	GTF2H4	Q92759-2;Q92759	23.3446	25.0033	23.3787	23.6641	23.0066	23.7463	24.6704	24.353	24.6166
6-phosphogluconatedehydrogenase;decarboxylating	PGD	P52209-2;P52209	25.1296	23.3412	24.1261	23.1774	22.8654	24.3028	25.1001	23.7123	25.178
TATAbox-bindingprotein-associatedfactorRNApolymeraseIsubunitD	TAF1D	Q9H5J8	24.072	23.2178	24.7407	24.2117	23.801	22.2539	24.637	25.2318	23.0161
GeneraltranscriptionfactorIIFsubunit2	GTF2F2	P13984	23.4522	23.3353	25.8565	23.0133	23.1611	24.0153	23.7471	23.2775	23.9987
Thioredoxin-likeprotein4A	TXNL4A	P83876	22.243	25.1969	24.6129	23.9188	23.5946	22.5869	24.777	24.6794	24.4003
NucleolarMIF4Gdomain-containingprotein1	NOM1	Q5C9Z4	23.9778	24.7279	24.6465	24.9817	23.2689	21.8211	25.581	25.7566	25.9072
26Sproteaseregulatorysubunit10B	PSMC6	P62333	24.3921	23.0201	23.2358	22.9648	23.5075	23.5493	23.6733	23.0499	23.2515
NuclearenvelopeporemembraneproteinPOM121;NuclearenvelopeporemembraneproteinPOM121C;POM121andZP3fusionprotein	POM121;POM121C;POMZP3	Q96HA1-2;A8CG34-2;Q96HA1-3;A8CG34;Q96HA1;Q6PJE2-5;Q6PJE2;A6NF01	23.363	23.5438	23.0637	22.601	23.9532	23.4291	25.0947	23.46	25.0976
Tripeptidyl-peptidase2	TPP2	P29144	24.5842	25.4982	25.6742	23.0656	22.9867	23.9182	24.6348	23.9693	24.8361
26Sproteasomenon-ATPaseregulatorysubunit14	PSMD14	O00487	25.715	23.1339	24.0892	24.3741	23.2819	22.2791	22.707	23.2108	23.445
Eukaryotictranslationinitiationfactor3subunitF	EIF3F	O00303	24.015	22.7538	24.2027	23.0682	23.5855	23.2634	24.8116	24.7458	22.9905
Proliferatingcellnuclearantigen	PCNA	P12004	25.3382	24.4539	25.5892	24.2529	21.4056	24.1449	26.1042	25.8928	26.0819
Coiled-coildomain-containingprotein47	CCDC47	Q96A33-2;Q96A33	23.8239	23.8745	24.0193	23.102	23.0237	23.6674	23.8862	24.6667	25.3933
ProteinFAM208A	FAM208A	Q9UK61-3;Q9UK61-4;Q9UK61;Q9UK61-2	24.8253	25.0139	24.7605	23.5739	23.4857	22.6992	23.8222	24.6398	24.1188
CaseinkinaseIIsubunitalpha	CSNK2A2	P19784	24.447	22.2022	23.7464	24.2122	22.796	22.7499	23.1882	25.4041	25.54
39SribosomalproteinL53;mitochondrial	MRPL53	Q96EL3	23.4553	25.2652	23.6243	23.2986	23.7369	22.6679	22.3863	24.2202	22.8771
Zincfingerprotein48	ZNF48	Q96MX3	24.8138	23.1481	23.0824	24.325	22.9648	22.3976	23.3462	24.334	23.2994
ProteinTSSC4	TSSC4	Q9Y5U2-2;Q9Y5U2	25.1587	23.3252	23.4154	22.783	22.6099	24.2316	24.5271	24.6635	25.0922
SisterchromatidcohesionproteinPDS5homologA	PDS5A	Q29RF7	24.289	24.2633	24.0103	24.4554	22.8882	22.2326	24.679	24.5402	24.306
Bifunctional3-phosphoadenosine5-phosphosulfatesynthase2;Sulfateadenylyltransferase;Adenylyl-sulfatekinase	PAPSS2	O95340;O95340-2;O43252	23.0326	24.3563	22.8778	22.5839	23.1931	23.7975	23.11	25.1336	25.3611
Talin-1	TLN1	Q9Y490	24.1905	25.9743	24.9127	23.2237	22.448	23.89	22.454	23.162	24.0177
E3ubiquitin-proteinligaseRING1	RING1	Q06587;Q06587-2	23.948	24.8473	24.5253	22.7173	23.0973	23.7127	23.4823	25.0392	24.3684
Zincfingerprotein800	ZNF800	Q2TB10	23.8338	22.9782	24.0242	22.9081	23.3457	23.2715	24.4736	24.6216	24.8682
2-oxoisovaleratedehydrogenasesubunitalpha;mitochondrial	BCKDHA	P12694;P12694-2	25.7381	27.649	27.1619	23.8862	21.7994	23.793	24.4697	25.4024	24.356
NADPH--cytochromeP450reductase	POR	P16435	24.9722	22.3144	26.1924	23.129	23.5474	22.7782	26.3489	25.877	26.0632
Zincfingerprotein768	ZNF768	Q9H5H4	24.2231	25.2366	22.618	23.205	23.1657	23.0724	24.9903	24.5247	24.5289
28SribosomalproteinS12;mitochondrial	MRPS12	O15235	23.3861	24.0842	23.5465	24.7157	22.3584	22.3625	25.8181	24.3839	23.6158
Ubiquitincarboxyl-terminalhydrolase42	USP42	Q9H9J4-2;Q9H9J4	24.4522	24.189	24.5511	24.1805	22.9497	22.2409	24.8023	23.2055	22.9162
Integratorcomplexsubunit6	INTS6	Q9UL03-3;Q9UL03;Q9UL03-2	23.1613	23.6732	24.6438	23.8685	22.7684	22.708	25.5069	23.7084	22.9279
CreatinekinaseB-type	CKB	P12277	23.8064	22.0058	24.5852	23.1406	23.1521	22.9315	25.8421	23.5693	21.8753
Importin-5	IPO5	O00410;O00410-3;O00410-2;O60518	23.4524	25.3283	23.3548	23.3485	23.3133	22.5333	26.5301	26.2222	26.1988
CLK4-associatingserine/argininerichprotein	CLASRP	Q8N2M8;Q8N2M8-3;Q8N2M8-4	23.558	23.4662	23.5437	23.1191	24.3648	21.678	23.7793	23.5348	23.8837
UncharacterizedproteinNCBP2-AS2	NCBP2-AS2	Q69YL0	23.3012	25.889	23.8532	23.2152	22.9506	22.9158	24.1958	24.8724	24.1395
U11/U12smallnuclearribonucleoprotein48kDaprotein	SNRNP48	Q6IEG0;Q6IEG0-2	24.0894	24.3401	24.442	22.6335	23.6306	22.7563	23.8962	23.2137	22.8169
Translocon-associatedproteinsubunitgamma	SSR3	Q9UNL2;Q9UNL2-2	23.4018	23.7245	23.9747	23.1417	22.8248	22.9878	25.0803	25.2114	24.9627
CTPsynthase1	CTPS1	P17812;P17812-2	22.7517	24.579	24.1861	23.6801	24.4209	20.8296	23.2978	23.0173	23.8562
Msx2-interactingprotein	SPEN	Q96T58	22.1159	23.0066	23.2621	24.021	22.6907	21.9818	23.8828	23.6792	22.9266
Roundspermatidbasicprotein1	RSBN1	Q5VWQ0;Q5VWQ0-4	23.7545	24.4097	23.9508	24.4258	21.9476	22.1848	23.5152	24.8483	24.8943
Cyclin-dependentkinaseinhibitor2A	CDKN2A	P42771;P42771-4;P42771-2;P42771-3;P42772	23.8592	24.7592	23.5142	22.0006	23.7572	22.7029	24.6608	23.1486	24.5293

## Sheet: log2FC and pvalues
Gene_names	Protein_IDs	LFC_LUC_rel_Ctrl	p_LUC_rel_Ctrl	LFC_ZCCHC8_rel_Ctrl	p_ZCCHC8_rel_Ctrl	LFC_ZCCHC8_rel_LUC	p_ZCCHC8_rel_LUC
SKIV2L2	P42285	10.6837	8.05647e-05	11.5141	0.000602364	0	1
ZFC3H1	O60293;O60293-2;O60293-4	10.4871	0.000254476	11.1885	0.00231807	-0.128923	0.364907
NVL	O15381;O15381-2;O15381-5;O15381-3;O15381-4	9.63152	0.000100776	10.551	0.000921778	0.0890967	0.647954
EXOSC7	Q15024	9.25899	0.00213078	10.3168	1.31868e-05	0.227463	0.173908
EXOSC2	Q13868;Q13868-2;Q13868-3	9.22665	0.00147952	10.2756	0.00512992	0.21863	0.428404
EXOSC1	Q9Y3B2	8.86465	4.97408e-05	9.45675	0.000140046	-0.23824	0.264388
RBM7	Q9Y580	8.65952	0.000498709	6.9124	0.00721986	-2.57746	0.000166383
EXOSC5	Q9NQT4	8.57965	0.00273514	9.60191	0.00719057	0.19191	0.358591
EXOSC3	Q9NQT5;Q9NQT5-2	8.50308	0.00441446	9.81953	0.0105699	0.4861	0.114579
EXOSC8	Q96B26	8.50164	0.000772951	9.72897	0.00145401	0.396983	0.171722
EXOSC10	Q01780;Q01780-2	8.47971	0.00798618	9.37691	0.012123	0.0668533	0.218869
TBL3	Q12788	8.27376	0.00110453	8.97606	0.00594263	-0.128043	0.449398
ZCCHC8	Q6NZY4;Q6NZY4-2	8.17813	0.000311772	5.85467	0.000392424	-3.15381	0.000334303
EXOSC9	Q06265;Q06265-2;Q06265-3;Q06265-4;REV__Q6EMK4	8.10671	0.00105855	9.27867	0.00415262	0.341613	0.0502206
MPHOSPH6	Q99547	8.0103	0.000206911	8.95089	0.00253664	0.11024	0.273945
WDR3	Q9UNX4	7.71499	0.000603524	8.16316	0.00419063	-0.382173	0.0913436
GLTSCR2	Q9NZM5	7.55731	6.6351e-05	8.99008	0.000579631	0.602423	0.0155467
WDR36	Q8NI36	7.53252	0.0002059	7.79323	0.00276809	-0.56963	0.00789321
EXOSC4	Q9NPD3	7.5084	0.0149011	8.74061	0.0181881	0.40187	0.0292387
C1D	Q13901	7.02864	0.00211992	7.38782	0.00110555	-0.471163	0.39442
NRDE2	Q9H7Z3	6.78968	0.0156167	7.57635	0.0210366	-0.0436733	0.501767
PCID2	Q5JVF3-3;Q5JVF3;Q5JVF3-2;Q5JVF3-4	6.76489	0.00160863	7.36849	0.00605299	-0.226743	0.0761782
ZC3H18	Q86VM9;Q86VM9-2;REV__Q86VM9-2;REV__Q86VM9	6.73938	0.00835614	7.09972	0.0164653	-0.470007	0.0453895
EXOSC6	Q5RKV6	6.46954	0.048145	7.01377	0.0455416	-0.28611	0.253825
DNTTIP2	Q5QJE6	6.36042	0.00862293	7.54717	0.00930401	0.35641	0.158672
UTP18	Q9Y5J1	6.31991	0.00400367	6.96003	0.0100439	-0.190227	0.358202
CIRH1A	Q969X6;Q969X6-3;Q969X6-2	6.07637	0.00262637	6.92537	2.7802e-07	0.0186567	0.834172
LENG8	Q96PV6-2;Q96PV6;Q96PV6-3	5.98339	0.0175576	6.72314	0.0232937	-0.0905933	0.639143
HEATR1	Q9H583	5.9209	0.00758047	6.57774	0.0104705	-0.173503	0.489056
PWP2	Q15269	5.7173	0.00518098	6.01382	6.73676e-06	-0.533823	0.000969469
WDR75	Q8IWA0	5.43782	0.000322323	6.24974	0.00157666	-0.0184167	0.926404
DHX37	Q8IY37	5.41304	0.0011506	5.99417	0.0032123	-0.249207	0.247351
SRRT	Q9BXP5-2;Q9BXP5;Q9BXP5-4;Q9BXP5-3;Q9BXP5-5	5.41161	0.000891045	5.52482	0.00435796	-0.717133	0.000935442
NOL11	Q9H8H0;Q9H8H0-2	5.26686	0.00229158	6.38628	0.001788	0.289083	0.125011
LACTB	P83111;P83111-2	5.20126	0.0024945	5.27748	0.00966753	-0.75413	0.0414426
WDR46	O15213	5.16105	0.00427348	6.02034	0.00122299	0.02894	0.814209
NOL6	Q9H6R4-4;Q9H6R4;Q9H6R4-2;Q9H6R4-3	5.07838	0.0354572	5.7209	0.0309098	-0.187823	0.527567
UTP6	Q9NYH9	5.03335	0.00214277	6.0714	0.00681422	0.207707	0.143845
MPHOSPH10	O00566	4.77382	0.00163528	5.58924	0.00601146	-0.0149233	0.902962
NOP16	Q9Y3C1;Q9Y3C1-3;Q9Y3C1-2	4.76657	0.0344755	5.67188	0.0308229	0.07497	0.615161
UTP14A	Q9BVJ6;Q9BVJ6-3;Q9BVJ6-2	4.71428	0.026831	5.48418	0.0209875	-0.0604467	0.843711
GNL2	Q13823	4.69911	5.70499e-05	5.46017	1.19076e-05	-0.0692867	0.812923
URB2	Q14146	4.67102	0.00202305	5.0308	0.00571018	-0.470563	0.0669152
RPF1	Q9H9Y2	4.66459	6.57036e-05	5.27711	0.000222628	-0.217823	0.448369
HNRNPH3	P31942-2;P31942;P31942-3;P31942-4;P31942-6;P31942-5	4.64825	0.0159997	1.95944	0.125906	-3.51915	0.0293796
YTHDC1	Q96MU7;Q96MU7-2	4.59173	0.0905184	4.71835	0.0888667	-0.703723	0.0799223
NOP14	P78316;P78316-2	4.58399	0.0296653	5.32514	0.0301124	-0.0891867	0.68238
KNOP1	Q1ED39	4.50865	0.0255172	5.74488	0.0231256	0.405887	0.0981933
NLE1	Q9NVX2;Q9NVX2-2	4.49967	0.00315733	5.57725	0.00787847	0.247233	0.103476
RRP12	Q5JTH9;Q5JTH9-2;Q5JTH9-3	4.48939	0.0179715	5.11107	0.021285	-0.20866	0.376381
HSPH1	Q92598-4	4.4746	0.000647087	0.0355767	0.919751	-5.26936	0.00899945
RRP8	O43159	4.4578	0.00206649	4.84633	0.00805351	-0.441813	0.00797851
TEX10	Q9NXF1-2;Q9NXF1	4.44988	0.00156261	5.6994	0.00478302	0.419173	0.1431
WDR12	Q9GZL7	4.44031	0.000409648	5.38221	0.00179651	0.111557	0.617156
KIAA0020	Q15397	4.42193	0.000188641	5.3162	4.59272e-05	0.06393	0.828803
CHTOP	Q9Y3Y2-4;Q9Y3Y2;Q9Y3Y2-3	4.37691	0.00181617	5.15158	0.00686686	-0.05568	0.677818
ZCCHC7	Q8N3Z6;Q8N3Z6-2	4.3739	0.00519338	5.0088	0.0133676	-0.195443	0.175597
RPL36A	P83881	4.3662	0.0067837	5.01613	0.0135965	-0.18041	0.176033
NOL7	Q9UMY1;Q9UMY1-2	4.35832	0.00215928	5.38361	0.00648334	0.19494	0.248562
RPF2	Q9H7B2	4.35499	0.00241744	5.37451	0.00195404	0.189173	0.185328
RRP1B	Q14684;Q14684-2	4.32392	0.00115339	5.632	0.00347147	0.477743	0.0263955
ZFR	Q96KR1	4.31708	0.0563073	5.03832	0.0493624	-0.109103	0.383159
DDX50	Q9BQ39	4.31383	0.00480678	4.95785	0.00862011	-0.18632	0.393746
TRMT1L	Q7Z2T5;Q7Z2T5-2	4.26439	0.0255075	4.67658	0.0226757	-0.418157	0.324309
POLRMT	O00411	4.25301	0.00151786	5.13288	0.00239834	0.0495233	0.50513
NCBP1	Q09161	4.21666	0.00412098	4.22336	0.00913408	-0.823637	0.00964831
CCDC86	Q9H6F5;Q9H6F5-2	4.149	0.028053	4.99548	0.0209184	0.0161367	0.964471
ISG20L2	Q9H9L3	4.14295	0.000823	5.01666	0.0015824	0.04336	0.851139
PAPD5	Q8NDF8-5;Q8NDF8;Q8NDF8-3;Q8NDF8-2;Q8NDF8-4;Q5XG87-2;Q5XG87	4.13269	0.0775619	4.64264	0.0702592	-0.320387	0.0489259
WDR43	Q15061	4.10908	0.00262045	5.06395	0.00528327	0.124527	0.0792016
SRP72	O76094;O76094-2	4.07439	0.0816053	4.82285	0.0645288	-0.0818867	0.673793
RRBP1	Q9P2E9;Q9P2E9-2;Q9P2E9-3	4.04941	0.00213339	5.29555	0.000973868	0.4158	0.0274582
PWP1	Q13610;Q13610-2	4.02323	0.0204195	4.68739	0.0198194	-0.166187	0.565207
BMS1	Q14692	4.0225	0.000525744	4.86717	0.00209414	0.01433	0.950807
NOP9	Q86U38;Q86U38-2	4.02167	0.000242319	4.44074	5.05064e-08	-0.41127	0.345876
PDCD11	Q14690	4.00933	0.000988763	4.65475	0.00411173	-0.184917	0.499602
NPM3	O75607	3.99327	0.00127911	3.2602	0.000125857	-1.56342	0.000763871
UTP15	Q8TED0;Q8TED0-3;Q8TED0-2	3.9598	0.0016331	4.7818	0.000730027	-0.00834	0.967439
THOC5	Q13769	3.93402	0.0188056	4.30193	0.0182834	-0.462433	0.237389
SDAD1	Q9NVU7;Q9NVU7-2	3.90809	0.0317177	4.85233	0.025681	0.113897	0.643447
DDX54	Q8TDD1;Q8TDD1-2	3.90204	0.00963475	4.63502	0.0127535	-0.0973667	0.704304
PAK1IP1	Q9NWT1	3.86895	0.0418256	4.36619	0.0390111	-0.333107	0.231053
THOC7	Q6I9Y2	3.8643	0.0292372	3.89916	0.0340215	-0.79549	0.0803339
DDX52	Q9Y2R4	3.82712	0.0204139	4.45207	0.0184401	-0.20539	0.554009
DDX55	Q8NHQ9;Q8NHQ9-2	3.8187	0.000785401	4.51477	0.000147436	-0.134267	0.580653
LYAR	Q9NX58	3.80512	0.00214624	4.84057	0.00392155	0.205103	0.44152
EMG1	Q92979	3.80466	0.00115445	4.13652	0.00569555	-0.498487	0.12212
NCBP2	P52298;P52298-2;P52298-3;A6PVI3	3.79229	0.00531002	3.91305	0.0150854	-0.70959	0.0186552
GTF3C2	Q8WUA4;Q8WUA4-2	3.78409	0.000301509	4.30795	0.000276247	-0.306483	0.504802
MKI67	P46013	3.78027	0.00116098	4.87539	0.00430448	0.264777	0.311913
SENP3	Q9H4L4	3.76308	0.00454167	4.29011	0.00867252	-0.303317	0.327338
SRSF9	Q13242	3.76271	0.00481022	3.86136	0.00465599	-0.731697	0.0161118
POLR1C	O15160;O15160-2	3.76241	0.00290743	4.00404	0.00301803	-0.588713	0.276149
LLPH	Q9BRT6	3.74222	8.52991e-05	4.11146	0.000321003	-0.4611	0.372087
DDX51	Q8N8A6	3.73689	0.0426475	3.99796	0.0426287	-0.56927	0.144918
G3BP2	Q9UN86-2;Q9UN86	3.72519	0.00164821	3.08116	0.0105879	-1.47438	0.0269809
NOC3L	Q8WTT2	3.71068	0.0136158	4.21051	0.0112336	-0.330517	0.479104
MAK16	Q9BXY0	3.70406	0.000978313	4.3131	0.0031309	-0.2213	0.195651
DDX31	Q9H8H2;Q9H8H2-2;Q9H8H2-4;Q9H8H2-3	3.70115	0.00649109	4.32417	0.0122214	-0.207323	0.358835
IGF2BP1	Q9NZI8;Q9NZI8-2	3.69812	0.0141626	3.97079	0.0121444	-0.557673	0.177611
RCL1	Q9Y2P8;Q9Y2P8-2	3.65861	0.00166959	4.50054	0.00479101	0.01159	0.951073
HUWE1	Q7Z6Z7-2;Q7Z6Z7-3;Q7Z6Z7	3.65532	0.14332	-1.74709	0.391421	-6.23276	0.00326844
WDR1	O75083;O75083-3	3.65295	0.00135035	-2.99567	0.051701	-7.47896	0.00262089
YBX3	P16989;P16989-3;P16989-2	3.64905	0.00957658	4.03894	0.0118848	-0.440453	0.265223
UTP3	Q9NQZ2	3.62962	0.0019494	4.55706	0.00216651	0.0970967	0.535075
CD3EAP	O15446;O15446-2	3.62032	0.0177364	4.28046	0.0245612	-0.170207	0.456588
AATF	Q9NY61	3.6026	0.00100309	4.61163	0.000179474	0.178683	0.430275
RRP7A	Q9Y3A4;Q9NSQ0	3.50213	0.0216134	4.31278	0.0216962	-0.0196933	0.923877
DDX24	Q9GZR7;Q9GZR7-2	3.49981	0.0405893	4.3926	0.0309081	0.0624467	0.856447
POLR1E	Q9GZS1-2;Q9GZS1	3.49902	0.0460136	4.16999	0.0354465	-0.15937	0.579954
SRPK1	Q96SB4;Q96SB4-4;Q96SB4-3	3.48272	0.0295089	4.08929	0.0252009	-0.22377	0.534289
TOE1	Q96GM8;Q96GM8-2	3.46145	0.0335933	4.1334	0.0306207	-0.158393	0.511166
RPL36AL	Q969Q0	3.4374	0.267705	4.13362	0.210852	-0.13413	0.0887264
HIST1H1E;HIST1H1D	P10412;P16402;P22492;Q02539	3.43695	0.133018	4.01304	0.00865247	-0.254253	0.839519
POLR1B	Q9H9Y6;Q9H9Y6-3;Q9H9Y6-2;Q9H9Y6-4;Q9H9Y6-5	3.43407	0.0119194	3.84903	0.0118609	-0.41538	0.331704
POLR1A	O95602;O14802	3.40459	0.00892566	4.45555	0.000398801	0.220613	0.0043871
MINA	Q8IUF8-4;Q8IUF8;Q8IUF8-2;Q8IUF8-3	3.4014	0.0049672	3.40293	0.00478312	-0.828817	0.165729
SURF6	O75683	3.39908	0.0207117	4.32431	0.0200081	0.0948867	0.666177
CSNK2A1;CSNK2A3	P68400;Q8NEV1;P68400-2	3.38474	0.00160838	3.52476	0.00195098	-0.690323	0.364826
UTP20	O75691	3.38258	0.0161132	4.21299	0.0187515	6.66667e-05	0.999687
RSL24D1	Q9UHA3	3.38182	0.000998522	4.18201	0.00139719	-0.03016	0.905165
HACD3	Q9P035;Q9P035-2	3.3775	0.00119499	4.05799	0.000589364	-0.149857	0.803237
ESF1	Q9H501	3.37645	0.0143413	4.46109	0.000133694	0.254293	0.088628
UTP11L	Q9Y3A2;Q9Y3A2-2	3.36064	0.0132933	4.5082	0.000547584	0.31722	0.0132684
PRPF31	Q8WWY3;Q8WWY3-4;Q8WWY3-3;Q8WWY3-2	3.35512	0.00105831	3.70387	0.00231339	-0.481597	0.190247
ZC3H14	Q6PJT7-5;Q6PJT7;Q6PJT7-9;Q6PJT7-2;Q6PJT7-4;Q6PJT7-3;Q6PJT7-10;Q6PJT7-11;Q6PJT7-8	3.35488	0.0284171	5.03324	0.00312045	0.848023	0.0960593
GRSF1	Q12849;Q12849-5	3.35318	0.0137144	1.68889	0.00244856	-2.49463	0.00341893
CCDC137	Q6PK04	3.35054	0.0233986	3.71678	0.0203893	-0.464107	0.285592
BOP1	Q14137;Q14137-2	3.3429	0.00338734	4.21271	0.0070293	0.0394667	0.712398
ABT1	Q9ULW3	3.34093	0.00351731	4.07284	0.00717232	-0.0984333	0.756705
DIMT1	Q9UNQ2	3.32353	0.000328143	3.89567	3.92215e-05	-0.258203	0.519728
RRP9	O43818	3.3234	0.00875774	4.1114	0.0107376	-0.0423433	0.868092
LARP1	Q6PKG0;Q6PKG0-3;Q659C4-7;Q659C4-6;Q659C4-5;Q659C4-2;Q659C4;Q659C4-9	3.30816	0.104053	3.28282	0.105731	-0.855687	0.124575
HNRNPD	Q14103-3;Q14103;Q14103-4;Q14103-2	3.29435	0.000987285	1.79471	0.00260899	-2.32998	0.0158577
GRWD1	Q9BQ67	3.29169	0.00517259	4.14176	1.90954e-05	0.0197233	0.911856
VDAC3	Q9Y277;Q9Y277-2	3.27398	0.0312379	0.155607	0.832127	-3.94872	0.0769321
MRPS7	Q9Y2R9	3.26576	0.118154	2.70258	0.159344	-1.39352	0.0385823
SAFB2	Q14151;Q14151-2	3.26371	0.00248501	3.17116	0.0103286	-0.922897	0.0437253
NMNAT1	Q9HAN9	3.26263	0.0172584	2.88557	0.0114757	-1.2074	0.0692946
RRS1	Q15050	3.25221	0.000722706	4.04837	0.00123944	-0.0341767	0.874242
CEBPZ	Q03701	3.25071	0.00579963	4.21663	0.0111442	0.135577	0.338042
ZNF106	Q9H2Y7;Q9H2Y7-2;O95455	3.24367	0.0433176	4.53138	0.0322564	0.45737	0.00152472
DNAJC13	O75165	3.24222	0.0367249	4.02405	0.030093	-0.0485133	0.834819
CMSS1	Q9BQ75-2;Q9BQ75	3.23422	0.00665001	4.27536	0.0110566	0.210797	0.12953
DDX56	Q9NY93-2;Q9NY93	3.22458	0.0322811	3.5677	0.0291315	-0.487217	0.265038
ZNF326	Q5BKZ1;Q5BKZ1-2	3.22178	0.0038167	3.50554	0.0121888	-0.54658	0.0805996
RRP15	Q9Y3B9	3.20287	0.00618948	3.55423	0.0155606	-0.478983	0.00795722
CTTN	Q14247;Q14247-3;Q14247-2	3.18021	0.00166247	-3.62845	0.0141407	-7.639	0.00126178
ISY1	Q9ULR0;Q9ULR0-2;Q9ULR0-1	3.17875	0.00404233	3.55208	0.000378154	-0.457013	0.0528872
PDLIM1	O00151	3.17772	0.000532613	-0.39589	0.588679	-4.40395	0.0060571
NSUN5	Q96P11;Q96P11-2;Q96P11-4;Q96P11-5;Q63ZY6-5;Q63ZY6;Q96P11-3;Q63ZY6-4;Q3KNT7-2;Q63ZY6-2;Q3KNT7-3;Q3KNT7;Q63ZY6-6	3.17276	0.000189826	3.16801	0.000177555	-0.835093	0.0899491
POLR2E	P19388	3.16014	0.0436217	3.55169	0.0357445	-0.43879	0.257995
RBM15	Q96T37-4;Q96T37-2;Q96T37-3;Q96T37	3.14781	0.00295166	3.47144	0.00387084	-0.506717	0.0101928
DCAF13	Q9NV06;Q9NV06-2	3.11337	0.0077512	4.03568	0.00623715	0.09196	0.420191
DIS3	Q9Y2L1;Q9Y2L1-2	3.10104	0.0873966	4.60929	0.0504195	0.677903	0.00526915
MEPCE	Q7L2J0;Q7L2J0-2	3.08089	0.00409022	3.23463	0.00520339	-0.676603	0.180003
TFB1M	Q8WVM0	3.07281	0.0227021	2.95978	0.0279982	-0.943377	0.217508
RBM28	Q9NW13;Q9NW13-2	3.06445	0.0193426	3.9672	0.0229474	0.07241	0.437107
GNG12	Q9UBI6	3.06043	0.0463497	-1.57769	0.226695	-5.46847	0.00814779
HP1BP3	Q5SSJ5;Q5SSJ5-2;Q5SSJ5-3;Q5SSJ5-5	3.05796	0.0386544	3.82649	0.0310458	-0.0618067	0.837804
SMC4	Q9NTJ3;Q9NTJ3-2	3.0464	0.156123	3.72019	0.114748	-0.156547	0.823637
MRTO4	Q9UKD2	3.03791	0.00219334	3.91703	0.00237916	0.0487767	0.739689
CMAS	Q8NFW8;Q8NFW8-2	3.01084	0.0674253	2.978	0.0743662	-0.863187	0.299721
DNMT1	P26358;P26358-2;P26358-3	3.00142	0.0179364	3.90354	0.0222133	0.07177	0.380426
RPL7L1	Q6DKI1;Q6DKI1-2	2.98794	0.00237987	3.85642	0.00347785	0.0381367	0.791398
SPATS2	Q86XZ4	2.98496	0.000675947	3.01218	0.0045152	-0.80312	0.0580939
PLXDC1	Q8IUK5-4;Q8IUK5	2.97168	0.46484	-0.103523	0.983776	-3.90554	0.376969
MRPS26	Q9BYN8	2.97026	0.034769	2.90014	0.0384674	-0.900463	0.0967963
RPS28	P62857	2.93597	0.0213087	3.05339	2.33707e-05	-0.712923	0.00856722
CRNKL1	Q9BZJ0-2;Q9BZJ0-3;Q9BZJ0	2.93061	0.0680995	3.3619	0.0628185	-0.399053	0.0801602
DDX28	Q9NUL7	2.92929	0.107451	2.98066	0.104391	-0.778973	0.206232
MRPS5	P82675;P82675-2	2.92147	0.0476934	2.5912	0.0833081	-1.16061	0.000496029
PAPOLG	Q9BWT3-2;Q9BWT3;P51003-2;P51003;Q9NRJ5	2.91648	0.0236527	4.04963	0.00876832	0.302807	0.323206
NAT10	Q9H0A0;Q9H0A0-2	2.90203	0.00224856	3.64397	0.00358919	-0.0884	0.54133
USP36	Q9P275;Q9P275-2	2.89722	0.00402072	3.88114	0.00142097	0.153577	0.189655
BASP1	P80723;P80723-2	2.89497	0.00524658	-0.548033	0.472803	-4.27335	0.00929951
RFC3	P40938;P40938-2	2.89066	0.00753482	2.78426	0.0178367	-0.936747	0.26218
HNRNPDL	O14979-3;O14979-2;O14979	2.88777	0.0360685	1.09096	0.223623	-2.62715	0.00539037
C9orf114	Q5T280	2.87181	0.00480313	3.57069	0.00912908	-0.131457	0.415679
RBM19	Q9Y4C8	2.85697	0.00119471	3.72867	0.000156466	0.04135	0.926776
RPLP1	P05386	2.85562	0.000572901	3.28979	0.000482616	-0.396173	0.282103
MRPS18B	Q9Y676	2.84659	0.0974748	2.81169	0.106087	-0.865243	0.04249
NSA2	O95478	2.83941	0.000827053	3.39175	2.54176e-06	-0.277997	0.441392
SPATS2L	Q9NUQ6-2;Q9NUQ6;Q9NUQ6-4;Q9NUQ6-3	2.83218	0.030389	3.54765	0.0280333	-0.11487	0.904565
IMP3	Q9NV31	2.81801	0.00243597	3.66117	0.00518649	0.01282	0.963125
TSR1	Q2NL82	2.81415	0.00301327	3.30433	0.00155664	-0.340163	0.415628
POP1	Q99575	2.80353	0.0552795	3.98172	0.0340405	0.34785	0.159651
RRP36	Q96EU6-2;Q96EU6;Q9H160-2;Q9H160	2.79713	0.00188201	3.12917	0.00808209	-0.49831	0.130925
NOC4L	Q9BVI4	2.79579	0.0883082	3.65898	0.0650147	0.0328467	0.514613
C7orf50	Q9BRJ6	2.78257	0.00474145	3.70201	0.00718154	0.0890967	0.689077
AIF1L	Q9BQI0-3;Q9BQI0;Q9BQI0-2;Q9BQI0-4	2.77279	0.0470645	-1.82227	0.128981	-5.4254	0.00597686
RPL5	P46777	2.74551	7.80419e-05	3.16691	1.73706e-05	-0.408947	0.319876
NOL10	Q9BSC4;Q9BSC4-2;Q9BSC4-4;Q9BSC4-3	2.72892	0.0147607	3.62293	0.0169135	0.0636667	0.735914
EIF6	P56537;P56537-2	2.71656	0.0283146	3.68884	0.000906855	0.141933	0.27385
BAG2	O95816;O95816-2	2.70156	0.00147259	2.30758	0.00560692	-1.22433	0.015101
FTSJ3	Q8IY81	2.69928	0.0040089	3.00869	0.00781838	-0.520933	0.0781611
RPP30	P78346;P78346-2	2.68821	0.000283412	2.99404	1.36987e-05	-0.524513	0.437739
BUB3	O43684-2;O43684	2.68461	0.00474774	3.15362	0.00549068	-0.361333	0.0448253
DDX27	Q96GQ7	2.67828	0.00212264	3.40166	0.00388413	-0.10696	0.545484
NIP7	Q9Y221;Q9Y221-2	2.6706	0.00278561	3.22186	0.00183133	-0.27908	0.224319
GPATCH4	Q5T3I0;Q5T3I0-3;Q5T3I0-2	2.66442	0.00141623	3.89982	0.000301254	0.405063	0.236553
NOC2L	Q9Y3T9	2.65948	0.00141769	3.45943	0.00284175	-0.0303867	0.890776
KRR1	Q13601;Q13601-2	2.65538	0.0540046	3.6487	0.0338024	0.162977	0.57837
SPATA5	Q8NB90;Q8NB90-2;Q8NB90-3	2.65506	0.0546329	2.58297	0.0639849	-0.902433	0.220147
KRI1	Q8N9T8	2.64553	0.0938944	2.70704	0.0903934	-0.76883	0.153765
RALY	Q9UKM9;Q9UKM9-2	2.63028	0.00800023	2.91435	0.0125292	-0.546277	0.0115937
RPL10A	P62906	2.61604	0.000955888	3.23754	0.000893584	-0.208843	0.61692
BCAS2	O75934	2.6151	0.00095556	3.0293	0.000572219	-0.416137	0.267776
HNRNPAB	Q99729-3;Q99729-4;Q99729-2;Q99729	2.61324	0.0175189	1.9233	0.0380497	-1.52028	0.0013173
GNL3	Q9BVP2-2;Q9BVP2	2.61068	0.010725	3.39423	0.011718	-0.0467933	0.877178
PPAN	Q9NQ55-2;Q9NQ55;Q9NQ55-3	2.60648	0.01111	2.82468	0.000279307	-0.61214	0.0109768
LMO7	Q8WWI1-3	2.60276	0.351339	-1.37692	0.591076	-4.81003	0.025379
RPL32	P62910	2.60141	0.000179039	2.93481	6.52007e-05	-0.496947	0.294136
HNRNPA2B1	P22626;P22626-2	2.58467	0.00703817	1.74586	0.00147114	-1.66915	0.000867053
SRP68	Q9UHB9;Q9UHB9-4;Q9UHB9-2;Q9UHB9-3	2.57416	0.0579178	3.58757	0.0309734	0.18307	0.588191
RRP1	P56182	2.57041	0.132781	3.2356	0.0972512	-0.165153	0.300155
CFL2	Q9Y281;Q9Y281-3	2.56866	0.00123504	-2.72655	0.00568411	-6.12556	0.000402127
JAKMIP3	Q5VZ66;Q5VZ66-2	2.56418	0.457211	5.43112	0.172103	2.03659	0.37637
TBL2	Q9Y4P3	2.56308	0.014429	3.17196	0.0171391	-0.221463	0.40534
NGDN	Q8NEJ9-2;Q8NEJ9	2.55798	0.00865754	3.06071	0.00762115	-0.327613	0.454329
APOBEC3B	Q9UH17;Q9UH17-3;P31941-2;P31941;Q9UH17-2	2.54198	0.0709635	2.50568	0.0718806	-0.866637	0.115729
ACTB	P60709;A5A3E0	2.54125	0.496534	-5.40602	0.221291	-8.77761	0.031099
ZC3HAV1	Q7Z2W4;Q7Z2W4-2;Q7Z2W4-3;Q7Z2W4-4;Q7Z2W4-5	2.54098	0.00243579	3.18015	0.00214413	-0.191173	0.715509
FCF1	Q9Y324	2.53833	0.0909254	2.85131	0.0754258	-0.517367	0.295686
CCDC59	Q9P031	2.53713	0.00639667	3.72686	0.00260971	0.359383	0.0355053
RFC2	P35250-2;P35250	2.53178	0.1143	2.89471	0.0911537	-0.467413	0.257791
HSPA4	P34932;P34932-2	2.52609	0.0083624	0.277883	0.605919	-3.07855	0.0075294
ACTN4	O43707;O43707-2;O43707-3	2.52288	0.00862771	-5.02866	0.000703858	-8.38188	2.4642e-05
SYF2	O95926;O95926-2	2.51673	0.0372427	2.74072	0.0377882	-0.606353	0.469357
TCF20	Q9UGU0-2;Q9UGU0	2.51272	0.0434432	1.08541	0.230318	-2.25765	0.0208266
TNKS1BP1	Q9C0C2;Q9C0C2-2	2.50298	0.0354769	-0.714313	0.372019	-4.04764	0.0335298
SKP1	P63208;P63208-2	2.50244	0.14356	-0.342593	0.873544	-3.67538	0.173113
NDUFA8	P51970	2.49416	0.000316669	-0.166307	0.667038	-3.49081	0.00738169
RPL18	Q07020;Q07020-2	2.49389	0.00587361	3.15578	2.16384e-05	-0.168453	0.418266
MRPS17	Q9Y2R5	2.48761	0.000210458	2.64544	0.000102005	-0.672513	0.21854
MRPL47	Q9HD33-2;Q9HD33;Q9HD33-3	2.48331	0.040321	2.92815	0.0344647	-0.385503	0.286177
SMNDC1	O75940	2.47903	0.138352	2.27078	0.15791	-1.03859	0.0984587
ACTN1	P12814;P12814-3;P12814-2;P12814-4	2.47899	0.0143739	-7.41589	1.07315e-06	-10.7252	0.000533064
XRN2	Q9H0D6;Q9H0D6-2	2.47526	0.00900973	2.51699	0.0102227	-0.788613	0.000977138
WDR74	Q6RFH5;Q6RFH5-2	2.46829	0.0484139	2.93246	0.0450942	-0.36617	0.140933
GTPBP4	Q9BZE4;Q9BZE4-2;Q9BZE4-3	2.4563	0.00569746	3.21572	0.000905063	-0.07093	0.691689
APOBEC3C	Q9NRW3;Q8IUX4	2.44439	0.0698979	2.07026	0.100863	-1.20448	0.0287018
BCCIP	Q9P287-4;Q9P287-3;Q9P287;Q9P287-2	2.43912	0.0567829	2.50313	0.0691099	-0.766333	0.0309791
RPLP2	P05387;P05386-2	2.43362	0.00103911	3.03782	0.00298481	-0.226137	0.429021
HNRNPA1;HNRNPA1L2	P09651;P09651-2;P09651-3;Q32P51	2.43099	0.0107821	2.19012	0.000434583	-1.07121	0.00753529
CENPV	Q7Z7K6;Q7Z7K6-3;Q7Z7K6-2	2.42927	0.00257254	1.09602	0.52477	-2.1636	0.272777
RANGAP1	P46060	2.42828	0.117476	2.00081	0.173607	-1.25781	0.218401
SCAF1	Q9H7N4	2.4282	0.0133355	3.1754	0.0159281	-0.0831433	0.668589
SSB	P05455	2.42639	0.000900894	2.79784	0.00010421	-0.458887	0.269902
AQR	O60306	2.42461	0.00226562	2.95799	0.00318111	-0.29696	0.220812
ZNF638	Q14966;Q14966-3;Q14966-4;Q14966-2;Q14966-5	2.42378	0.13736	2.93737	0.102502	-0.31676	0.34814
NIFK	Q9BYG3	2.42102	0.00811861	3.30529	6.80978e-05	0.0539233	0.743051
THOC3	Q96J01;Q96J01-2	2.41492	0.127065	2.75279	0.101841	-0.492473	0.408955
DHX30	Q7L2E3-2;Q7L2E3-3;Q7L2E3	2.41425	0.00285681	2.78754	0.00738696	-0.457053	0.203211
SQSTM1	Q13501;Q13501-2	2.41337	0.0370762	0.230607	0.745688	-3.01311	0.0713442
RPL36	Q9Y3U8	2.41037	0.00043818	2.97008	0.00229568	-0.270633	0.465716
PTDSS1	P48651;P48651-2;P48651-3	2.40313	0.00484144	2.67465	0.0039885	-0.558823	0.39925
MYBBP1A	Q9BQG0;Q9BQG0-2	2.40259	0.00517987	2.98715	0.00887824	-0.24578	0.46955
PHF6	Q8IWS0;Q8IWS0-3;Q8IWS0-5;Q8IWS0-4;Q8IWS0-2	2.39855	0.106387	2.41323	0.108553	-0.81567	0.118723
RPL13	P26373;P26373-2	2.38995	0.000344005	3.02513	8.21872e-05	-0.19516	0.580421
RPL4	P36578	2.38375	0.00349927	3.03627	0.000222186	-0.177827	0.461229
RPL9	P32969	2.38152	0.00279748	2.77084	3.51754e-06	-0.441023	0.305146
LAS1L	Q9Y4W2-2;Q9Y4W2;Q9Y4W2-3;Q9Y4W2-4	2.37653	0.00329992	2.98198	0.00447776	-0.224897	0.46871
DYNLL1	P63167	2.37503	0.0565628	-1.30498	0.207839	-4.51035	0.00683518
MRPS35	P82673;P82673-2	2.36933	0.0319929	1.15834	0.218219	-2.04133	0.0696848
CSDE1	O75534-2;O75534;O75534-3;O75534-4	2.36099	0.108573	2.42303	0.103618	-0.7683	0.263308
FUBP3	Q96I24;Q96I24-2	2.35788	0.13598	-0.13805	0.936638	-3.32627	0.117253
NHP2	Q9NX24	2.35331	0.0271509	2.32796	0.0386467	-0.855697	0.103611
ZNF207	O43670-2;O43670;O43670-4;O43670-3	2.3532	0.0389023	2.71295	0.0050479	-0.470593	0.0935069
NOL8	Q76FK4-4;Q76FK4;Q76FK4-2;REV__Q86XL3-3;REV__Q86XL3;Q8NAA4-3;Q8NAA4-2;Q8NAA4	2.34971	0.02022	2.71299	0.0188101	-0.467067	0.221137
RPL7	P18124	2.34113	0.00624228	3.02702	1.2016e-05	-0.144453	0.523437
RPL30	P62888	2.34067	0.0109394	2.9695	0.00177249	-0.20151	0.220331
ATAD3B	Q5T9A4;Q5T9A4-3;Q5T9A4-2	2.33818	0.135563	2.70278	0.11121	-0.465743	0.456774
RPL7A	P62424	2.33745	0.0102338	3.17293	0.000373516	0.00514	0.973863
NKRF	O15226;O15226-2	2.33603	0.00419023	3.05811	0.000712264	-0.108263	0.581474
NOL12	Q9UGY1	2.33315	0.0926483	3.12438	0.0616217	-0.0391133	0.853598
BRIX1	Q8TDN6	2.3294	0.00281674	3.10319	0.000303511	-0.0565533	0.84324
SLTM	Q9NWH9;Q9NWH9-3	2.32192	0.08645	3.28369	0.0534035	0.131427	0.415077
RPL35A	P18077	2.31526	0.00245447	2.99498	0.000232332	-0.150623	0.541155
G3BP1	Q13283;Q13283-2	2.31095	0.00102417	0.365137	0.113442	-2.77616	0.0185936
MRPS28	Q9Y2Q9	2.30689	0.0179518	1.49794	0.107794	-1.63929	0.102001
RPLP0;RPLP0P6	P05388;P05388-2;Q8NHW5	2.30188	0.000501394	2.82297	3.49062e-05	-0.309257	0.400666
ANKRD17	O75179-6;O75179-7;O75179-2;O75179;O75179-3;O75179-4;O75179-5	2.29781	0.00791746	2.56481	0.00854519	-0.563337	0.355904
STRAP	Q9Y3F4;Q9Y3F4-2	2.29423	0.205089	1.35807	0.392376	-1.7665	0.0122636
PNO1	Q9NRX1	2.29299	0.00098074	2.7319	0.00048559	-0.39144	0.275473
NCL	P19338	2.29134	0.000829359	2.95394	0.000412774	-0.167747	0.572075
ADAR	P55265;P55265-4;P55265-5;P55265-3;P55265-2	2.29034	0.00175766	2.3913	0.00671262	-0.729383	0.161392
ZC3H3	Q8IXZ2;Q8IXZ2-2	2.28869	0.0882105	6.50618	2.18781e-06	3.38714	0.0216231
ADARB1	P78563;P78563-5;P78563-2;P78563-3;P78563-4;P78563-6	2.28559	0.0504107	2.24529	0.0613507	-0.870637	0.295813
RPL12	P30050;P30050-2	2.28211	0.00206609	2.95353	0.00587033	-0.158923	0.611784
RPL15	P61313;P61313-2	2.27869	0.00886752	3.07334	1.9293e-05	-0.0356967	0.843297
RPL18A	Q02543	2.27837	0.00899144	2.99338	0.000678869	-0.11534	0.417922
GEMIN4	P57678	2.27801	0.0671215	2.2244	0.0866708	-0.883953	0.344769
ACTL6A	O96019;O96019-2;O94805	2.27609	0.100175	2.49972	0.0912343	-0.606713	0.405589
CD44	P16070-18;P16070-12;P16070-14;P16070-13;P16070-11;P16070-10;P16070-16;P16070-8;P16070-17;P16070-6;P16070-4;P16070-3;P16070-7;P16070-5;P16070;P16070-15;P16070-9;P16070-19	2.26618	0.0348309	-0.42337	0.512789	-3.51989	0.0115644
RPL10	P27635;Q96L21	2.26431	0.00293702	2.85995	5.12106e-06	-0.234707	0.457975
RPL37A	P61513;A6NKH3	2.2606	0.000163783	2.56877	9.22975e-05	-0.522177	0.229962
RPL6	Q02878	2.25781	0.00592288	2.92462	7.2524e-05	-0.16353	0.542013
TCERG1	O14776-2;O14776	2.2559	0.0203141	2.55135	0.0118236	-0.534893	0.261511
PSPC1	Q8WXF1-2;Q8WXF1	2.25588	0.00222413	2.58262	0.00155509	-0.503597	0.143854
DHX33	Q9H6R0;Q9H6R0-2	2.25489	0.0343561	2.41027	0.0337955	-0.674963	0.196926
RPL27	P61353	2.25097	0.003992	3.00872	0.00020597	-0.0725933	0.742866
RECQL	P46063	2.25097	0.0173761	2.80232	0.00448836	-0.278997	0.5588
SMARCA5	O60264;P28370-2;P28370	2.25032	0.0177557	2.88386	0.00700208	-0.196807	0.677697
ESYT2	A0FGR8-6;A0FGR8-2;A0FGR8;A0FGR8-4;A0FGR8-5	2.25023	0.263212	2.67377	0.20856	-0.40681	0.380046
RAE1	P78406	2.24733	0.196895	1.38959	0.367125	-1.68809	0.124931
DDX47	Q9H0S4;Q9H0S4-2	2.24308	0.0210014	2.82174	0.0149148	-0.251683	0.567137
UBTF	P17480-2;P17480	2.23701	0.0288466	2.79106	0.014852	-0.2763	0.61178
TRIM25	Q14258	2.2367	0.049693	2.06029	0.0627798	-1.00675	0.206434
RPL27A	P46776	2.23453	0.00202957	2.97532	0.00437794	-0.0895533	0.698283
EBNA1BP2	Q99848	2.23128	0.010594	3.18253	0.000139509	0.1209	0.487475
RPL14	P50914	2.22227	0.00173789	2.94495	0.000257576	-0.107663	0.689751
MRPS25	P82663-2;P82663;P82663-3	2.22089	0.035121	1.12995	0.307538	-1.92129	0.133799
NOL9	Q5SY16	2.21632	0.0179843	2.77232	0.0157779	-0.274343	0.471095
RBM4B;RBM4	Q9BQ04;Q9BWF3-4;Q9BWF3-3;Q9BWF3-2	2.21531	0.0114422	1.9814	0.0133627	-1.06425	0.0183593
FBL	P22087	2.21291	0.00130645	2.58415	0.00578255	-0.459103	0.258141
REXO4	Q9GZR2;Q9GZR2-2	2.21212	0.0528178	2.88028	0.0437812	-0.16218	0.319696
MRPS2	Q9Y399	2.2049	0.00931581	2.25562	0.016012	-0.77962	0.0498264
RPL21	P46778	2.20219	0.000838318	2.98068	1.22212e-05	-0.05186	0.879371
RPL34	P49207	2.20084	0.0220753	2.95679	2.79509e-05	-0.07439	0.643071
BLM	P54132	2.19717	0.0676643	3.3761	0.00032274	0.348587	0.209221
SYNCRIP	O60506;O60506-2	2.19304	0.00416573	2.10198	0.00539955	-0.921407	0.0204574
PRPF4B	Q13523	2.19073	0.00369994	3.0836	0.00171405	0.0625267	0.748518
NHP2L1	P55769	2.17112	0.104735	3.22158	0.0595319	0.220117	0.279652
PLOD1	Q02809;Q02809-2	2.16796	0.0627688	1.83911	0.0807421	-1.1592	0.119614
RPL19	P84098	2.16313	0.00406106	2.82621	0.000274596	-0.16727	0.531409
RBBP6	Q7Z6E9;Q7Z6E9-2;Q7Z6E9-4;Q7Z6E9-3	2.15998	0.0437599	2.46954	0.00235096	-0.520787	0.0200133
RBM15B	Q8NDT2;Q8NDT2-2	2.15368	0.0191557	2.52207	0.023548	-0.461947	0.147477
DDX21	Q9NR30;Q9NR30-2	2.14375	0.00801	3.35784	7.81633e-08	0.383747	0.25596
FSCN1	Q16658	2.14218	0.143503	3.08998	0.0788593	0.11746	0.848291
CTSC	P53634	2.14024	0.010136	-0.13368	0.767766	-3.10427	0.00131321
RPL17	P18621;P18621-3;P18621-2	2.13368	0.00899185	2.78656	8.43307e-05	-0.17746	0.492094
RPL8	P62917	2.1316	0.017918	2.8612	0.00120507	-0.100743	0.405801
ACTR10	Q9NZ32	2.13083	0.196826	1.42114	0.157495	-1.54003	0.424215
HNRNPL	P14866;P14866-2	2.13034	0.00508697	1.73856	0.00942589	-1.22212	0.00384681
PPIE	Q9UNP9-2;Q9UNP9;Q9UNP9-3	2.12793	0.0266457	2.66261	0.00791753	-0.29566	0.558091
C3orf17	Q6NW34;Q6NW34-2	2.12504	0.0874696	3.07006	0.0489352	0.11468	0.656288
RSL1D1	O76021;O76021-2	2.12214	0.00699451	3.12073	0.000163471	0.16825	0.403595
DDX18	Q9NVP1	2.1221	0.00896214	2.96399	0.00495695	0.0115533	0.932604
DNAJC10	Q8IXB1;Q8IXB1-2;Q8IXB1-3	2.12075	0.000396373	0.00101	0.997596	-2.95008	0.0176699
RPL3	P39023;Q92901	2.12062	0.00500186	2.91043	0.00256883	-0.0405333	0.823519
RPL26	P61254	2.11986	0.00500279	2.85565	8.49702e-07	-0.0945533	0.761206
SAP30BP	Q9UHR5-2;Q9UHR5	2.1183	0.163318	3.00356	0.097211	0.0549133	0.760274
CDC40	O60508	2.11793	0.00698557	2.04606	0.0215508	-0.902213	0.0349694
CDC42EP1	Q00587-2;Q00587	2.09416	0.00987442	0.449967	0.656078	-2.47453	0.102041
ATXN2L	Q8WWM7-6;Q8WWM7-8;Q8WWM7-5;Q8WWM7-4;Q8WWM7-9;Q8WWM7-2;Q8WWM7;Q8WWM7-3;Q8WWM7-7	2.09099	0.0457752	2.27199	0.0358012	-0.649337	0.033833
BUD31	P41223;P41223-2	2.08914	0.0304799	2.64943	0.0309338	-0.270047	0.116519
NSUN2	Q08J23;Q08J23-3	2.07925	0.00215052	2.97364	0.00242523	0.0640467	0.839221
YWHAG	P61981	2.07081	0.198578	-0.416493	0.745081	-3.31765	0.0011486
NUMA1	Q14980-2;Q14980;Q14980-4;Q14980-3;Q14980-5	2.0695	0.0656821	1.92901	0.0748542	-0.970833	0.194293
CBX4	O00257;O00257-3	2.06509	0.0834129	2.59854	0.0594554	-0.2969	0.325207
NUPL2	O15504;O15504-2;O15504-3	2.05931	0.0075562	2.72275	0.00654809	-0.16691	0.373448
PURA	Q00577	2.05657	0.0119495	3.12773	0.00911644	0.240817	0.509502
ZC3H11A	O75152	2.05396	0.0190039	2.51167	0.0102208	-0.372627	0.309058
PPIH	O43447;O43447-2	2.05286	0.0106066	2.2928	0.00205712	-0.590403	0.301904
CAAP1	Q9H8G2;Q9H8G2-2	2.05021	0.0206161	2.21636	0.023783	-0.664193	0.437049
RPL13A	P40429;Q6NVV1	2.03605	0.00309531	2.92053	0.000998531	0.0541367	0.813457
CTCF	P49711;P49711-2	2.03457	0.0512716	3.0176	0.0230996	0.152693	0.651211
C17orf85	Q53F19;Q53F19-2	2.02677	0.01613	1.00488	0.430754	-1.85223	0.204196
MOV10	Q9HCE1;Q9HCE1-2	2.0251	0.0373901	1.46173	0.0950675	-1.39372	0.0620628
PTBP1	P26599;P26599-2;P26599-3	2.02055	0.00316421	1.53509	0.000677959	-1.3158	0.0824416
ACOT9	Q9Y305;Q9Y305-2;Q9Y305-4;Q9Y305-3	2.01926	0.107486	2.09763	0.10434	-0.75197	0.0955839
HIST1H1B	P16401	2.01589	0.289918	3.13481	0.155488	0.288577	0.310161
CBX8	Q9HC52;O95503	2.00831	0.0120767	2.9595	0.00302353	0.12084	0.835067
RPL11	P62913;P62913-2	2.00808	0.0168119	2.90473	0.000236666	0.0663133	0.576344
RPS15A	P62244	2.00647	0.000998771	2.42664	0.00059344	-0.41017	0.386645
RPL29	P47914	2.00166	0.0436132	2.98402	6.58659e-05	0.152013	0.469686
RPL31	P62899;P62899-3;P62899-2	1.9979	0.0226501	2.98001	8.85723e-05	0.151767	0.423353
UQCRH;UQCRHL	P07919;A0A096LP55	1.98669	0.111654	-1.08849	0.297862	-3.90553	0.00252287
HNRNPA3	P51991	1.98502	0.0378414	1.83785	3.66891e-05	-0.97751	0.000935748
TRA2A	Q13595;Q13595-4;Q13595-3;Q13595-2;REV__Q13595	1.97931	0.0368403	2.46419	8.55047e-05	-0.345467	0.111243
CWC15	Q9P013	1.97593	0.138142	2.38813	0.0909816	-0.418147	0.286042
XAB2	Q9HCS7	1.96965	0.403844	2.8364	0.267007	0.0364	0.855317
ELAVL1	Q15717;Q15717-2;P26378-4;P26378-2;P26378-5;P26378;P26378-3	1.96644	0.0116134	1.47145	0.0437921	-1.32533	0.0110259
ILF3	Q12906-7;Q12906-4;Q12906-6	1.96435	0.022478	2.38427	5.77093e-06	-0.410423	0.0502572
COPB2	P35606-2;P35606	1.96328	0.0373077	3.73746	0.00534534	0.943833	0.00442933
MRPL22	Q9NWU5;Q9NWU5-2;Q9NWU5-3	1.96206	0.0499785	1.68734	0.0783966	-1.10506	0.112412
RPS24	P62847-2;P62847-3;P62847;P62847-4	1.96038	0.000713016	1.84277	0.00570941	-0.947953	0.0807818
RPL28	P46779;P46779-2;P46779-3;P46779-4;P46779-5	1.95721	0.0373775	2.83619	3.13559e-06	0.0486367	0.596901
MTPAP	Q9NVV4-2;Q9NVV4	1.95246	0.0150134	2.40584	0.0196956	-0.376963	0.38702
CYC1	P08574	1.95216	0.161156	0.897113	0.447486	-1.88539	0.0455469
NOP56	O00567	1.94544	0.00753112	2.51652	0.00125093	-0.259263	0.258947
PLRG1	O43660;O43660-2	1.94098	0.0499871	2.40409	0.0334053	-0.367233	0.3913
GLYR1	Q49A26-2;Q49A26;Q49A26-3;Q49A26-5;Q49A26-4	1.94014	0.0786051	2.83613	0.0433378	0.06565	0.840409
PEX14	O75381-2;O75381	1.93251	0.0380199	-0.567033	0.620766	-3.32989	0.0509949
YWHAE	P62258;P62258-2	1.90213	0.0961913	0.25984	0.74383	-2.47263	0.0365967
YBX1	P67809;Q9Y2T7	1.89773	0.00150152	2.32197	0.00173028	-0.4061	0.234103
SMARCC1	Q92922	1.89461	0.0846368	2.16261	0.0707627	-0.562337	0.436463
HNRNPC	P07910-2;P07910-4	1.88733	0.0206908	2.1761	0.00389012	-0.541573	0.004658
COPE	O14579;O14579-2;O14579-3	1.87567	0.0616453	2.60448	0.0387523	-0.10154	0.877626
ILF2	Q12905	1.87488	0.000996115	2.20116	0.000369091	-0.504057	0.197173
NPM1	P06748;P06748-3	1.87229	0.000355292	2.34091	0.000608333	-0.361717	0.568099
SUGP2	Q8IX01;Q8IX01-4;Q8IX01-3	1.87075	0.0221576	2.20452	0.0177785	-0.496577	0.396783
RBM34	P42696;P42696-2	1.8671	0.133158	3.56899	0.0133975	0.871547	0.149014
WDR82	Q6UXN9	1.86448	0.00768032	1.77012	0.00925821	-0.92471	0.15617
PES1	O00541;O00541-2	1.85791	0.0579829	2.94424	0.000310262	0.255987	0.0346633
RPS19BP1	Q86WX3	1.85641	0.0527072	2.5554	0.0385446	-0.13135	0.619252
RPL23A	P62750	1.84591	0.0191552	2.60085	3.4181e-06	-0.07541	0.694314
RPL35	P42766	1.84214	0.00979549	2.67218	2.3972e-05	-0.0003	0.999023
PPIL1	Q9Y3C6	1.83761	0.140345	1.41272	0.223903	-1.25523	0.002243
EPB41L2	O43491;O43491-4;O43491-3;O43491-2	1.83692	0.112677	-2.85599	0.0030439	-5.52325	0.0301452
NO66	Q9H6W3;Q9H6W3-2	1.83622	0.185174	2.11119	0.150755	-0.555373	0.415495
PA2G4	Q9UQ80;Q9UQ80-2	1.83082	0.0453818	1.68927	0.0674214	-0.971897	0.226665
SRP9	P49458;P49458-2	1.82712	0.021472	2.72523	7.05829e-05	0.06777	0.714066
TPRN	Q4KMQ1;Q4KMQ1-2;Q4KMQ1-4;Q4KMQ1-3	1.81192	0.296752	-1.5667	0.332593	-4.20897	0.0650183
CLPB	Q9H078-5;Q9H078-3;Q9H078-2;Q9H078-4;Q9H078	1.80966	0.0467632	0.348597	0.538855	-2.29141	0.0632861
SCRIB	Q14160;Q14160-3;Q14160-2;Q9BTT6-2	1.80689	0.100914	-3.71106	0.00140027	-6.34829	0.0205622
RPS8	P62241	1.8048	0.0167885	2.69793	3.05497e-06	0.06279	0.750126
C12orf43	Q96C57	1.80399	0.0442986	2.8486	0.0138256	0.214263	0.479186
CCT6A	P40227;P40227-2	1.80191	0.133395	2.8544	0.0666361	0.222143	0.803123
SPG11	Q96JI7-3;Q96JI7	1.80183	0.37061	0.0923567	0.872852	-2.53982	0.328095
TRMT6	Q9UJA5;Q9UJA5-2;Q9UJA5-3;Q9UJA5-4	1.79539	0.0311262	2.52506	0.0248452	-0.100667	0.89848
DCTN1	Q14203-3;Q14203-4;Q14203-6;Q14203;Q14203-5;Q14203-2	1.79489	0.232216	-0.84624	0.526641	-3.47147	0.0452253
KARS	Q15046;Q15046-2	1.79444	0.107321	1.70127	0.125054	-0.92352	0.074084
RTCB	Q9Y3I0	1.78961	0.00103341	1.8476	0.00337879	-0.772347	0.260712
CTSA	P10619-2;P10619	1.78831	0.0387272	-3.9889	0.04892	-6.60756	0.0120857
TRMT10C	Q7L0Y3	1.78613	0.250548	2.47473	0.155549	-0.14175	0.790918
URB1	O60287	1.78359	0.00626631	1.85873	0.0140073	-0.755203	0.0829665
NUP153	P49790;P49790-2;P49790-3	1.77713	0.121368	0.59878	0.538876	-2.0087	0.0537695
FMR1	Q06787-3;Q06787;Q06787-5;Q06787-9;Q06787-8;Q06787-4;Q06787-7;Q06787-6;Q06787-2;Q06787-10;Q06787-11	1.77196	0.0961399	2.00772	0.0861422	-0.594577	0.0961828
AHCTF1	Q8WYP5;Q8WYP5-3;Q8WYP5-2	1.7651	0.0222525	2.2282	0.00725869	-0.367243	0.418049
RPL39P5;RPL39	Q59GN2;P62891	1.76335	0.0381549	2.93624	4.43354e-05	0.342547	0.0633828
C1QBP	Q07021	1.75786	0.00919525	-0.29863	0.178776	-2.88683	0.00332419
RBMX	P38159;P38159-2;P38159-3;O75526;Q8IZ40;Q8N7X1	1.74592	0.04801	1.93706	0.00427587	-0.639197	0.00179599
HNRNPH1	P31943	1.74301	0.0171504	1.13947	0.000385512	-1.43389	0.00684319
HNRNPK	P61978;P61978-2	1.74286	0.00376467	1.32258	0.0136722	-1.25062	0.0212583
POLR2H	P52434;P52434-3;P52434-4;P52434-2;P52434-5	1.73544	0.236825	2.59102	0.10207	0.02524	0.959802
NOP2	P46087;P46087-4	1.73396	0.0391666	2.75792	0.000542183	0.193617	0.125824
FAM120A	Q9NZB2-4;Q9NZB2;Q9NZB2-6;Q9NZB2-2;Q9NZB2-5;Q5T035	1.73238	0.0528901	1.60467	0.0638177	-0.958053	0.0383316
SRSF5	Q13243;Q13243-3;Q13243-2	1.72994	0.0442166	2.32009	0.00101053	-0.2402	0.00464799
TRIM28	Q13263;Q13263-2	1.72888	0.104787	1.76142	0.106471	-0.797807	0.246843
POLR2L	P62875	1.72703	0.0412664	2.31925	3.64497e-07	-0.238123	0.203328
C1orf131	Q8NDD1-2;Q8NDD1;Q8NDD1-3;Q8NDD1-4	1.72238	0.0735528	2.59657	0.00624707	0.0438433	0.85875
PABPN1	Q86U42-2;Q86U42;Q92843-2;A6NDY0-2;A6NDY0;A6NDY0-4	1.71908	0.12132	3.84769	0.00207144	1.29826	0.038781
SART3	Q15020-4;Q15020;Q15020-2	1.7177	0.161843	2.21929	0.11229	-0.328753	0.249341
ASPH	Q12797;Q12797-10;Q12797-7;Q12797-6;Q12797-2;Q12797-4;Q12797-3;Q12797-9;Q12797-5;Q12797-8	1.70639	0.00244954	1.38481	0.00311382	-1.15192	0.0896138
UTP23	Q9BRU9;Q9BRU9-2	1.69693	0.124031	2.38071	0.0476465	-0.14656	0.845584
SRSF1	Q07955;Q07955-3;Q07955-2	1.69633	0.0484899	2.00831	0.00580487	-0.518363	0.000156985
RPS23	P62266	1.69341	0.000166206	2.36572	0.000280905	-0.15803	0.704107
LYN	P07948-2;P07948	1.68493	0.0666129	0.241837	0.728519	-2.27344	0.101346
LARS	Q9P2J5;Q9P2J5-2;Q9P2J5-3	1.68349	0.0190532	1.79372	0.0274364	-0.720113	0.309833
HNRNPA0	Q13151	1.68179	0.0129725	1.79632	0.00111108	-0.71582	0.0579436
RPS6	P62753	1.68126	0.0136508	2.33115	3.97919e-06	-0.180457	0.484401
MORF4L2	Q15014	1.67896	0.097025	2.36565	0.0525158	-0.14365	0.772238
GPX8	Q8TED1	1.67775	0.187608	2.15111	0.132395	-0.356983	0.654329
HNRNPR	O43390;O43390-3	1.67034	0.0289546	1.66385	0.000919936	-0.836833	0.00898136
RPS11	P62280	1.66587	0.00349083	2.11084	7.44187e-07	-0.385367	0.339616
SNRPD1	P62314	1.66371	0.276736	2.16608	0.186614	-0.327973	0.694393
PDS5B	Q9NTI5-2;Q9NTI5;Q9NTI5-3;Q9NTI5-4	1.6625	0.220029	2.19652	0.145612	-0.296327	0.620455
TES	Q9UGI8-2;Q9UGI8	1.65955	0.143263	-1.70874	0.029008	-4.19863	0.0599591
ACIN1	Q9UKV3;Q9UKV3-3;Q9UKV3-2	1.65759	0.040359	1.83583	0.00845595	-0.652103	0.000288994
RBM4	Q9BWF3	1.65571	0.226675	2.62813	0.0502064	0.142077	0.811723
RPL26L1	Q9UNX3	1.65091	0.270734	4.4325	0.0367702	1.95125	0.279846
SRSF10	O75494-6;O75494-3;O75494-5;O75494-4;O75494-2;O75494;Q8WXF0	1.6505	0.0547654	1.69526	0.00548806	-0.78558	0.000231368
DHX9	Q08211;Q08211-2;REV__Q7Z6J0-3	1.64699	0.0102665	2.01375	6.44479e-05	-0.46358	0.209845
RPP38	P78345	1.64505	0.133115	3.40702	0.0234718	0.931627	0.063675
SMARCA4	P51532-5;P51532-2;P51532-3;P51532-4;P51532;Q6ZRS2-3;Q6ZRS2-2;Q6ZRS2	1.64502	0.142853	2.31089	0.083525	-0.164477	0.799237
AIFM1	O95831-3;O95831;O95831-2;O95831-6;O95831-5;O95831-4	1.64398	0.256642	1.64572	0.256918	-0.828603	0.301815
POLR2A	P24928;P24928-2	1.64134	0.0377059	1.83643	0.0348828	-0.63526	0.334273
AHNAK	Q09666;Q09666-2	1.64062	0.00759865	-3.32459	0.000640236	-5.79555	0.00513578
IFI16	Q16666-3;Q16666-2;Q16666;Q16666-6;Q6K0P9-6;Q6K0P9-5;Q6K0P9-4;Q6K0P9-3;Q6K0P9-2;Q6K0P9	1.61824	0.211537	3.27605	0.0667768	0.827463	0.149675
PTCD3	Q96EY7;Q96EY7-2	1.61581	0.0319677	0.432733	0.373385	-2.01342	0.00509983
SRP14	P37108	1.61542	0.00358081	2.24089	0.00204228	-0.20487	0.489789
CCAR2	Q8N163-2;Q8N163	1.59934	0.00399324	1.72047	0.00190924	-0.709213	0.162136
SRSF7	Q16629-4;Q16629;Q16629-3;Q16629-2	1.5977	0.0737389	2.2709	0.00960045	-0.15714	0.26362
PGAM5	Q96HS1;Q96HS1-2	1.59676	0.00531498	1.81772	0.00175169	-0.60938	0.111593
ZNF512	Q96ME7-2;Q96ME7-3;Q96ME7	1.58619	0.0103562	1.83547	0.000416377	-0.58107	0.449327
WDR18	Q9BV38	1.58435	0.0300958	2.45336	0.0205245	0.0386633	0.770533
SLU7	O95391	1.58412	0.251369	1.99024	0.182168	-0.424217	0.436566
SRSF8	Q9BRL6-2;Q9BRL6	1.58335	0.082145	1.22677	0.112972	-1.18693	0.066183
MRPS27	Q92552;Q92552-2	1.58131	0.00903376	0.97066	0.0498021	-1.441	0.0470596
RPL24	P83731	1.57952	0.0509523	2.40714	2.723e-05	-0.00272333	0.975884
DHX36	Q9H2U1-2;Q9H2U1;Q9H2U1-3	1.57621	0.180042	1.99925	0.123094	-0.407297	0.350977
GTF3C4	Q9UKN8	1.57535	0.00965368	2.06313	4.87846e-05	-0.342557	0.271654
PRDX3	P30048-2;P30048	1.56584	0.00869601	-0.100343	0.669758	-2.49653	0.00249922
TRIM56	Q9BRZ2;Q9BRZ2-2;Q9BRZ2-3	1.56495	0.140301	2.83758	0.0127246	0.442293	0.239785
FAM98A	Q8NCA5-2;Q8NCA5	1.55019	0.0164621	1.57342	0.031379	-0.807113	0.265427
SRSF6	Q13247-3;Q13247;Q13247-2	1.54843	0.0664946	1.9216	0.00564536	-0.45718	0.00120014
GNB4	Q9HAV0	1.54497	0.125321	-0.523467	0.430248	-2.89878	0.101002
ALYREF	Q86V81	1.54167	0.0048834	1.8862	0.00254351	-0.48582	0.178347
BYSL	Q13895	1.54107	0.069296	2.24923	0.0329513	-0.122183	0.826524
CLK3	P49761-1;P49761;P49761-3;P49761-2	1.53613	0.108569	1.59154	0.11146	-0.774933	0.039033
PRPF3	O43395;O43395-3	1.52836	0.00509987	2.659	0.00418347	0.3003	0.38687
SLC16A1	P53985;P53985-2	1.52525	0.0888447	-1.10739	0.221527	-3.46298	0.0107236
GTF3C1	Q12789;Q12789-3	1.52261	0.00485972	1.9852	0.00048897	-0.367757	0.466553
H1FX	Q92522	1.51745	0.00681293	2.34635	0.00292572	-0.00144667	0.995916
RPP25L	Q8N5L8	1.50912	0.152338	1.77775	0.120017	-0.561717	0.156883
PPIL2	Q13356;Q13356-2	1.50788	0.144601	1.34355	0.162597	-0.99468	0.117997
MAGOHB	Q96A72	1.50505	0.0361667	2.05209	0.010124	-0.283297	0.01463
HDAC2	Q92769-3;Q92769;O15379;O15379-2	1.50481	0.242624	1.71137	0.203377	-0.62378	0.240156
P4HA1	P13674-3;P13674-2;P13674	1.50147	0.0616388	0.0358867	0.948061	-2.29592	0.0184073
YME1L1	Q96TA2-3;Q96TA2-2;Q96TA2	1.49946	0.209312	1.26142	0.264333	-1.06839	0.12338
MAT2A	P31153;P31153-2;Q00266	1.49896	0.251377	2.10686	0.15473	-0.222443	0.715231
FEN1	P39748;P39748-2	1.49289	0.0531715	2.64317	0.0227332	0.319933	0.622051
PKP4	Q99569-2;Q99569;Q9UQB3-2;Q9UQB3	1.49223	0.538549	-5.08765	0.104607	-7.41022	0.0139069
TMA16	Q96EY4	1.49163	0.260211	2.35601	0.133059	0.03403	0.874813
RPS7	P62081	1.48904	0.011398	1.86694	0.000407031	-0.452437	0.221794
DDX5	P17844;P17844-2	1.48845	0.000123397	1.36024	0.00091768	-0.958553	0.16006
KIF2A	O00139-2;O00139-1;O00139-5;O00139;O00139-4;Q8N4N8	1.48809	0.0475951	1.42498	0.0693052	-0.893457	0.0495886
RPS4X	P62701;Q8TD47;P22090	1.48658	0.0108824	2.10908	8.72839e-05	-0.207843	0.548981
CSNK2B	P67870	1.48466	0.107115	0.733567	0.555966	-1.58144	0.253076
MRPS16	Q9Y3D3-2;Q9Y3D3	1.47665	0.105757	1.30778	0.136219	-0.999207	0.0813606
SERBP1	Q8NC51-3;Q8NC51-4;Q8NC51;Q8NC51-2	1.47543	0.00570259	0.02539	0.86081	-2.28038	0.00874884
AIMP1	Q12904;Q12904-2	1.47525	0.00234569	1.86247	0.0016166	-0.44312	0.471729
DDX1	Q92499;Q92499-3;Q92499-2	1.475	0.0160284	1.17123	0.0357925	-1.13411	0.240559
YES1	P07947;P12931;P12931-2;P08631-3;P08631-2;P06239;P08631-4;P08631;P06239-3	1.47325	0.265548	0.468213	0.710028	-1.83538	0.131463
HIST2H2AB	Q8IUE6	1.47164	0.126112	1.18572	0.307938	-1.11627	0.291097
KPNA2	P52292	1.46839	0.138152	2.34433	0.0634097	0.0455967	0.939197
GLB1	P16278-3;P16278;P16278-2;Q6UWU2-2;Q6UWU2	1.46697	0.0192624	-4.81679	0.00193085	-7.11411	0.000233775
NOP10	Q9NPE3	1.46559	0.193025	1.38589	0.20429	-0.910043	0.121202
CIRBP	Q14011;Q14011-2	1.45988	0.178417	-0.0917233	0.912281	-2.38195	0.0127412
BAG3	O95817	1.45883	0.173901	-1.51217	0.192341	-3.80135	0.0109392
DDX20	Q9UHI6;Q9UHI6-2	1.4549	0.205375	1.14365	0.287994	-1.14159	0.201819
UHRF1	Q96T88;Q96T88-2	1.45277	0.202932	1.36771	0.226986	-0.915403	0.291009
MRPS9	P82933	1.45089	0.198912	0.417227	0.65729	-1.86401	0.0384919
THOC1	Q96FV9;Q96FV9-2	1.44581	0.0182245	1.87859	0.0055532	-0.397563	0.108953
MRPS23	Q9Y3D9	1.44495	0.0067663	1.14546	0.0177106	-1.12983	0.13435
USP7	Q93009;Q93009-3	1.44224	0.0233063	1.23211	0.0492786	-1.04048	0.0626505
PNPLA6	Q8IY17-2;Q8IY17-3;Q8IY17;Q8IY17-4;Q8IY17-5;Q6ZV29-3;Q6ZV29-4;Q6ZV29;Q6ZV29-5	1.43972	0.133564	0.768987	0.342845	-1.50107	0.195389
PQBP1	O60828-5;O60828-4;O60828-2;O60828;O60828-10;O60828-9;O60828-8;O60828-6;O60828-3	1.43813	0.094265	1.03418	0.218756	-1.23429	0.110836
C19orf53	Q9UNZ5	1.43669	0.126743	2.54078	0.045381	0.27375	0.349512
LRRC8D	Q7L1W4	1.43476	0.0065048	1.98393	0.00516247	-0.28117	0.466652
TAF15	Q92804-2;Q92804	1.42835	0.192955	0.991417	0.317908	-1.26727	0.0275124
NOP58	Q9Y2X3;REV__Q9Y2X3	1.42818	0.0411237	2.26384	0.00024694	0.00532	0.966036
QPCTL	Q9NXS2-3;Q9NXS2	1.42693	0.276307	0.550213	0.650977	-1.70706	0.287473
RPS26;RPS26P11	P62854;Q5JNZ5	1.42635	0.00379681	2.16323	0.000114988	-0.0934667	0.796288
RPS19	P39019	1.42422	0.00133678	1.09337	0.00176633	-1.16119	0.16372
ERCC3	P19447	1.42401	0.128993	2.42218	0.0508004	0.16783	0.646088
HNRNPUL2	Q1KMD3	1.42262	0.00448893	0.93175	0.0116172	-1.32121	0.0542888
C14orf166	Q9Y224	1.42244	0.00168161	1.44141	0.00632233	-0.811367	0.262767
MRPS34	P82930	1.42114	0.0459576	1.24529	0.0060042	-1.0062	0.000332287
ERH	P84090	1.41615	0.0902359	1.77485	0.00242665	-0.47164	0.0239936
SRSF3	P84103;P84103-2	1.4106	0.0339585	1.73565	0.00612642	-0.505297	0.018554
PABPC1	P11940;P11940-2;Q9H361;Q4VXU2;Q4VXU2-2;Q96DU9-2;Q96DU9	1.40979	0.0142278	2.0668	0.0012249	-0.17334	0.460529
RPS10	P46783;Q9NQ39	1.40965	0.00660522	0.912797	0.0415489	-1.3272	0.131378
TOP2B	Q02880-2;Q02880	1.40871	0.24708	0.817713	0.611835	-1.42134	0.354298
TRMT2A	Q8IZ69-2;Q8IZ69	1.40816	0.107332	1.61611	0.0815998	-0.62239	0.270318
GTPBP10	A4D1E9;A4D1E9-2	1.40707	0.0416091	1.47732	0.0359243	-0.76009	0.0566511
MRPL12	P52815	1.40492	0.188092	1.43167	0.187831	-0.803593	0.029688
MATR3	P43243;P43243-2	1.39994	0.00819551	1.29067	0.000723735	-0.939613	0.0536134
RPS12	P25398	1.3993	0.00232356	0.58704	0.0474287	-1.6426	0.0429894
RFC4	P35249;P35249-2	1.39529	0.0699977	0.81769	0.202871	-1.40794	0.0663306
MRPL11	Q9Y3B7-2;Q9Y3B7;Q9Y3B7-3	1.38762	0.0874134	1.82055	0.0537012	-0.397413	0.414626
RPS13	P62277	1.38697	0.00176559	1.90649	0.000526161	-0.310823	0.464573
PHRF1	Q9P1Y6-3;Q9P1Y6;Q9P1Y6-2	1.38673	0.144694	1.90782	0.0820094	-0.309257	0.326895
FARP1	Q9Y4F1;Q9Y4F1-2;Q9Y4F1-3	1.38398	0.0669754	1.09094	0.10979	-1.12339	0.144741
BUD13	Q9BRD0;Q9BRD0-2	1.38291	0.184692	2.58352	0.0268386	0.37027	0.360228
RACGAP1	Q9H0H5	1.37963	0.0403154	1.71284	8.96133e-05	-0.497133	0.558577
RPS9	P46781	1.37722	0.0288693	1.96057	0.000272961	-0.246993	0.234679
CHD7;CHD8;CHD9	Q9P2D1;Q9HCK8-2;Q9HCK8;Q3L8U1-2;Q3L8U1-3;Q3L8U1;Q8TD26;Q9P2D1-2;Q9P2D1-3	1.37264	0.044783	1.60861	0.0415913	-0.594377	0.397937
STT3B	Q8TCJ2	1.369	0.154635	-0.06363	0.952016	-2.26297	0.0777634
MRPS22	P82650;P82650-2	1.36873	0.0592599	1.12424	0.102913	-1.07484	0.134261
ECT2	Q9H8V3-2;Q9H8V3-4;Q9H8V3;Q9H8V3-3	1.36864	0.12726	1.98114	0.0650821	-0.21784	0.686163
RPS20	P60866;P60866-2	1.36575	0.00413215	1.17072	0.0181309	-1.02537	0.192163
TPM4	P67936;P67936-2	1.36371	0.0133904	-1.67109	0.147486	-3.86515	0.017905
IGF2BP3	O00425;O00425-2;Q9Y6M1-5;Q9Y6M1-6;Q9Y6M1-3;Q9Y6M1-4;Q9Y6M1-1;Q9Y6M1	1.36157	0.0142225	1.35778	0.00641197	-0.834133	0.0456901
HNRNPM	P52272-2;P52272	1.35561	0.00236756	0.787813	0.0141853	-1.39814	0.102132
HSPA9	P38646	1.35407	0.00869286	-0.809793	0.0341274	-2.99421	0.0114955
HNRNPU	Q00839	1.35346	0.00962905	1.71114	6.4097e-06	-0.47266	0.22914
WBP4	O75554-2;O75554	1.34969	0.26316	1.68811	0.183716	-0.491923	0.296753
YTHDF2	Q9Y5A9;Q9Y5A9-2;Q9BYJ9-2	1.34921	0.174715	1.34261	0.184287	-0.83694	0.34655
RPS5	P46782	1.34788	0.00176013	1.11268	0.00138019	-1.06555	0.136352
VDAC1	P21796	1.34688	0.0520483	-0.94044	0.115188	-3.11766	0.040326
CWC22	Q9HCG8	1.34449	0.0814634	1.46066	0.0325679	-0.714173	0.468446
HNRNPF	P52597	1.3426	0.0242089	1.07877	0.00286571	-1.09417	0.0414436
DDX10	Q13206	1.34039	0.361837	1.96698	0.227631	-0.203757	0.516796
HEXIM1	O94992	1.34028	0.11392	1.64432	0.0636984	-0.526307	0.0637779
HNRNPH2	P55795	1.32561	0.000995493	0.622737	0.124718	-1.53322	0.0608233
CDC5L	Q99459	1.31785	0.0234718	2.04958	0.01058	-0.09861	0.564774
USP39	Q53GS9;Q53GS9-2;Q53GS9-3	1.30874	0.036095	1.46467	0.0375782	-0.674413	0.132467
POLR2B	P30876	1.30843	0.0138595	1.61262	0.0149983	-0.52616	0.254897
C18orf21	Q32NC0;Q32NC0-2	1.29914	0.0774122	1.90919	0.0463806	-0.22029	0.273405
TRAM1	Q15629-2;Q15629	1.29482	0.196247	1.6851	0.129685	-0.440057	0.361817
EIF4A3	P38919	1.29459	0.0279096	1.81946	0.00502085	-0.305467	0.161184
RBM42	Q9BTD8-4;Q9BTD8-2;Q9BTD8-3;Q9BTD8	1.28703	0.100169	1.37409	0.0863829	-0.743283	0.210913
BCLAF1	Q9NYF8-3	1.28596	0.164541	1.40904	0.230958	-0.70726	0.571677
RBM8A	Q9Y5S9	1.28558	0.154357	2.04127	0.000767429	-0.0746567	0.718518
MLF2	Q15773	1.28321	0.426362	-1.06493	0.442201	-3.17848	0.132351
USP54	Q70EL1;Q70EL1-7;Q70EL1-9;Q70EL1-10;Q70EL1-8;Q70EL1-6;Q70EL1-4	1.27893	0.250849	-2.09027	0.0970017	-4.19954	0.0376091
PHF3	Q92576-2;Q92576	1.27386	0.403634	1.76398	0.282815	-0.340223	0.404017
FLOT1	O75955;O75955-2	1.26794	0.132222	-0.133423	0.777632	-2.23171	0.12831
COPB1	P53618	1.26562	0.0454339	1.90507	0.0168233	-0.190887	0.793783
RNMTL1	Q9HC36	1.26499	0.469774	3.11995	0.0617837	1.02462	0.371418
HIST1H2BM;HIST1H2BN;HIST1H2BH;HIST2H2BF;HIST1H2BC;HIST1H2BD;HIST1H2BK;H2BFS	Q99879;Q99877;Q93079;Q5QNW6;P62807;P58876;O60814;Q5QNW6-2;P57053	1.26458	0.00342815	2.47842	0.00030358	0.383497	0.342448
PABPC4	Q13310-3;Q13310-2;Q13310;P0CB38	1.2627	0.0167063	1.85759	0.000272543	-0.235453	0.364129
RPL22	P35268	1.26248	0.00887976	1.91881	0.000242131	-0.174013	0.576207
RPS17	P08708	1.26088	0.00121406	1.2003	0.00162069	-0.890927	0.188718
ZNF121	P58317	1.26024	0.0746031	0.999787	0.114157	-1.0908	0.120562
INCENP	Q9NQS7-2;Q9NQS7;Q7Z3H0-2	1.25379	0.0365942	0.11981	0.841226	-1.96433	0.0470008
PRSS23	O95084;O95084-2	1.2482	0.317601	0.803163	0.564771	-1.27538	0.27458
FAU	P62861	1.2473	0.00646307	1.55814	0.00409795	-0.519507	0.304203
FXR2	P51116	1.22398	0.0242131	1.49362	0.00440915	-0.5607	0.112408
TRA2B	P62995;P62995-3;P62995-2	1.21757	0.0995764	1.38702	0.0124289	-0.660893	0.0212568
NCAPD3	P42695	1.21609	0.0943894	1.31555	0.0813472	-0.73088	0.212199
RBM27	Q9P2N5	1.21526	0.409119	5.28267	0.0199623	3.23707	0.0358624
DDB1	Q16531;Q16531-2	1.21479	0.190863	0.811197	0.334658	-1.23394	0.219506
AKAP8L	Q9ULX6;Q9ULX6-2	1.21138	0.0614458	-0.01454	0.920545	-2.05626	0.116711
PRMT1	Q99873-3;Q99873-2;Q99873-4;Q99873;Q9NR22-2;Q9NR22	1.21076	0.0200979	1.28814	0.0044184	-0.752963	0.0711965
SEC61B	P60468	1.19866	0.352819	0.663353	0.380947	-1.36565	0.151057
CBX3	Q13185;P83916	1.19642	0.222983	0.987547	0.290024	-1.03921	0.0696862
PPHLN1	Q8NEY8-9;Q8NEY8-8;Q8NEY8-2;Q8NEY8-6;Q8NEY8;Q8NEY8-3;Q8NEY8-5;Q8NEY8-7	1.19026	0.214341	1.18708	0.218262	-0.833523	0.144601
SMC3	Q9UQE7	1.18788	0.0798701	1.49834	0.0585446	-0.519883	0.469995
NXT1;NXT2	Q9UKK6;Q9NPJ8-4;Q9NPJ8;Q9NPJ8-2;Q9NPJ8-3	1.18735	0.198995	1.14459	0.19628	-0.873107	0.294636
CFL1	P23528	1.18708	0.00264996	-1.17719	0.00321797	-3.19462	0.00858985
CD2BP2	O95400	1.1851	0.369698	1.4556	0.293627	-0.559847	0.102303
PPM1G	O15355	1.18407	0.0196405	-1.91665	0.105851	-3.93106	0.0123311
POLR2K	P53803	1.18215	0.0566839	0.221107	0.81686	-1.79138	0.148509
RPS3A	P61247	1.17909	0.00198552	1.61178	0.000933697	-0.397657	0.386639
MTHFD2	P13995-2;P13995	1.17533	0.123972	0.909097	0.362627	-1.09658	0.259535
MYO10	Q9HD67;Q9HD67-3;Q9HD67-2	1.17204	0.470501	-1.18576	0.397931	-3.18814	0.146039
DKC1	O60832;O60832-2	1.17152	0.0258015	1.60718	0.00152299	-0.394683	0.174436
RBMXL1	Q96E39	1.16967	0.165792	2.02858	0.0178567	0.0285667	0.87443
SNX9	Q9Y5X1	1.16857	0.204664	-0.514607	0.667234	-2.51352	0.0906829
HNRNPLL	Q8WVV9-5;Q8WVV9-4;Q8WVV9;Q8WVV9-3;Q8WVV9-2	1.15951	0.00831741	0.765713	0.0472231	-1.22414	0.138553
AKAP8	O43823	1.15276	0.00191939	0.51752	0.0258802	-1.46558	0.0535172
WHSC1	O96028;O96028-5;O96028-3;O96028-6;O96028-4;O96028-2;O96028-7	1.14719	0.0306552	1.62956	0.00453675	-0.347973	0.192268
SAFB	Q15424;Q15424-4;Q15424-3;Q15424-2	1.14711	0.107375	1.18882	0.0522191	-0.788633	0.00665844
ERAL1	O75616;O75616-2	1.14704	0.367194	0.78855	0.509868	-1.18883	0.187431
POLR2C	P19387	1.14554	0.241165	1.28539	0.208328	-0.690487	0.130702
HSPA1B;HSPA1A	P0DMV9;P0DMV8;P0DMV8-2	1.14436	0.00893465	-0.55337	0.00447757	-2.52807	0.0191681
FHL2	Q14192	1.14293	0.432281	0.11692	0.931504	-1.85635	0.0315688
KTN1	Q86UP2;Q86UP2-2;Q86UP2-4;Q86UP2-3	1.14254	0.0503069	0.0367167	0.914985	-1.93617	0.0520723
RPS27A	P62979;P0CG47;P0CG48	1.14036	0.02499	1.46058	0.0106468	-0.510127	0.506642
ERBB2IP	Q96RT1-5;Q96RT1-3;Q96RT1-9;Q96RT1-2;Q96RT1;Q96RT1-8;Q96RT1-7;Q96RT1-6;Q96RT1-4;Q96NW7-3;Q96NW7-2;Q96NW7	1.13974	0.333131	-1.5597	0.261084	-3.52978	0.0495736
NA	P09493-3;P09493-8;P09493-9;P09493-7	1.13846	0.212833	-2.70038	0.16181	-4.66918	0.0483742
THRAP3	Q9Y2W1	1.13665	0.0920652	1.69934	0.00470731	-0.26765	0.00413078
PRPF19	Q9UMS4	1.13634	0.0162049	1.81161	0.000414203	-0.15508	0.557209
SNRNP200	O75643;O75643-2	1.12373	0.0409114	1.6623	0.00734674	-0.29177	0.184057
BCLAF1	Q9NYF8-2;Q9NYF8;Q9NYF8-4	1.12041	0.059317	1.65653	0.00151848	-0.294227	0.102929
RPS2	P15880	1.11803	9.04784e-05	1.30453	0.000171921	-0.643843	0.277917
TTF1	Q15361	1.1163	0.0512777	1.86245	0.0231841	-0.0841933	0.896505
RBM22	Q9NW64;Q9NW64-2	1.11381	0.00228406	1.13893	0.00732233	-0.805227	0.226479
PRPF6	O94906;O94906-2	1.10965	0.0425378	1.65403	0.00379411	-0.285957	0.187847
MRPS33	Q9Y291	1.10319	0.119727	0.124787	0.856705	-1.80874	0.162233
PSMD11	O00231;O00231-2	1.10086	0.333937	1.62221	0.203336	-0.308993	0.665373
PRDX4	Q13162	1.10031	0.562596	3.09754	0.224709	1.16689	0.687226
WRNIP1	Q96S55-2;Q96S55;Q96S55-3;Q96S55-4	1.09883	0.0510812	0.220537	0.4796	-1.70864	0.00984461
TCEB3	Q14241	1.09762	0.141354	2.16207	0.014021	0.234107	0.798917
SRSF4	Q08170;P49589-2;P49589;P49589-3	1.09715	0.188061	1.54205	0.053631	-0.38545	0.0826955
GNB2L1	P63244	1.08909	0.349968	2.11591	0.135052	0.196477	0.831692
NME2;NME2P1;NME1	P22392;P22392-2;O60361;P15531;P15531-2	1.08791	0.369412	-0.572623	0.69628	-2.49088	0.104528
GNB2	P62879;P62879-2	1.07673	0.0936855	-1.34504	0.000485528	-3.25211	0.0514843
PHB	P35232;P35232-2	1.07649	0.295686	0.801187	0.401272	-1.10565	0.297667
RPS18	P62269	1.06351	0.000315544	1.22796	0.000221073	-0.665893	0.202103
KHDRBS1	Q07666;Q07666-2;Q07666-3;Q5VWX1;O75525-2;O75525	1.06333	0.0200595	-0.209343	0.346584	-2.10301	0.060325
SEC13	P55735-2;P55735;P55735-4;P55735-3	1.06194	0.132437	-0.04042	0.963169	-1.9327	0.1501
UPF1	Q92900-2;Q92900	1.05689	0.00197572	1.19182	0.00109101	-0.695413	0.180053
PSMD2	Q13200-3;Q13200;Q13200-2	1.05615	0.408004	2.24978	0.155026	0.36328	0.645007
S100A10	P60903	1.0515	0.330015	-3.45828	0.0660645	-5.34012	0.0302365
IMP4	Q96G21	1.04889	0.522249	2.07123	0.265345	0.191993	0.236382
H2AFY	O75367-3;O75367;O75367-2;Q9P0M6	1.04796	0.00555109	2.27002	0.000308454	0.391713	0.419309
RPS16	P62249	1.04756	0.00420193	1.0972	0.00239001	-0.780697	0.268996
TARS	P26639;P26639-2;A2RTX5-2;A2RTX5	1.04479	0.33472	2.70624	0.0816871	0.831103	0.344854
POP4	O95707	1.04055	0.232853	2.30201	0.0080275	0.43112	0.174503
VAPA;VAPB	Q9P0L0;Q9P0L0-2;O95292-2;O95292	1.03945	0.152439	0.85612	0.218882	-1.01368	0.26076
USP10	Q14694;Q14694-3;Q14694-2	1.03876	0.07624	-0.410347	0.56452	-2.27945	0.0336695
HIST1H2AJ;HIST1H2AH;HIST2H2AA3;HIST1H2AG;H2AFJ;HIST2H2AC;HIST1H2AA	Q99878;Q96KK5;Q6FI13;P0C0S8;Q9BTM1;Q16777;Q9BTM1-2;Q96QV6;P16104;REV__Q8NB25-4;REV__Q8NB25-2;REV__Q8NB25-3;REV__Q8NB25;Q71UI9-5	1.03515	0.0566052	1.95931	0.0105106	0.0938167	0.721004
HSPA8	P11142;P11142-2;P54652	1.03067	0.0148069	-0.144473	0.023388	-2.00548	0.0306415
SAP18	O00422	1.03012	0.147682	1.48119	0.0010486	-0.379273	0.0825408
EIF2AK2	P19525-2;P19525	1.02412	0.104077	1.18818	0.0714146	-0.666277	0.192465
HDAC1	Q13547	1.02239	0.0922304	0.362857	0.749928	-1.48988	0.269966
CD59	P13987	1.02109	0.186631	-3.08203	0.023892	-4.93347	0.0131693
NONO	Q15233;Q15233-2	1.01894	0.00188303	1.75048	0.00012799	-0.0988033	0.790435
MRPL3	P09001	1.01693	0.194063	1.35536	0.126479	-0.491907	0.422126
TARDBP	Q13148;Q13148-4	1.0161	0.15306	1.09816	0.140878	-0.74828	0.114773
RAD21	O60216;Q9H4I0;Q9H4I0-2	1.00161	0.347838	1.84771	0.00612319	0.0157567	0.974444
ASPM	Q8IZT6;Q8IZT6-2	0.999577	0.279888	0.25218	0.788636	-1.57774	0.287811
PBRM1	Q86U86-5;Q86U86-4;Q86U86-7;Q86U86-3;Q86U86-9;Q86U86-2;Q86U86-8;Q86U86;Q86U86-6	0.998833	0.535451	1.50376	0.378861	-0.325413	0.56194
ELMSAN1	Q6PJG2	0.998807	0.370166	2.74868	0.0665106	0.919533	0.159586
EFTUD2	Q15029-2;Q15029;Q15029-3	0.995163	0.0528096	1.50993	0.00956695	-0.315573	0.183721
SAP30	O75446	0.989297	0.353973	1.67147	0.177437	-0.148167	0.633615
RPS25	P62851	0.987943	0.00366525	1.34146	0.00473751	-0.47683	0.299198
THAP11	Q96EK4	0.98667	0.157488	0.74584	0.2419	-1.07117	0.183478
P4HB	P07237	0.98536	0.102647	-0.40169	0.133258	-2.21739	0.00656483
PRPF4	O43172-2;O43172	0.982773	0.0100508	1.92021	0.00431066	0.107093	0.759713
DDX42	Q86XP3;Q86XP3-2	0.98232	0.437718	1.49108	0.278777	-0.321587	0.118996
HNRNPUL1	Q9BUJ2-2;Q9BUJ2;Q9BUJ2-4;Q9BUJ2-3;Q9BUJ2-5	0.981053	0.0421078	1.49378	0.00596677	-0.317617	0.192175
DDX17	Q92841;Q92841-1;Q92841-3;Q92841-2	0.979653	0.00358827	0.559087	0.0215101	-1.25091	0.118566
KIF14	Q15058	0.978647	0.20864	0.04125	0.912669	-1.76774	0.200053
NA	P0DP25;P0DP24;P0DP23;P27482;P02585	0.975367	0.0404927	-4.17378	0.000214	-5.97949	0.00348105
NUDT16L1	Q9BRJ7;Q9BRJ7-2	0.969853	0.389511	1.01546	0.369599	-0.784737	0.0218064
PLK1	P53350	0.964553	0.328993	0.47109	0.538029	-1.32381	0.382657
MTDH	Q86UE4	0.96403	0.010809	1.16044	0.0120579	-0.633937	0.160739
SNRPD3	P62318-2;P62318	0.96146	0.261409	2.10067	0.0211786	0.308863	0.806106
THOC6	Q86W42;Q86W42-2;Q86W42-3	0.96119	0.08128	1.62281	0.0254087	-0.168727	0.37543
RAC1;RAC2;RAC3	P63000;P63000-2;P15153;P60763	0.958617	0.0258481	-0.436337	0.166627	-2.2253	0.05984
DNAJC11	Q9NVH1-3;Q9NVH1;Q9NVH1-2	0.95602	0.0882951	-1.13904	0.0534944	-2.92541	0.0522685
CXorf56	Q9H5V9-3;Q9H5V9;Q9H5V9-2	0.953753	0.293589	1.73185	0.11691	-0.0522433	0.909031
GNAS	P63092;P63092-4;Q5JWF2;P63092-3;P63092-2;Q5JWF2-2;P38405;P38405-2	0.952613	0.0771912	-0.65451	0.158845	-2.43747	0.0535104
CAPRIN1	Q14444-2;Q14444	0.950787	0.0140467	0.175413	0.543159	-1.60572	0.0145716
NUSAP1	Q9BXS6-2;Q9BXS6;Q9BXS6-7;Q9BXS6-4;Q9BXS6-6;Q9BXS6-3;Q9BXS6-5	0.949553	0.264377	1.68365	0.164205	-0.0962467	0.914769
CKAP4	Q07065;Q96K21-4;Q96K21-3;Q96K21-2;Q96K21	0.933437	0.0247631	1.45009	0.000650142	-0.313693	0.34334
GNAI3	P08754	0.93025	0.0713163	-0.475757	0.237992	-2.23635	0.0723705
MYO5A	Q9Y4I1-2;Q9Y4I1;Q9Y4I1-3	0.92674	0.685357	-2.1084	0.245922	-3.86548	0.199416
OASL	Q15646;Q15646-3;Q15646-2	0.926487	0.258557	2.82101	0.00372279	1.06418	0.0696667
IPO7	O95373	0.925133	0.259003	3.17919	0.0076478	1.42371	0.262473
SFPQ	P23246;P23246-2	0.924453	0.0233257	1.77938	0.00567106	0.02458	0.924141
ZNF593	O00488	0.918593	0.370198	2.09058	0.111879	0.34164	0.218789
CHD3	Q12873-2;Q12873;Q12873-3	0.918553	0.592061	3.13727	0.141122	1.38837	0.106285
SART1	O43290	0.917423	0.0403546	1.62363	0.0138502	-0.124137	0.605564
PRPF8	Q6P2Q9	0.91413	0.0550656	1.45692	0.00717536	-0.287557	0.217056
BBX	Q8WY36-2;Q8WY36;Q8WY36-3	0.912553	0.379965	1.87247	0.0824859	0.129573	0.700309
MRPL28	Q13084	0.91139	0.114844	1.57746	0.00324591	-0.16427	0.665924
SLC16A3	O15427	0.90865	0.436664	1.63592	0.221432	-0.103077	0.854475
EIF3A	Q14152-2;Q14152	0.895797	0.194937	1.1169	0.113319	-0.609243	0.523199
SMARCA2	P51531-2;P51531	0.89533	0.260466	1.19814	0.172187	-0.527533	0.392924
JAK1	P23458	0.894107	0.454464	1.66582	0.226868	-0.05863	0.935492
SNRNP40	Q96DI7;Q96DI7-2	0.8913	0.0443617	1.51269	0.00277506	-0.208953	0.37866
AIMP2	Q13155	0.885597	0.541198	2.43408	0.133771	0.71814	0.232174
RPS14	P62263	0.884493	0.00233538	1.15699	7.674e-06	-0.55785	0.259397
SRSF2	Q01130;Q01130-2	0.879943	0.0221782	1.06866	0.0130982	-0.64163	0.109654
HIST1H4A	P62805	0.877967	0.0238266	1.71692	0.000960753	0.00860667	0.990116
RPL23	P62829	0.877107	0.0037659	1.10005	0.00309184	-0.607397	0.245667
EIF3G	O75821	0.876223	0.456654	0.462877	0.606735	-1.24369	0.408896
TEFM	Q96QE5;Q96QE5-4	0.875573	0.324512	1.47994	0.115237	-0.22598	0.218474
SMC2	O95347;O95347-2	0.873673	0.143515	1.68628	0.0475786	-0.0177367	0.97744
CDKN2A	Q8N726;Q8N726-2	0.871653	0.141316	1.73701	0.0463115	0.03501	0.960546
TCF25	Q9BQ70	0.86978	0.0386501	0.15759	0.812616	-1.54253	0.146465
ZNF326	Q5BKZ1-3	0.86529	0.189296	-1.22809	0.0807366	-2.92373	0.0196165
TSPYL1	Q9H0U9	0.86518	0.246363	1.18923	0.146774	-0.506293	0.372704
PNN	Q9H307;Q9H307-2	0.864283	0.13197	1.29718	0.0118223	-0.39745	0.00702694
CDK13	Q14004-2;Q14004	0.862873	0.144718	1.29856	0.12076	-0.394653	0.537853
RBM14	Q96PK6;Q96PK6-2;Q96PK6-3;Q96PK6-4	0.8616	0.0384497	0.773567	0.0458841	-0.918377	0.161004
SNRPB;SNRPN	P14678-2;P63162;P14678;P63162-2;P14678-3	0.85849	0.0108566	1.3549	0.00142552	-0.33393	0.429791
SPTAN1	Q13813-2	0.850013	0.663304	-0.2758	0.686826	-1.95616	0.451519
GAR1	Q9NY12;Q9NY12-2	0.849793	0.0117026	1.14795	0.0059409	-0.532187	0.255834
RPS29	P62273;P62273-2	0.84623	0.0233602	0.450483	0.110038	-1.22609	0.158787
SGPL1	O95470	0.84116	0.321025	1.91124	0.0405668	0.239733	0.329018
SSBP1	Q04837	0.838143	0.120938	0.706583	0.160862	-0.961903	0.206572
RNPC3	Q96LT9-2;Q96LT9	0.836607	0.218184	0.438037	0.503902	-1.22891	0.28953
ZC3H13	Q5T200;Q5T200-2	0.83609	0.592587	2.45439	0.00477241	0.787953	0.473831
DIXDC1	Q155Q3;Q155Q3-2;Q155Q3-4;Q155Q3-5	0.83371	0.519949	-2.22896	0.0602918	-3.89301	0.105866
GTF3C3	Q9Y5Q9;Q9Y5Q9-2	0.831507	0.131777	0.118753	0.468249	-1.5431	0.17587
RAP1B;RAP1A	P61224-2;P61224-3;P62834;P61224;P61224-4;A6NIZ1	0.822847	0.447932	1.82186	0.0500202	0.168673	0.896594
GPATCH1	Q9BRR8	0.822353	0.282581	1.31293	0.143174	-0.339767	0.258238
CORO1B	Q9BR76	0.821527	0.33829	-1.37981	0.0411949	-3.03168	0.0960554
SENP1	Q9P0U3-2;Q9P0U3	0.818853	0.35408	-0.02934	0.96385	-1.67854	0.234653
MEAF6	Q9HAF1-2;Q9HAF1;Q9HAF1-4;Q9HAF1-3	0.81738	0.14074	0.861797	0.0228149	-0.785927	0.0749581
DMAP1	Q9NPF5	0.81724	0.240993	0.73688	0.276353	-0.910703	0.277758
GATAD2A	Q86YP4-2;Q86YP4;Q86YP4-3	0.816077	0.310498	1.11826	0.204391	-0.528157	0.453555
RPS3	P23396	0.808297	0.000132011	0.883103	4.16222e-05	-0.755537	0.197689
HSPA5	P11021	0.796217	0.0155703	-0.437767	0.0897829	-2.06433	0.0297509
TMEM131	Q92545	0.793667	0.202129	0.855637	0.187624	-0.768373	0.118697
MRPL15	Q9P015	0.79151	0.488579	0.920687	0.254811	-0.701167	0.416199
C8orf33	Q9H7E9;Q9H7E9-2	0.786383	0.483974	2.73324	0.0324107	1.11651	0.417203
SMC1A	Q14683	0.774597	0.0204116	0.951373	0.0238732	-0.653567	0.367551
YTHDC2	Q9H6S0	0.771217	0.50066	1.79309	0.0717063	0.191533	0.86843
LSG1	Q9H089	0.770177	0.158191	0.411887	0.294925	-1.18863	0.254476
MSH2	P43246;P43246-2	0.765187	0.267764	1.46549	0.0998779	-0.130043	0.820313
CDK11B;CDK11A	P21127-8;P21127-3;P21127-2;P21127;P21127-6;P21127-9;Q9UQ88-4;Q9UQ88-3;Q9UQ88-2;Q9UQ88;P21127-5;P21127-10;P21127-12;P21127-4;Q9UQ88-10;Q9UQ88-5;Q9UQ88-9;Q9UQ88-8	0.76249	0.50509	1.60797	0.186858	0.0151333	0.95628
NXF1	Q9UBU9;Q9UBU9-2	0.75596	0.383903	1.25939	0.188378	-0.32691	0.236378
SUPT16H	Q9Y5B9	0.75513	0.14345	2.04535	0.0256556	0.459873	0.53095
MRPL43	Q8N983-4;Q8N983-3;Q8N983-2;Q8N983;Q8N983-6;Q8N983-7	0.752983	0.0251065	0.239887	0.219279	-1.34344	0.0838901
MRPS15	P82914	0.749607	0.343288	0.546667	0.65695	-1.03328	0.39789
RBM47	A0AV96-2;A0AV96;Q8TBY0-2;Q8TBY0-3;Q9NQ94-5;Q8TBY0;Q9NQ94-6;Q9NQ94-3;Q9NQ94-2;Q9NQ94-4;Q9NQ94	0.74796	0.325089	1.33906	0.112978	-0.239247	0.721382
RBM3	P98179	0.742503	0.442439	-1.72461	0.151398	-3.29746	0.00842839
TPR	P12270-2;P12270	0.741497	0.316997	-0.791283	0.508416	-2.36312	0.102328
ECD	O95905;O95905-3;O95905-2	0.73761	0.384491	-0.232857	0.683475	-1.80081	0.231022
SMARCE1	Q969G3-2;Q969G3;Q969G3-6;Q969G3-5;Q969G3-3;Q969G3-4	0.732043	0.297293	0.828327	0.251447	-0.73406	0.229531
THEM6	Q8WUY1	0.72688	0.510818	0.199443	0.773845	-1.35778	0.385457
PRKCDBP	Q969G5	0.72606	0.677136	2.04129	0.252414	0.484887	0.819808
HIST2H2BE;HIST1H2BB;HIST1H2BO;HIST1H2BJ	Q16778;P33778;P23527;P06899	0.724017	0.0347957	1.72527	0.00501477	0.170907	0.67952
TOP2A	P11388;P11388-2;P11388-3;P11388-4	0.723543	0.0166606	1.7848	0.000329192	0.230917	0.621975
WRAP73	Q9P2S5	0.72251	0.595936	1.34558	0.363206	-0.207273	0.607215
SON	P18583-5;P18583-7;P18583;P18583-9;P18583-2;P18583-10;P18583-4;P18583-3;P18583-8	0.717627	0.0214533	0.952633	0.0163144	-0.595337	0.265534
SRRM1	Q8IYB3;Q8IYB3-2;Q9UPU5	0.71453	0.129327	0.95305	0.0166118	-0.591823	0.0211991
CDK12	Q9NYV4-2;Q9NYV4;Q9NYV4-3	0.703827	0.00759077	1.28787	0.00104591	-0.246303	0.56027
EIF4G1	Q04637-6;Q04637-7;Q04637-5;Q04637-4;Q04637-3;Q04637;Q04637-8;Q04637-9;O43432-4;O43432;O43432-3	0.701783	0.44171	1.2922	0.213583	-0.23993	0.750122
NUFIP2	Q7Z417;Q7Z417-2	0.701493	0.257618	0.917593	0.164254	-0.614243	0.0278107
CCDC12	Q8WUD4	0.698217	0.574159	0.751827	0.632983	-0.776733	0.637493
GEMIN5	Q8TEQ6	0.696423	0.574201	1.59535	0.192917	0.0685833	0.948927
CDC42	P60953;P60953-1;Q9H4E5-2;P17081;Q9H4E5	0.69106	0.291569	-1.47226	0.0379767	-2.99366	0.00302751
PSMC4	P43686-2;P43686	0.68986	0.431695	1.30649	0.173418	-0.21371	0.817552
TRAP1	Q12931-2;Q12931	0.689613	0.679341	0.79259	0.608115	-0.727367	0.609066
PSMD3	O43242;O43242-2	0.68918	0.604344	2.00135	0.195971	0.481823	0.126745
GNL3L	Q9NVN8	0.680483	0.334422	1.47445	0.109268	-0.03638	0.910953
SERPINH1	P50454	0.6749	0.0219804	0.08748	0.629102	-1.41776	0.108572
DROSHA	Q9NRR4;Q9NRR4-2;Q9NRR4-4;Q9NRR4-3	0.67251	0.447531	0.941677	0.228767	-0.561177	0.0934603
SLIRP	Q9GZT3-2;Q9GZT3	0.67011	0.376411	-1.4255	0.344838	-2.92595	0.114095
PTRF	Q6NZI2;Q6NZI2-2;Q6NZI2-3	0.66469	0.0203522	1.16497	0.00421075	-0.330063	0.514388
EIF2S3;EIF2S3L	P41091;Q2VIR3;Q2VIR3-2	0.66394	0.111807	1.19228	0.0420034	-0.302007	0.434012
POLR1D	Q9Y2S0	0.651347	0.139353	0.0476767	0.945761	-1.43401	0.110872
CLIC1	O00299	0.650447	0.491907	-0.17876	0.853948	-1.65955	0.0860587
CPSF3	Q9UKF6	0.64845	0.0670145	0.56221	0.0190881	-0.916583	0.0382453
PPP2CA;PPP2CB	P67775;P62714;P67775-2	0.647803	0.313281	-0.0460867	0.94827	-1.52423	0.0575819
PPP1CC	P36873;P36873-2	0.642447	0.423738	0.305623	0.100903	-1.16717	0.388929
ANXA2;ANXA2P2	P07355;P07355-2;A6NMY6	0.640837	0.342656	-3.49533	0.000515632	-4.96651	0.0340578
SMN1	Q16637-4;Q16637-2;Q16637-3;Q16637	0.633303	0.506894	-0.345403	0.754176	-1.80905	0.0971762
EIF2S1	P05198	0.633177	0.0326878	0.681947	0.0286197	-0.781573	0.23408
SNRPE	P62304	0.63206	0.0765988	0.605067	0.623314	-0.857337	0.517159
CDCA8	Q53HL2	0.62986	0.173308	1.73848	0.0188224	0.278277	0.465773
YTHDF3	Q7Z739	0.62454	0.214457	-0.29673	0.749305	-1.75161	0.149199
SNRPC	P09234	0.621427	0.344532	0.62216	0.14442	-0.82961	0.00227297
SRRM2	Q9UQ35;Q9UQ35-2;Q9UQ35-3	0.61527	0.120238	1.02426	0.0412663	-0.42135	0.175929
TWF1	Q12792;Q12792-3;Q12792-4	0.61471	0.42512	-3.53051	0.0574024	-4.97556	0.0234412
ST5	P78524;P78524-2;P78524-3;Q9ULE3-2;Q9ULE3	0.609463	0.599348	-1.85998	0.0543577	-3.29979	0.124417
XPO1	O14980	0.60678	0.610169	1.27762	0.332461	-0.159503	0.806347
AARS	P49588;P49588-2	0.605543	0.630577	0.783933	0.495868	-0.651953	0.694305
DHX15	O43143	0.60486	0.0961217	1.0122	0.00444482	-0.423007	0.178292
COPA	P53621;P53621-2	0.602113	0.0521916	1.74229	0.00195176	0.309833	0.596468
MRPL17	Q9NRX2	0.592837	0.0715856	-0.19466	0.680306	-1.61784	0.102429
ATP5O	P48047	0.591867	0.124282	-0.311187	0.218464	-1.7334	0.1092
MRPL24	Q96A35	0.591437	0.450153	0.819753	0.0325816	-0.602027	0.0816289
DHCR24	Q15392-2;Q15392	0.590537	0.444383	0.931537	0.272135	-0.489343	0.373573
SHMT2	P34897-3;P34897-2;P34897;P34896-4;P34896-3;P34896-2;P34896	0.589417	0.657042	-0.01049	0.993703	-1.43025	0.381938
RPUSD4	Q96CM3-2;Q96CM3	0.589137	0.224224	0.682263	0.436011	-0.737217	0.436145
MRPL39	Q9NYK5;Q9NYK5-2	0.5787	0.0363651	-0.0941367	0.881336	-1.50318	0.0956555
PTGES3	Q15185-3;Q15185-4;Q15185;Q15185-2	0.57771	0.178129	1.56582	0.00683045	0.15777	0.843373
SNRPA	P09012	0.577097	0.237392	0.346213	0.429303	-1.06123	0.0932271
DNTTIP1	Q9H147	0.574993	0.464498	0.449663	0.466027	-0.955673	0.410593
HIST2H3A;HIST3H3	Q71DI3;Q16695;Q6NXT2	0.574393	0.203778	1.88946	0.000456915	0.48472	0.0515542
ZC3H4	Q9UPT8	0.57303	0.357254	1.59356	0.0237382	0.190187	0.816966
NAP1L1	P55209-2;P55209;P55209-3	0.57011	0.162692	0.0511967	0.740956	-1.34926	0.189882
PRPF40A	O75400;O75400-2;Q6NWY9-2;Q6NWY9-3;Q6NWY9	0.569223	0.323323	0.798097	0.0722714	-0.60147	0.00569492
PARN	O95453-2;O95453-3;O95453;O95453-4	0.5645	0.527811	1.86939	0.039554	0.474543	0.306913
RSBN1L	Q6PCB5;Q6PCB5-2	0.563227	0.529334	1.81151	0.0158727	0.417943	0.302501
RBBP4	Q09028-3;Q09028;Q09028-2;Q09028-4	0.56258	0.632515	1.81759	0.132717	0.424663	0.379531
TJP1	Q07157-2;Q07157	0.561213	0.711893	-5.71144	0.00435961	-7.103	0.048578
KIN	O60870-2;O60870	0.558463	0.489681	1.31218	0.103363	-0.0766233	0.738877
HIST1H1C	P16403	0.554743	0.108105	1.33271	0.00387611	-0.05238	0.852176
MRPL38	Q96DV4;Q96DV4-2	0.54873	0.331072	0.238123	0.640977	-1.14095	0.0703365
RNPS1	Q15287;Q15287-2;Q15287-3	0.54527	0.104363	0.45791	0.128754	-0.917703	0.0600486
TFIP11	Q9UBB9;Q9UBB9-2	0.54303	0.544516	1.7882	0.0600711	0.41483	0.219841
PRRC2C	Q9Y520-3;Q9Y520-6;Q9Y520-4;Q9Y520-5;Q9Y520;Q9Y520-7;Q9Y520-2;Q5JSZ5-5	0.541893	0.569688	1.64761	0.012519	0.275373	0.533184
PPP2R1A	P30153	0.54164	0.293756	0.0759733	0.936261	-1.29601	0.24396
SNW1	Q13573	0.53966	0.215504	0.455723	0.0340657	-0.91428	0.00677288
ALDH3A2	P51648;P51648-2;P48448;P43353-2;P30838;P43353	0.537173	0.39017	0.654667	0.310445	-0.71285	0.360374
RBBP7	Q16576;Q16576-2	0.534267	0.124246	0.88234	0.024364	-0.48227	0.193013
TAGLN2	P37802;P37802-2	0.523627	0.450707	0.184653	0.792999	-1.16932	0.260743
CAPZA1	P52907	0.518917	0.506622	-4.19353	0.00037921	-5.54279	0.0287479
NKTR	P30414	0.51295	0.418758	0.81305	0.247765	-0.530243	0.221441
DHX35	Q9H5Z1-2;Q9H5Z1	0.5101	0.110402	0.965753	0.0134867	-0.37469	0.401752
C11orf98	E9PRG8	0.502713	0.786549	3.2201	0.160625	1.88704	0.419907
RBM25	P49756;P49756-2;P49756-3;P49756-4	0.497667	0.351526	0.926287	0.0402997	-0.401723	0.00383107
DNAJB6	O75190;O75190-3;O75190-2;O75190-4;Q8NHS0;Q8WWF6;P25686-2;P25686	0.497063	0.286693	0.437487	0.109905	-0.88992	0.360167
SETX	Q7Z333-3;Q7Z333;Q7Z333-4	0.496727	0.293034	0.625703	0.469344	-0.701367	0.414313
POLDIP3	Q9BY77;Q9BY77-2	0.4958	0.123008	0.597137	0.0827559	-0.729007	0.188146
CNP	P09543-2;P09543	0.495547	0.618775	0.522847	0.601384	-0.803043	0.241874
PAXBP1	Q9Y5B6;Q9Y5B6-2;Q9Y5B6-3;Q9Y5B6-4	0.494177	0.492698	1.24759	0.158037	-0.0769333	0.65582
UQCR10	Q9UDW1;Q9UDW1-2	0.486743	0.39251	-0.472593	0.582306	-1.78968	0.173728
TAF2	Q6P1X5	0.48631	0.67145	1.87231	0.152966	0.555657	0.124742
MRPL4	Q9BYD3-2;Q9BYD3	0.48467	0.709367	1.52322	0.209725	0.208203	0.912606
TNPO1	Q92973-2;Q92973;Q92973-3;O14787-2	0.483233	0.0907348	1.37009	0.00449228	0.0565133	0.911041
CORO1C	Q9ULV4;Q9ULV4-2;Q9ULV4-3;Q6QEF8-4;Q6QEF8-3;Q6QEF8-2;Q6QEF8-5;Q6QEF8	0.4713	0.5873	-4.78808	0.00116873	-6.08973	0.0263816
PPP1R18	Q6NYC8;Q6NYC8-2;Q6NYC8-3;Q6NYC8-4	0.4681	0.448633	-6.22629	0.00348374	-7.52474	0.00623071
SNRPB2	P08579	0.464647	0.309714	1.05877	0.00935217	-0.236217	0.140732
PPP1CA	P62136;P62136-2;P62136-3	0.463917	0.423932	-1.31787	0.0157809	-2.61213	0.0959872
LMNB2	Q03252	0.45969	0.334697	0.27397	0.48958	-1.01606	0.271852
MORC2	Q9Y6X9;Q9Y6X9-2;Q86VD1-2;Q86VD1	0.45944	0.558631	5.7376	0.0089426	4.44782	0.00291798
AKAP17A	Q02040;Q02040-2;Q02040-3	0.456867	0.359377	1.52639	0.0356086	0.239177	0.131974
DAP3	P51398-2;P51398-3;P51398	0.456673	0.0149598	-0.0869233	0.32789	-1.37394	0.0618579
EIF3B	P55884;P55884-2	0.454	0.585532	1.05449	0.271862	-0.229853	0.699837
SFXN3	Q9BWM7	0.444243	0.600789	1.07431	0.274057	-0.20028	0.669648
DNAJA3	Q96EY1;Q96EY1-2;Q96EY1-3	0.44135	0.325537	-0.45548	0.0443409	-1.72717	0.152245
CTR9	Q6PD62	0.431927	0.033027	0.648677	0.00983634	-0.613593	0.348778
SNRNP70	P08621;P08621-2;P08621-3;P08621-4	0.4288	0.337294	0.686573	0.125116	-0.57257	0.0565347
AURKB	Q96GD4;Q96GD4-5;Q96GD4-4;Q96GD4-2;Q96GD4-3;Q9UQB9-2;Q9UQB9-3;Q9UQB9	0.42775	0.381476	0.159417	0.376323	-1.09868	0.305512
DUSP11	O75319;O75319-2	0.427747	0.694563	1.69118	0.0587261	0.43309	0.723788
PTRH2	Q9Y3E5	0.425857	0.565447	0.0593467	0.935812	-1.19685	0.0838378
CHD4	Q14839;Q14839-2	0.420847	0.0067095	0.931943	0.000151956	-0.319247	0.522736
DDX23	Q9BUQ8;Q9BUQ8-2	0.414517	0.305749	0.985953	0.0377337	-0.258907	0.214654
NCAPG2	Q86XI2;Q86XI2-2	0.413793	0.670558	0.572057	0.622518	-0.67208	0.69446
HADHB	P55084-2;P55084	0.413657	0.74503	0.0865967	0.933237	-1.1574	0.430167
PRDX1	Q06830	0.411	0.398634	-0.09247	0.779085	-1.33381	0.020317
NA	P06753-2;P06753-3;P06753-5;P06753-4;P06753-7	0.409357	0.358547	-2.35255	0.0147303	-3.59225	0.0295122
CPSF1	Q10570	0.406093	0.506481	0.923567	0.0113538	-0.31287	0.124485
PACSIN3	Q9UKS6	0.404133	0.443998	-0.89549	0.0608425	-2.12997	0.120379
RANBP1	P43487-2;P43487	0.401677	0.550343	1.1638	0.17058	-0.0682233	0.880756
LETMD1	Q6P1Q0-4;Q6P1Q0-2;Q6P1Q0;Q6P1Q0-7;Q6P1Q0-5	0.39564	0.65144	-0.69176	0.200422	-1.91774	0.209866
MRPL37	Q9BZE1	0.38521	0.584436	-0.90788	0.263981	-2.12343	0.0268072
SORBS2	O94875-9;O94875-11;O94875-12;O94875-8;O94875-2;O94875-4;O94875;O94875-3;O94875-10;O94875-7;O94875-5;O94875-6;Q9BX66-4;Q9BX66-9;Q9BX66-8;Q9BX66-10;Q9BX66-6;Q9BX66-3;Q9BX66-5;Q9BX66-2;Q9BX66-11;Q9BX66	0.384763	0.644653	-4.06357	0.0116312	-5.27868	0.0293396
RBM5	P52756;P52756-4;P52756-2;P52756-5;REV__P08243-3;REV__P08243-2;REV__P08243	0.383113	0.370758	1.09344	0.0226732	-0.120017	0.475551
RAD50	Q92878;Q92878-2;Q92878-3	0.376857	0.617597	1.85574	0.026115	0.64854	0.385625
CTNNA1	P35221;P35221-2;P35221-3	0.373523	0.615233	-2.37515	0.0227252	-3.57902	0.0622974
ATAD3A	Q9NVI7-2;Q9NVI7;Q9NVI7-3	0.371893	0.0939331	0.410117	0.0911097	-0.79212	0.247106
INO80B	Q9C086	0.370913	0.660907	0.938503	0.194032	-0.262753	0.826703
UBR5	O95071-2;O95071	0.369867	0.487326	0.358997	0.429204	-0.841213	0.389607
CDC73	Q6P1J9	0.366977	0.0146405	-0.0313567	0.740442	-1.22868	0.106743
KIF18A	Q8NI77	0.364767	0.618772	0.363487	0.615884	-0.831623	0.115141
RUVBL1	Q9Y265;Q9Y265-2	0.36026	0.147661	0.671127	0.0261557	-0.519477	0.432536
FUBP1	Q96AE4;Q96AE4-2	0.354203	0.324823	0.585763	0.0852006	-0.598783	0.219682
EED	O75530-3;O75530;O75530-2	0.34986	0.627581	1.23138	0.0720738	0.0511733	0.830175
ABCF1	Q8NE71;Q8NE71-2	0.347783	0.268506	1.11855	0.0204557	-0.0595733	0.904203
MOGS	Q13724-2;Q13724	0.345053	0.721838	0.73792	0.469382	-0.437477	0.482966
ATP1A1	P05023-3;P05023-4;P05023;P05023-2;P13637;P13637-2;P13637-3;P50993;Q13733;P20648	0.340543	0.772878	0.48438	0.69168	-0.686507	0.383109
MCM10	Q7L590-2;Q7L590	0.337117	0.575893	0.451713	0.513624	-0.715747	0.250265
VCP	P55072	0.332997	0.158631	0.874587	0.015734	-0.288753	0.467371
KIFC1	Q9BW19	0.329763	0.70998	-0.32975	0.700902	-1.48986	0.190143
SCAF11	Q99590-2;Q99590	0.328347	0.532052	0.44326	0.109528	-0.71543	0.0120085
ZNF668	Q96K58;Q96K58-2	0.32802	0.516712	1.238	0.0740381	0.07964	0.718411
PPP1R10	Q96QC0	0.318307	0.776477	0.575537	0.65854	-0.573113	0.53999
CGN	Q9P2M7;Q9P2M7-2	0.31803	0.849671	-2.28116	0.0207797	-3.42953	0.203531
PAF1	Q8N7H5;Q8N7H5-3;Q8N7H5-2	0.313453	0.177231	0.91762	0.0607562	-0.226177	0.679765
TJP2	Q9UDY2-3;Q9UDY2;Q9UDY2-7;Q9UDY2-6;Q9UDY2-4;Q9UDY2-2;Q9UDY2-5	0.312573	0.71641	-1.63368	0.00326654	-2.7766	0.135221
PISD	Q9UG56-2;Q9UG56	0.311753	0.570612	-0.0676167	0.863145	-1.20971	0.0424185
GLE1	Q53GS7;Q53GS7-2	0.30152	0.240067	0.328797	0.245987	-0.803067	0.15128
RPS15	P62841	0.299087	0.701003	-0.346857	0.688574	-1.47629	0.136239
DIDO1	Q9BTC0;Q9BTC0-1;Q9BTC0-2;Q9BTC0-3	0.296367	0.727959	1.22723	0.067839	0.100517	0.764548
RBMX2	Q9Y388	0.293263	0.881138	1.99136	0.248362	0.86775	0.452474
CCT7	Q99832-3;Q99832;Q99832-4;Q99832-2	0.292263	0.612331	1.22365	0.122503	0.101043	0.843231
HSPD1	P10809;P10809-2	0.2921	0.353909	0.260573	0.400939	-0.86187	0.148291
AFF4	Q9UHB7-2;Q9UHB7;Q9UHB7-3	0.291917	0.786705	1.41134	0.266907	0.28908	0.287748
KPNB1	Q14974;Q14974-2	0.291173	0.254899	0.341047	0.203475	-0.78047	0.253642
EME1	Q96AY2;Q96AY2-2	0.28271	0.67425	-0.292033	0.688103	-1.40509	0.042137
KPNA6;KPNA1;KPNA5	O60684;P52294;O15131	0.280193	0.485573	0.399047	0.350055	-0.71149	0.27009
PLEC	Q15149-9	0.277307	0.864177	-2.74653	0.181816	-3.85418	0.0175331
MRPS31	Q92665	0.27396	0.741562	-0.09058	0.894172	-1.19488	0.33168
MTF2	Q9Y483-3;Q9Y483-4;Q9Y483;Q9Y483-2	0.271707	0.681265	0.490903	0.460271	-0.611147	0.454765
CACTIN	Q8WUQ7;Q8WUQ7-2	0.2655	0.730643	1.63714	0.0231253	0.541293	0.129634
TTC14	Q96N46-3;Q96N46-2;Q96N46	0.264937	0.615835	0.160907	0.680972	-0.934373	0.34315
LMNB1	P20700	0.26082	0.569023	0.437637	0.0309146	-0.653527	0.50278
DDX3X;DDX3Y	O00571;O00571-2;O15523-2;O15523;O15523-3;Q9NQI0-3;Q9NQI0-2;Q9NQI0-4;Q9NQI0	0.25734	0.298551	-0.491843	0.0171738	-1.57953	0.120561
CHD1;CHD2	O14646-2;O14646;O14647-2;O14647	0.25697	0.438367	0.590307	0.150692	-0.497007	0.379697
EIF5A;EIF5A2;EIF5AL1	P63241;P63241-2;Q9GZV4;Q6IS14	0.256923	0.372521	0.894207	0.0378436	-0.19306	0.734497
DNAJA1	P31689;P31689-2	0.25597	0.188136	0.94774	0.00391284	-0.138573	0.818117
EIF3L	Q9Y262-2;Q9Y262	0.25508	0.70683	-0.0697733	0.950193	-1.1552	0.31499
RPL22L1	Q6P5R6	0.251343	0.166456	-1.4584	0.265624	-2.54008	0.10516
SPECC1L	Q69YQ0-2;Q69YQ0	0.24802	0.78607	-5.10368	0.00586987	-6.18204	0.0233772
ARF1;ARF3;ARF5	P84077;P61204;P61204-2;P84085	0.2468	0.887828	0.273353	0.879266	-0.80379	0.300098
EIF2S2	P20042	0.242907	0.120584	0.689953	0.00738073	-0.383297	0.376412
RPSA	P08865	0.24175	0.152112	0.6214	0.0329842	-0.450693	0.412853
EIF3C;EIF3CL	Q99613-2;Q99613;B5ME19	0.238407	0.770649	0.915923	0.326214	-0.152827	0.8031
LONP2	Q86WA8-2;Q86WA8	0.237013	0.858233	-1.01701	0.133762	-2.08437	0.306181
CCT2	P78371;P78371-2	0.230113	0.482355	0.901433	2.84952e-05	-0.159023	0.84009
NIPSNAP1	Q9BPW8	0.228493	0.424114	-1.16844	0.00195304	-2.22728	0.0619486
EWSR1	Q01844-6;Q01844-3;Q01844;Q01844-5;Q01844-2;Q01844-4	0.22437	0.610399	-0.858613	0.133941	-1.91333	0.0528957
DCTN4	Q9UJW0;Q9UJW0-3;Q9UJW0-2	0.223777	0.870641	-1.9463	0.0332544	-3.00042	0.195345
SNIP1	Q8TAD8	0.219287	0.464251	1.22691	0.00148661	0.177283	0.656343
VDAC2	P45880;P45880-2;P45880-1	0.21844	0.725276	-1.69022	0.0127429	-2.739	0.101664
EIF3E	P60228	0.214687	0.500861	0.662377	0.321201	-0.382653	0.584098
HSDL2	Q6YN16-2;Q6YN16	0.21189	0.901516	0.497087	0.773796	-0.545147	0.392825
DST	Q03001;Q03001-14;Q03001-8;Q03001-3;Q03001-9;Q03001-13;Q03001-10;Q03001-12	0.209137	0.910795	-1.24597	0.104635	-2.28545	0.378558
MRM1	Q6IN84;Q6IN84-2	0.204593	0.838637	0.84059	0.245807	-0.194347	0.777637
INF2	Q27J81-2;Q27J81;Q27J81-3	0.20193	0.867129	-3.14622	0.0153568	-4.17849	0.0818216
PTCD1	O75127	0.201553	0.594345	-1.62242	0.0775452	-2.65431	0.0255472
MSI2	Q96DH6-2;Q96DH6;Q96DH6-3;O43347	0.20034	0.859714	0.14915	0.902265	-0.881533	0.368618
MAP7	Q14244;Q14244-3;Q14244-6;Q14244-7;Q14244-5;Q14244-2;Q14244-4	0.19642	0.348113	-0.290747	0.150969	-1.31751	0.1338
TRMT61A	Q96FX7	0.19515	0.868608	0.97963	0.0686383	-0.0458633	0.946631
CCT5	P48643;P48643-2	0.192423	0.294156	1.34308	0.00561752	0.32031	0.605633
PON2	Q15165-3;Q15165-1;Q15165	0.191707	0.757712	0.446857	0.430246	-0.575193	0.539062
AHCY	P23526;P23526-2	0.188567	0.64511	0.22067	0.653191	-0.79824	0.262572
INPP5K	Q9BT40-2;Q9BT40	0.180237	0.875281	-1.56285	0.0931647	-2.57343	0.185029
SOAT1	P35610;P35610-3;P35610-2	0.176897	0.715452	0.214003	0.659069	-0.793237	0.264591
SAR1B	Q9Y6B6	0.17226	0.952691	0.812093	0.626603	-0.19051	0.949494
TMPO	P42167;P42167-2	0.172133	0.339447	0.39204	0.0173483	-0.610437	0.385217
EEF1B2	P24534	0.169833	0.859985	1.14273	0.233247	0.142557	0.892303
SMU1	Q2TAY7;Q2TAY7-2	0.16811	0.619734	0.60967	0.093108	-0.388783	0.172513
PRRC2A	P48634;P48634-2;P48634-3;P48634-4	0.165777	0.760816	0.435783	0.410541	-0.560337	0.244286
FUS	P35637-2;P35637	0.158197	0.792272	-1.06147	0.15469	-2.05001	0.0855581
KCTD10	Q9H3F6;Q9H3F6-2;Q9H3F6-3	0.152233	0.924974	1.81701	0.242081	0.83443	0.618401
MCM3	P25205;P25205-2	0.148707	0.437121	0.120607	0.515842	-0.858443	0.143051
LRRC59	Q96AG4	0.13598	0.574195	-0.287017	0.282563	-1.25334	0.127993
IARS	P41252	0.132207	0.679832	0.809763	0.0772162	-0.152787	0.811884
ACTR1A	P61163	0.130737	0.876256	-3.57781	0.00431773	-4.53889	0.0499982
SEC22B	O75396	0.130347	0.830164	0.19293	0.784353	-0.76776	0.25727
RCN2	Q14257;Q14257-2	0.129657	0.619205	-2.59323	0.0374585	-3.55323	0.0133599
COIL	P38432	0.126987	0.706384	0.9625	0.00524473	0.00517	0.981777
SRPRB	Q9Y5M8	0.121333	0.240391	0.552587	0.0281712	-0.39909	0.490959
DSG2	Q14126	0.119763	0.923677	-6.08822	0.00167679	-7.03832	0.0419686
PCBP2	Q15366-6;Q15366-3;Q15366;Q15366-2;Q15366-7;Q15366-8;Q15366-4;Q15366-5;P57721-2;P57721-3;P57721-5;P57721-4;P57721	0.117897	0.760137	0.830227	0.0823431	-0.118013	0.617498
ZGPAT	Q8N5A5-4;Q8N5A5-3;Q8N5A5-2;Q8N5A5	0.115293	0.897174	-0.107117	0.911536	-1.05275	0.162854
PELP1	Q8IZL8	0.113343	0.599968	0.797827	0.000852514	-0.14586	0.629378
H2AFV;H2AFZ	Q71UI9;P0C0S5;Q71UI9-3;Q71UI9-4;Q71UI9-2	0.109213	0.713881	0.759223	0.0110252	-0.180333	0.525129
SNRPF	P62306	0.107587	0.85432	2.84326	0.0231351	1.90533	0.0702625
SMCHD1	A6NHR9;A6NHR9-2;A6NHR9-3	0.103587	0.910638	-1.01986	0.14278	-1.95379	0.218174
SPEN	Q96T58	0.102947	0.890489	0.701303	0.198715	-0.231987	0.84506
SYNPO	Q8N3V7-2;Q8N3V7-3;Q8N3V7	0.10011	0.917395	-7.07326	0.0267577	-8.00371	0.0109017
CTNNBL1	Q8WYA6-4;Q8WYA6;Q8WYA6-3;Q8WYA6-2	0.09941	0.851921	-0.08162	0.9062	-1.01137	0.348009
RAB5C;RAB5B;RAB5A	P51148;P51148-2;P61020-2;P20339-2;P61020;P20339	0.0985267	0.817362	1.50245	0.0305732	0.57358	0.224285
CPSF2	Q9P2I0	0.09436	0.888886	-0.41171	0.745104	-1.33641	0.335224
MICU1	Q9BPX6;Q9BPX6-3;Q9BPX6-2;Q9BPX6-5;Q9BPX6-4	0.0935833	0.825876	-0.329343	0.560476	-1.25327	0.132214
LIMCH1	Q9UPQ0-10;Q9UPQ0-2;Q9UPQ0-4;Q9UPQ0;Q9UPQ0-8;Q9UPQ0-6;Q9UPQ0-9;Q9UPQ0-5;Q9UPQ0-3;Q9UPQ0-7	0.0914567	0.938068	-4.00673	0.000392534	-4.92853	0.0738233
S100A4	P26447	0.0897967	0.952484	2.04261	0.194828	1.12247	0.490775
PHIP	Q8WWQ0;Q6RI45-5;Q6RI45-2;Q6RI45;Q9NSI6-3;Q9NSI6-2;Q9NSI6	0.08693	0.862382	0.692103	0.235197	-0.22517	0.816312
THOC2	Q8NI27;Q8NI27-2	0.08514	0.832682	0.87319	0.0583774	-0.0422933	0.790857
MTA2	O94776;O94776-2;Q9BTC8-2;Q9BTC8	0.0835967	0.83424	1.04408	0.035593	0.13014	0.871277
EIF4A1;EIF4A2	P60842;P60842-2;Q14240;Q14240-2	0.08324	0.845556	1.36666	0.0012936	0.45308	0.628255
CORO2A	Q92828	0.0762633	0.967142	-2.11818	0.122121	-3.02479	0.249773
ABCG2	Q9UNQ0-2;Q9UNQ0	0.0752167	0.922952	-0.56128	0.411939	-1.46684	0.310068
SND1	Q7KZF4	0.0752	0.822924	-0.06505	0.824732	-0.970593	0.250163
PARP1	P09874	0.0747333	0.924638	0.20619	0.77425	-0.698887	0.563842
PPIA	P62937;P62937-2;P0DN26;A0A0B4J2A2;A0A075B759;Q9Y536;F5H284;P0DN37	0.0736867	0.725598	0.28465	0.184475	-0.61938	0.372725
SDF2L1	Q9HCN8	0.0736767	0.957895	-0.731077	0.632519	-1.6351	0.165664
RPN1	P04843	0.0717233	0.735481	0.00507	0.983715	-0.896997	0.187272
ERCC6	Q03468;Q03468-2	0.07122	0.957575	1.57852	0.0484638	0.676957	0.453863
XRCC6	P12956-2;P12956	0.0693467	0.795812	0.50319	0.0293224	-0.3965	0.60883
ADD1	P35611-2;P35611-6;P35611;P35611-3;P35611-4;P35611-5;P35612-2;P35612-8;P35612-9;P35612-4;P35612-3;P35612	0.0590467	0.927532	-1.73804	0.193887	-2.62743	0.0871408
DHX8	Q14562;Q92620	0.05792	0.881783	0.54049	0.146608	-0.347773	0.169133
CISD3	P0C7P0	0.0561833	0.861488	-0.281797	0.318876	-1.16832	0.165464
PAICS	P22234;P22234-2	0.0558033	0.899175	-0.240953	0.714298	-1.1271	0.160161
RBFOX2;RBFOX1	O43251-5;O43251-10;O43251-2;O43251;O43251-6;O43251-8;O43251-3;O43251-9;O43251-4;O43251-7;Q9NWB1-3;Q9NWB1-4;Q9NWB1-5;Q9NWB1;Q9NWB1-2;A6NFN3;A6NFN3-2	0.0529067	0.92978	-1.60784	0.0147586	-2.49109	0.0207629
WDR33	Q9C0J8;Q9C0J8-3;Q9C0J8-2	0.04862	0.725099	0.10859	0.371943	-0.770373	0.239384
NDUFA9	Q16795	0.03602	0.89427	-0.21251	0.0289274	-1.07887	0.244855
ADARB2	Q9NS39;Q9NS39-2	0.0322233	0.937365	0.259553	0.815789	-0.603013	0.641258
GTF3C5	Q9Y5Q8;Q9Y5Q8-2;Q9Y5Q8-3	0.02472	0.894792	0.585337	0.0144597	-0.269727	0.501667
CCT8	P50990;P50990-2;P50990-3	0.02377	0.935875	0.9784	0.0166753	0.124287	0.869258
UBAP2L	Q14157-4;Q14157-1;Q14157-3;Q14157;Q14157-5	0.02368	0.959257	-3.13004	0.0041739	-3.98407	0.026278
TUBA1C	Q9BQE3	0.02279	0.96913	-0.110337	0.541115	-0.96347	0.410609
HPDL	Q96IR7	0.0222333	0.976278	0.76675	0.236137	-0.0858267	0.930443
SF3B4	Q15427	0.01363	0.978954	0.581183	0.262677	-0.26279	0.340047
RUVBL2	Q9Y230;Q9Y230-2	0.0101333	0.760052	0.670047	3.47656e-05	-0.17043	0.720204
MBD2	Q9UBB5;Q9UBB5-3	0.00890667	0.990827	1.97192	0.0132826	1.13267	0.394083
RECQL5	O94762;O94762-2;O94762-3;O94762-4	0.00877333	0.98623	-0.160677	0.821846	-0.999793	0.280127
RBM10	P98175-2;P98175;P98175-4;P98175-3	0.00779333	0.979803	0.49608	0.0794843	-0.342057	0.245942
FXR1	P51114;P51114-2;P51114-3	0.00452333	0.988145	0.19333	0.450077	-0.641537	0.106165
POM121;POM121C;POMZP3	Q96HA1-2;A8CG34-2;Q96HA1-3;A8CG34;Q96HA1;Q6PJE2-5;Q6PJE2;A6NF01	0.00421667	0.992697	1.2272	0.146198	0.392643	0.559831
ACSL3	O95573	-0.00113333	0.999317	0.91696	0.503944	0.08775	0.920904
MCM5	P33992	-0.00203	0.995702	0.13405	0.661792	-0.694263	0.407641
MSH6	P52701;P52701-4;P52701-2;P52701-3	-0.00287	0.990169	0.330967	0.117081	-0.496507	0.495863
TMPO	P42166;P42167-3	-0.00578333	0.992165	-1.20593	0.280726	-2.03049	0.115941
RPS27	P42677	-0.00617	0.934402	-0.0758633	0.320576	-0.900037	0.181349
PMPCB	O75439	-0.00860667	0.990458	-1.53541	0.121742	-2.35715	0.0171288
HSPB1	P04792	-0.00959333	0.956969	0.223837	0.191589	-0.596913	0.373127
MYL12A;MYL12B;MYL9	P19105;O14950;P24844;P24844-2	-0.0124767	0.991423	-4.03079	0.0046854	-4.84866	0.065592
KIAA1671	Q9BY89;Q9BY89-2	-0.01623	0.990613	-7.41386	0.000624974	-8.22797	0.0309617
RBM26	Q5T8P6-3;Q5T8P6-2;Q5T8P6;Q5T8P6-5;Q5T8P6-4;Q5T8P6-6	-0.01978	0.959849	1.05845	0.0631514	0.247887	0.378905
WBP11	Q9Y2W2	-0.02153	0.931858	0.214103	0.394601	-0.59471	0.194065
EEF2	P13639	-0.0224667	0.929878	1.02808	0.000162075	0.2202	0.765149
RANBP2	P49792;Q99666;O14715;P0DJD0;P0DJD1;Q99666-2;Q7Z3J3-2;Q05823-2;Q05823	-0.0236133	0.958012	-0.666487	0.0181577	-1.47322	0.212692
DBN1	Q16643;Q16643-3	-0.0303333	0.934307	-5.9891	0.000582014	-6.78911	0.00538628
PPP1CB	P62140	-0.03347	0.955359	-3.09263	0.0997737	-3.88951	0.0553541
NEXN	Q0ZGT2-4;Q0ZGT2;Q0ZGT2-3	-0.0338433	0.981661	-3.74412	0.00395842	-4.54062	0.109747
HSP90AB1	P08238;Q58FF7	-0.0347133	0.854228	0.96548	0.00775426	0.16985	0.793437
KIAA1429	Q69YN4;Q69YN4-3;Q69YN4-2;Q69YN4-4	-0.0365733	0.882368	0.15356	0.854904	-0.64021	0.492281
NKAP	Q8N5F7;Q5M9Q1	-0.0366467	0.927477	0.444957	0.295021	-0.34874	0.263902
NUFIP1	Q9UHK0	-0.0378967	0.959943	0.240773	0.757259	-0.551673	0.351866
KIF23	Q02241-2;Q02241;Q02241-3	-0.0383367	0.849481	0.23615	0.25829	-0.555857	0.408269
CENPB	P07199	-0.0396933	0.968518	0.23924	0.3827	-0.55141	0.697937
CAV1	Q03135;Q03135-2;P56539	-0.0430133	0.942836	-2.76388	0.00682905	-3.55121	0.0564879
BZW1	Q7L1Q6-2;Q7L1Q6;Q7L1Q6-4;Q7L1Q6-3	-0.0457033	0.941143	0.83771	0.452967	0.05307	0.960409
CAPZB	P47756-2;P47756	-0.04778	0.958304	-3.64311	0.00212698	-4.42568	0.0649955
IK	Q13123	-0.05242	0.871941	0.50635	0.203107	-0.271573	0.473952
CCT3	P49368;P49368-2	-0.0536467	0.852422	0.943107	0.0185947	0.16641	0.820804
CSTF3	Q12996;Q12996-2	-0.06135	0.917335	-0.04658	0.937339	-0.815573	0.206459
SRPK2	P78362;P78362-2;Q9UPE1-2;Q9UPE1-3;Q9UPE1-4;Q9UPE1	-0.0635167	0.962315	0.190797	0.786373	-0.57603	0.610517
EIF3I	Q13347	-0.06776	0.937349	-0.41714	0.634159	-1.17972	0.132888
DGCR8	Q8WYQ5-3;Q8WYQ5	-0.0691267	0.910628	0.78166	0.065458	0.0204433	0.975284
BST2	Q10589-2;Q10589	-0.0696967	0.936688	-2.29614	0.0276823	-3.05679	0.102508
RBM12B	Q8IXT5	-0.0735533	0.925128	0.89737	0.0398109	0.14058	0.702982
MAP4	P27816;P27816-2;P27816-6;P27816-4;P27816-5	-0.0768233	0.912137	2.51972	0.0161595	1.7662	0.208191
RBM6	P78332;P78332-2;P78332-3	-0.0833233	0.925571	0.0809567	0.916525	-0.666063	0.415745
TCP1	P17987	-0.0841167	0.732114	0.683093	0.0062901	-0.0631333	0.929279
DCTN2	Q13561;Q13561-3;Q13561-2	-0.0864767	0.90131	-3.1869	0.0390047	-3.93076	0.0419131
NUP155	O75694;O75694-2	-0.0873567	0.801876	-0.01955	0.957562	-0.762537	0.246199
EEF1E1	O43324;O43324-2	-0.0881333	0.958257	2.28413	0.0402984	1.54192	0.492451
ADNP	Q9H2P0	-0.0882033	0.899424	-0.80267	0.072592	-1.54481	0.259436
MARS	P56192;P56192-2	-0.0904233	0.880501	1.04401	0.178444	0.30409	0.6624
RBM45	Q8IUH3-3;Q8IUH3;Q8IUH3-2	-0.09176	0.822225	0.26198	0.401511	-0.476603	0.402342
PSIP1	O75475;O75475-3;O75475-2;Q9Y3E1;P51858;Q7Z4V5-2;Q7Z4V5;Q7Z4V5-4;Q7Z4V5-3	-0.0933433	0.672165	0.302343	0.28646	-0.434657	0.382863
CCNL1	Q9UK58-6;Q9UK58;Q9UK58-4;Q9UK58-5	-0.0966067	0.833625	0.737117	0.0971515	0.00338	0.984152
HAT1	O14929;O14929-2	-0.0967367	0.942501	0.31481	0.80634	-0.418797	0.666111
EPRS	P07814	-0.09778	0.710331	0.730723	0.0244271	-0.00184	0.997915
SFXN1	Q9H9B4	-0.09835	0.942204	1.40977	0.315765	0.677777	0.575363
CSE1L	P55060-4;P55060-3;P55060;P55060-2	-0.103047	0.893774	0.879197	0.239335	0.1519	0.883902
NUP205	Q92621	-0.107533	0.752133	-0.641193	0.350725	-1.364	0.108411
CAPN1	P07384	-0.10907	0.892184	-0.667813	0.423012	-1.38909	0.317032
SNRPD2	P62316;P62316-2	-0.10978	0.67548	0.354113	0.505933	-0.36645	0.555943
QARS	P47897;P47897-2	-0.110377	0.535435	0.552347	0.0590485	-0.16762	0.728683
INO80	Q9ULG1	-0.1114	0.851862	0.365863	0.244879	-0.35308	0.726957
LBR	Q14739	-0.11463	0.905134	0.06384	0.96046	-0.651873	0.569922
SMARCD2	Q92925-3;Q92925;Q92925-2;Q6STE5-2;Q6STE5	-0.11975	0.750344	-0.567543	0.412468	-1.27814	0.245529
CCT4	P50991;P50991-2	-0.12077	0.714895	0.852717	0.0870568	0.143143	0.813599
UPF3B	Q9BZI7-2;Q9BZI7	-0.12221	0.885117	-0.10697	0.943796	-0.815103	0.581913
RAN	P62826	-0.12242	0.668994	0.62252	0.012655	-0.0854033	0.910732
DDX39B	Q13838;Q13838-2	-0.12262	0.687949	0.761833	0.0556074	0.05411	0.831089
DNAJB11	Q9UBS4	-0.123117	0.787986	-0.973983	0.101902	-1.68121	0.0140673
TCOF1	Q13428-3;Q13428-8;Q13428;Q13428-4;Q13428-2	-0.126117	0.456287	0.903867	0.000157025	0.19964	0.569502
DYNC1H1	Q14204	-0.133413	0.894007	0.768663	0.410919	0.0717333	0.944111
ATP5C1	P36542-2;P36542	-0.133527	0.0838441	-0.266733	0.0126779	-0.96355	0.171562
CCAR1	Q8IX12-2;Q8IX12	-0.13772	0.715346	0.0904967	0.808117	-0.602127	0.310557
RFC5	P40937;P40937-2	-0.138533	0.909819	0.412217	0.696999	-0.279593	0.833027
GPATCH8	Q9UKJ3;Q9UKJ3-2;Q7Z570;A4D1E1	-0.152763	0.804138	1.00052	0.0473054	0.322943	0.738269
GTF2I	P78347-2;P78347-4;P78347-3;P78347;P78347-5;Q86UP8-3;Q86UP8;Q6EKJ0	-0.153593	0.740512	-0.9861	2.34473e-05	-1.66285	0.182624
CDKN2AIP	Q9NXV6	-0.155933	0.807867	-0.241823	0.664867	-0.916233	0.267082
CPSF4	O95639;O95639-3;O95639-2;A6NMK7	-0.156183	0.461074	0.35684	0.241191	-0.31732	0.500069
BAZ1B	Q9UIG0-2;Q9UIG0	-0.162927	0.762906	1.17768	0.0668555	0.51026	0.582322
LRPPRC	P42704	-0.165433	0.691759	0.105067	0.801077	-0.559843	0.449594
GANAB	Q14697;Q14697-2	-0.167317	0.287715	-0.167863	0.240888	-0.83089	0.259693
CFAP20	Q9Y6A4	-0.172057	0.646181	0.319323	0.0353099	-0.338963	0.251672
ERP44	Q9BS26	-0.173963	0.758438	-0.72912	0.221645	-1.3855	0.0366212
RARS	P54136;P54136-2	-0.175657	0.43554	0.61686	0.0439887	-0.0378267	0.948288
TMOD3	Q9NYL9;Q9NZR1	-0.179217	0.816634	-3.35065	0.000909314	-4.00177	0.0670668
SRPR	P08240-2;P08240	-0.180783	0.541902	0.31825	0.320526	-0.33131	0.579847
DNAJA2	O60884	-0.18497	0.303223	0.336773	0.101727	-0.3086	0.534177
ACTR3	P61158;Q9P1U1-2;Q9P1U1	-0.186313	0.884127	-4.39579	0.00772782	-5.03982	0.0694992
RAB7A	P51149	-0.187107	0.825007	0.600367	0.0255092	-0.04287	0.963305
GSE1	Q14687-2;Q14687-3;Q14687	-0.190413	0.697644	-2.29853	0.0134245	-2.93846	0.0490596
SF3B2	Q13435	-0.191283	0.554449	0.24209	0.358489	-0.39697	0.201102
VIM	P08670;P17661;P41219;P41219-2;Q16352;P07197-2;P07197	-0.19186	0.342599	-4.27785	1.05505e-05	-4.91634	0.00853054
TFB2M	Q9H5Q4	-0.195983	0.414324	0.395463	0.171025	-0.238897	0.646951
NOLC1	Q14978;Q14978-3;Q14978-2	-0.200377	0.507192	-0.14718	0.622003	-0.777147	0.150592
CAPZA2	P47755;P47755-2	-0.202197	0.795355	-3.974	0.000563071	-4.60215	0.0483908
TFRC	P02786	-0.203503	0.811032	0.442167	0.622202	-0.184673	0.77698
PHB2	Q99623;Q99623-2	-0.20492	0.667697	-0.848173	6.39896e-05	-1.4736	0.220206
LUZP1	Q86V48-2;Q86V48-3;Q86V48	-0.20754	0.82654	-4.63572	0.00499926	-5.25852	0.0385618
DARS	P14868;P14868-2	-0.207907	0.458728	0.72164	0.00175232	0.0992033	0.890627
PSMC6	P62333	-0.208803	0.686797	-0.224453	0.66473	-0.845993	0.0552056
TPX2	Q9ULW0;Q9ULW0-2	-0.208917	0.805999	-0.75516	0.349301	-1.37659	0.174757
PDCD6	O75340-2;O75340	-0.210947	0.0997592	-0.777347	0.00185246	-1.39674	0.0843146
LGALS3BP	Q08380	-0.212203	0.596666	-1.57406	0.00180596	-2.1922	0.101504
PUS1	Q9Y606-2;Q9Y606	-0.21248	0.729544	-0.739713	0.356872	-1.35758	0.098616
CSNK2A2	P19784	-0.212487	0.809176	1.24557	0.286336	0.627713	0.620921
IMPDH2	P12268;P20839-2;P20839-4;P20839;P20839-3;P20839-7;P20839-5;P20839-6	-0.216887	0.275197	0.629983	0.0117827	0.0165267	0.970021
CBX5	P45973	-0.219597	0.416414	0.2632	0.415542	-0.347547	0.404302
DDX49	Q9Y6V7;Q9Y6V7-2	-0.22795	0.748188	0.452647	0.0868018	-0.149747	0.563448
EZR;MSN;RDX	P15311;P26038;P35241;P35241-5;P35241-4;P35241-3	-0.228103	0.379254	-2.39407	0.00516959	-2.99631	0.0208711
TRIM27	P14373;P14373-2	-0.229177	0.876674	-3.48927	0.00580608	-4.09044	0.129658
PAPSS2	O95340;O95340-2;O43252	-0.23071	0.715213	1.11266	0.27347	0.51303	0.540116
MYO1B	O43795	-0.231853	0.839274	-2.76851	0.0056797	-3.367	0.139868
XRCC5	P13010	-0.237883	0.155216	0.399977	0.0558427	-0.192483	0.747496
APOH	P02749	-0.24006	0.597713	-0.0440467	0.944422	-0.63433	0.477142
FLII	Q13045;Q13045-3	-0.246093	0.835477	-3.34493	0.00638433	-3.92918	0.109266
NCAPH2	Q6IBW4-2;Q6IBW4;Q6IBW4-4;Q6IBW4-5	-0.248307	0.812346	1.141	0.230548	0.558967	0.678914
CPT1A	P50416-2;P50416	-0.248503	0.161885	0.109633	0.471622	-0.472207	0.311616
ABCD3	P28288;P28288-2;P28288-3	-0.254867	0.666144	-1.22648	0.00976657	-1.80196	0.18947
TIMM50	Q3ZCQ8;Q3ZCQ8-2;Q3ZCQ8-3	-0.257013	0.506566	-0.07745	0.793635	-0.65078	0.433934
SLC25A22	Q9H936;Q9H1K4	-0.25953	0.313048	0.21483	0.366481	-0.355983	0.369501
SNRPA1	P09661	-0.26226	0.385799	0.667277	0.0905821	0.0991933	0.769589
PLEKHG3	A1L390;A1L390-3;A1L390-2;Q9H7P9-2;Q9H7P9-3;Q9H7P9	-0.266433	0.861433	-5.02179	0.000754399	-5.5857	0.0859673
SMARCB1	Q12824-2;Q12824	-0.268347	0.674997	0.733463	0.242823	0.171467	0.33747
ATP2A2	P16615-5;P16615-2;P16615-3;P16615;P16615-4;O14983-2;O14983;O14983-3;Q93084-4;Q93084-2;Q93084-3;Q93084-7;Q93084;Q93084-6;Q93084-5	-0.268453	0.435301	0.183477	0.509307	-0.378413	0.626754
TRIM29	Q14134-2;Q14134	-0.268853	0.577993	-3.7058	0.0121726	-4.26729	0.0102227
MGST3	O14880	-0.27081	0.561578	-2.96294	0.00625643	-3.52247	0.025475
CAND1	Q86VP6;Q86VP6-2	-0.285133	0.589717	-0.39978	0.778356	-0.94499	0.543287
LMNA	P02545;P02545-6;P02545-3;P02545-5;P02545-4;REV__Q5VX52	-0.28568	0.602572	-1.50917	0.00536709	-2.05383	0.144127
CACYBP	Q9HB71-3;Q9HB71	-0.286703	0.432661	0.0655067	0.864557	-0.478133	0.285762
HERC5	Q9UII4	-0.287137	0.735404	-0.741803	0.534585	-1.28501	0.281608
PKP2	Q99959-2;Q99959	-0.292543	0.806887	-4.76069	0.000276768	-5.29849	0.0628865
ARHGAP21	Q5T5U3;Q5T5U3-3	-0.29434	0.758424	-3.6841	0.060542	-4.2201	0.0551106
ABCF2	Q9UG63;Q9UG63-2	-0.295043	0.546999	-0.0724467	0.83019	-0.607747	0.512323
HADHA	P40939;P40939-2	-0.301467	0.591534	-0.462387	0.0636927	-0.991263	0.384723
ARHGAP11A	Q6P4F7;Q6P4F7-3;Q6P4F7-2;Q3KRB8	-0.302883	0.634521	-0.577237	0.133876	-1.1047	0.36047
ZNF574	Q6ZN55;Q6ZN55-2	-0.30434	0.725889	-1.19926	0.115777	-1.72526	0.210391
DSC2	Q02487;Q02487-2	-0.305413	0.891169	-2.34834	0.0130358	-2.87327	0.346289
MYL1;MYL3	P05976-2;P05976;P08590	-0.30566	0.619199	-5.26479	0.0047269	-5.78948	0.0110855
ENY2	Q9NPA8-2;Q9NPA8	-0.30847	0.425233	-1.59357	0.281758	-2.11544	0.196265
ZRSR2;ZRSR1	Q15696;Q15695	-0.310097	0.672026	0.895457	0.176673	0.37521	0.0707519
NOA1	Q8NC60	-0.31011	0.338814	0.0120667	0.981464	-0.508167	0.468613
ACTG1	P63261	-0.31169	0.268449	-4.0911	0.000451806	-4.60975	0.0170389
TIAL1	Q01085;Q01085-2;P31483-2;P31483	-0.313933	0.619474	0.240337	0.369837	-0.276073	0.21359
MRE11A	P49959-2;P49959;P49959-3	-0.316717	0.635821	0.42565	0.513287	-0.0879767	0.909208
SPATA5L1	Q9BVQ7;Q9BVQ7-2;Q9BVQ7-3	-0.318003	0.708063	1.03563	0.0344393	0.523287	0.692676
ARHGEF2	Q92974-3;Q92974-2;Q92974	-0.32018	0.488296	-0.0598567	0.685228	-0.57002	0.549422
RBM17	Q96I25	-0.32157	0.522413	0.495363	0.320327	-0.01341	0.953329
MRPL41	Q8IXM3	-0.337587	0.671278	0.829947	0.0448105	0.33719	0.639653
TNFAIP1	Q13829;Q13829-2;Q8WZ19;REV__Q9HBY8-2;REV__Q9HBY8-3;REV__Q9HBY8	-0.344117	0.571886	0.307787	0.743215	-0.17844	0.86529
EIF3F	O00303	-0.351483	0.527496	0.525447	0.524729	0.0465867	0.95129
FNBP4	Q8N3X1;Q8N3X1-2	-0.352877	0.655573	0.117823	0.902041	-0.359643	0.698857
HSP90AA1	P07900;P07900-2;Q14568;Q58FG0;Q58FG1	-0.35458	0.189867	0.170813	0.392847	-0.30495	0.657435
ABLIM1	O14639-2;O14639;O14639-6	-0.357217	0.782003	-6.1007	0.00656911	-6.57383	0.037201
SYNE1	Q8NF91-4;Q8NF91;Q8NF91-8;Q8NF91-2;Q8NF91-9;Q8NF91-3;Q8NF91-11;Q8NF91-10;Q8NF91-7	-0.360757	0.592672	-0.780113	0.433499	-1.2497	0.248331
SF1	Q15637-6;Q15637-2;Q15637-4;Q15637-3;Q15637;Q15637-5;Q15637-7	-0.362743	0.476676	0.34767	0.291641	-0.11993	0.564409
TUBB4B;TUBB4A	P68371;P04350;A6NNZ2;CON__ENSEMBL:ENSBTAP00000025008;Q9H4B7	-0.365993	0.55207	-0.157153	0.0678554	-0.621503	0.577184
LMO7	Q8WWI1;Q8WWI1-4;Q8WWI1-2;Q8WWI1-5	-0.36815	0.723744	-4.98375	0.0022661	-5.44595	0.0521205
CSNK1A1;CSNK1A1L	P48729-3;P48729;P48729-2;Q8N752	-0.37712	0.680828	-4.34022	0.00517169	-4.79344	0.0396233
ARF4	P18085	-0.378173	0.598609	0.226443	0.619624	-0.225727	0.836589
ESCO2	Q56NI9;Q56NI9-2	-0.381567	0.503744	0.765657	0.174769	0.31688	0.0561338
CKB	P12277	-0.391063	0.66014	0.296417	0.841902	-0.142863	0.918015
EEF1A1P5;EEF1A1	Q5VTE0;P68104;P68104-2;Q05639	-0.392877	0.187839	0.26876	0.0814887	-0.168707	0.814696
SLC25A19	Q9HC21-2;Q9HC21	-0.39988	0.00778459	-0.130347	0.356903	-0.56081	0.276684
CSNK1D;CSNK1E	P48730-2;P48730;P49674	-0.401463	0.704309	-0.360797	0.694481	-0.789677	0.565818
SUZ12	Q15022	-0.40506	0.422873	-0.0148067	0.97836	-0.44009	0.38656
ZBTB11	O95625	-0.40857	0.633288	0.0770667	0.906041	-0.344707	0.788438
LIMA1	Q9UHB6-4;Q9UHB6-5;Q9BT23	-0.410157	0.641786	-5.00267	0.000202865	-5.42286	0.0408639
MCM4	P33991	-0.42321	0.494359	0.706453	0.311608	0.29932	0.628663
EEF1G	P26641;P26641-2	-0.42671	0.392665	0.68446	0.218908	0.280827	0.528219
TUBB	P07437	-0.427027	0.576746	-0.44584	0.0214417	-0.849157	0.510803
GTF2H4	Q92759-2;Q92759	-0.436533	0.521652	0.637787	0.363931	0.243977	0.696138
NES	P48681	-0.43666	0.409192	-3.60107	0.141863	-3.99475	0.10694
ZNF800	Q2TB10	-0.436967	0.308455	1.04241	0.0699412	0.64903	0.15469
CLPX	O76031	-0.439963	0.00584293	-0.41158	0.295625	-0.80196	0.229634
IQGAP1	P46940;Q13576-3;Q13576-2;Q13576;Q86VI3	-0.44373	0.504344	-1.96048	0.00966839	-2.34709	0.134474
USMG5	Q96IX5	-0.444597	0.111525	-0.280067	0.244436	-0.665813	0.189786
TUBA1B	P68363;P68363-2;Q9H853	-0.447197	0.389034	-0.155787	0.0750042	-0.538933	0.585108
DPM1	O60762	-0.45001	0.0521552	-0.11792	0.204336	-0.498253	0.452484
ZNF48	Q96MX3	-0.452317	0.604174	-0.02159	0.975781	-0.399617	0.734398
SUPT6H	Q7KZ85;Q7KZ85-2;Q7KZ85-3	-0.457737	0.584448	-1.85659	0.115642	-2.22919	0.0470726
MYH10	P35580;P35580-5;P35580-2;P35580-3;P35580-4	-0.461497	0.795955	-5.39692	0.000372463	-5.76577	0.0953206
EMD	P50402	-0.464517	0.480294	-1.60494	0.015266	-1.97077	0.173106
GPATCH11	Q8N954;Q8N954-2	-0.468067	0.104202	0.689347	0.0410876	0.32707	0.468493
SF3A3	Q12874	-0.468363	0.36814	-0.00098	0.997878	-0.36296	0.047277
CLASRP	Q8N2M8;Q8N2M8-3;Q8N2M8-4	-0.468677	0.607452	0.20996	0.172339	-0.151707	0.889068
DHX16	O60231	-0.470407	0.156758	-0.43863	0.252104	-0.798567	0.25516
PIP5K1A	Q99755-2;Q99755-4;Q99755-3;Q99755	-0.472087	0.521151	1.2195	0.132911	0.861243	0.25689
CANX	P27824;P27824-2;P27824-3	-0.473457	0.00460428	0.489587	0.0856187	0.1327	0.767022
WDR61	Q9GZS3	-0.479527	0.621874	0.998703	0.185389	0.647887	0.630678
G6PD	P11413;P11413-3;P11413-2	-0.483867	0.640449	-0.135967	0.907013	-0.482443	0.541639
MRPL50	Q8N5N7-2;Q8N5N7	-0.48458	0.547601	-0.578487	0.511117	-0.92425	0.293006
LANCL1	O43813	-0.488263	0.0981658	-0.736483	0.0368994	-1.07856	0.0886391
PFN1	P07737	-0.490747	0.39037	0.19677	0.701806	-0.142827	0.841075
SPTBN1	Q01082;P11277-3;P11277;P11277-2	-0.495767	0.651405	-4.99561	0.000433135	-5.33018	0.0571769
MUS81	Q96NY9	-0.496983	0.106183	-0.261167	0.56619	-0.594527	0.446185
TUBA4A	P68366-2;P68366	-0.503063	0.35184	-0.378797	0.0988809	-0.706077	0.48976
STRBP	Q96SI9;Q96SI9-2	-0.503757	0.160968	-0.0730033	0.449876	-0.39959	0.183911
SSRP1	Q08945	-0.515343	0.0305219	0.496727	0.0380819	0.181727	0.746828
SQRDL	Q9Y6N5	-0.516793	0.0274224	-0.156763	0.195553	-0.470313	0.276054
SPTY2D1	Q68D10;Q68D10-2;Q68D10-3	-0.519077	0.515268	-1.49525	0.0646076	-1.80652	0.113239
ARPC3	O15145	-0.520253	0.594285	-3.36743	0.000374624	-3.67752	0.0934582
MRPS12	O15235	-0.526733	0.57606	0.933697	0.28244	0.630087	0.677842
FASN	P49327	-0.53546	0.246163	0.0605567	0.853405	-0.234327	0.773586
MYL6	P60660-2	-0.537787	0.465737	-3.44298	0.000540273	-3.73554	0.0654277
CPS1	P31327;P31327-3;P31327-2	-0.539213	0.107405	-0.51756	0.00991402	-0.80869	0.329357
ATP5A1	P25705;P25705-2;P25705-3	-0.540163	0.180624	-0.11846	0.7106	-0.40864	0.561
SF3A2	Q15428	-0.541657	0.327039	-0.117157	0.753302	-0.405843	0.0638794
PSMC3	P17980	-0.54571	0.491826	1.33187	0.143201	1.04724	0.346158
PCBP1	Q15365;P57723-2;P57723	-0.550893	0.0655498	0.127643	0.46234	-0.151807	0.620395
FAM60A	Q9NP50	-0.55294	0.484998	-0.37832	0.640357	-0.655723	0.587902
TUFM	P49411	-0.553327	0.139067	-0.795387	7.42952e-05	-1.0724	0.245087
DDX41	Q9UJV9	-0.56771	0.208291	-0.255527	0.398208	-0.51816	0.0588335
LUC7L	Q9NQ29-2;Q9NQ29;Q9NQ29-3	-0.57011	0.215403	-0.191307	0.421009	-0.45154	0.0603011
XPNPEP3	Q9NQH7-4;Q9NQH7;Q9NQH7-2;Q9NQH7-3;Q9NQH7-5	-0.570643	0.358912	-4.65619	0.00133876	-4.91589	0.0205493
GLUD1;GLUD2	P00367;P00367-3;P00367-2;P49448	-0.574937	0.282113	-0.54926	0.110739	-0.804667	0.42298
TAF1A	Q15573;Q15573-2	-0.581903	0.411381	-0.23694	0.32175	-0.48538	0.660252
SLC3A2	P08195-2;P08195-3;P08195;P08195-4	-0.584317	0.367612	0.683827	0.355451	0.4378	0.677539
TAF1D	Q9H5J8	-0.587963	0.475635	0.28485	0.740872	0.04247	0.973172
PRDX6	P30041	-0.59214	0.0124158	0.0834133	0.502584	-0.15479	0.703244
HSP90AB2P	Q58FF8	-0.593157	0.341868	0.454103	0.424244	0.216917	0.770285
NDUFA4	O00483	-0.59437	0.15678	-0.38396	0.258039	-0.619933	0.0838
TECR	Q9NZ01;Q9NZ01-2	-0.600897	0.00375998	-0.253533	0.0591396	-0.48298	0.425367
ACTR2	P61160;P61160-2	-0.60101	0.504868	-2.55052	0.00209294	-2.77986	0.133593
ARPC1B	O15143	-0.604413	0.506367	-4.38944	0.0341874	-4.61537	0.0384182
MRPS21	P82921	-0.605373	0.14968	-0.228253	0.643137	-0.453223	0.427688
SPTAN1	Q13813;REV__Q04637-6;REV__Q04637-7;REV__Q04637-5;REV__Q04637-4;REV__Q04637-3;REV__Q04637;REV__Q04637-8;REV__Q04637-9	-0.609687	0.533794	-5.10963	0.000419536	-5.33028	0.0485187
GART	P22102;P22102-2	-0.617783	0.440654	1.23563	0.128789	1.02307	0.388839
PFKP	Q01813;Q01813-2	-0.61797	0.0749541	-0.112703	0.43797	-0.325077	0.657775
ARPC5L	Q9BPX5	-0.618433	0.647956	-2.84505	0.0281558	-3.05696	0.170948
JUP	P14923;P35222-2	-0.622923	0.416487	-2.34823	0.00656728	-2.55565	0.118905
SLC25A11	Q02978;Q02978-2	-0.62355	0.0383569	-0.283887	0.011459	-0.49068	0.442174
VPS35	Q96QK1	-0.62876	0.400513	0.530717	0.287556	0.329133	0.764975
SARS	P49591	-0.632997	0.315702	0.471687	0.0348795	0.27434	0.711157
SF3A1	Q15459;Q15459-2	-0.633703	0.216453	-0.166017	0.63344	-0.362657	0.107577
CCDC47	Q96A33-2;Q96A33	-0.64154	0.0771723	0.742817	0.228385	0.554013	0.369341
MYH9	P35579;P35579-2;REV__Q9UKV3-5;REV__Q9UKV3;Q9Y623	-0.645663	0.561086	-3.40446	0.00420095	-3.58914	0.115724
TXN	P10599;P10599-2	-0.645847	0.25298	-0.835207	0.163447	-1.0197	0.0784946
AFG3L2	Q9Y4W6;Q01484-5;Q01484-2	-0.65037	0.281141	0.00700667	0.993827	-0.172967	0.886819
TXNL4A	P83876	-0.650807	0.560944	0.601357	0.574934	0.42182	0.646235
HSP90B1	P14625;Q58FF3	-0.661997	0.149304	-0.0845	0.80846	-0.252847	0.663279
ANXA1	P04083	-0.66526	0.172085	0.904547	0.341471	0.739463	0.406507
MKI67	P46013-2	-0.676543	0.432689	0.523887	0.339679	0.370087	0.718095
SRFBP1	Q8NEF9	-0.68179	0.485143	-0.241037	0.773138	-0.38959	0.784523
ATP5B	P06576	-0.683903	0.240476	0.14008	0.711777	-0.00636	0.994256
PPIG	Q13427;Q13427-2	-0.686123	0.170702	-0.430993	0.329284	-0.575213	0.151555
TMEM33	P57088	-0.69745	0.113868	-0.117917	0.734522	-0.25081	0.543482
FLNA	P21333-2;P21333	-0.697693	0.503237	-2.10393	0.00198071	-2.23658	0.222783
RCC2	Q9P258	-0.700497	0.0233031	0.0559667	0.676165	-0.07388	0.81888
INTS6	Q9UL03-3;Q9UL03;Q9UL03-2	-0.711123	0.285461	0.221657	0.816297	0.102437	0.931683
RNF2	Q99496;Q99496-2	-0.7125	0.123965	-1.19509	0.12497	-1.31294	0.113761
PKM	P14618;P14618-3;P14618-2;P30613-2;P30613	-0.714627	0.0531431	0.110977	0.645069	-0.00474	0.993329
SSR3	Q9UNL2;Q9UNL2-2	-0.715603	0.0304221	1.38446	0.00641676	1.26972	0.122326
SLC1A3	P43003-2;P43003	-0.719233	0.525775	1.69874	0.356559	1.58763	0.398163
PLEC	Q15149-4	-0.721313	0.651382	-5.17547	0.037732	-5.2845	0.0785966
PPIB	P23284	-0.72585	0.0147153	-0.865577	0.0146668	-0.97007	0.160901
PPP1R9B	Q96SB3	-0.726513	0.629245	-7.06736	0.000244947	-7.17119	0.0461592
MTX2	O75431-2;O75431	-0.7288	0.668515	-2.71075	0.0535093	-2.81229	0.225558
TXNDC5	Q8NBS9-2;Q8NBS9	-0.732043	0.551559	0.774167	0.447005	0.675867	0.243431
TMOD1	P28289;P28289-2;Q9NZQ9-2;Q9NZQ9	-0.73511	0.492145	-3.47006	0.0162445	-3.56529	0.0990851
FAM83H	Q6ZRV2	-0.738143	0.534578	-6.57119	0.00359011	-6.66339	0.0285042
PHF5A	Q7RTV0	-0.744233	0.384143	-0.0606867	0.865341	-0.146797	0.58904
FRG1	Q14331	-0.748527	0.284446	0.468583	0.0756706	0.386767	0.0730109
PLEC	Q15149;Q15149-7;Q15149-5;REV__Q8IWV8-3;REV__Q8IWV8-4;REV__Q8IWV8	-0.748987	0.437736	-4.1849	0.00119695	-4.26626	0.0691177
PGD	P52209-2;P52209	-0.75045	0.33147	0.464467	0.545276	0.384573	0.588264
SLC25A3	Q00325-2;Q00325	-0.757417	0.017504	-0.46104	0.0199067	-0.533967	0.439722
TSSC4	Q9Y5U2-2;Q9Y5U2	-0.758247	0.391335	0.7945	0.313295	0.722403	0.245216
RPL38	P63173	-0.769373	0.0277706	-0.353267	0.143703	-0.414237	0.283818
ITPRIPL2	Q3MIP1	-0.769897	0.317804	-0.152677	0.819914	-0.213123	0.717841
LRRFIP2	Q9Y608-4;Q9Y608-2;Q9Y608;Q9Y608-5;Q9Y608-3	-0.772033	0.522967	-5.86806	0.000600737	-5.92637	0.0482789
IGKV2D-28;IGKV2-40	A0A075B6P5;A0A087WW87;P01615;P01614	-0.77567	0.0035594	-4.16231	0.183602	-4.21698	0.176935
UBA1	P22314-2;P22314	-0.776533	0.0815165	0.682813	0.124936	0.629003	0.387572
PSMC1	P62191-2;P62191	-0.78301	0.238486	0.410617	0.172652	0.363283	0.708331
FIP1L1	Q6UN15-5;Q6UN15;Q6UN15-4	-0.78466	0.0960016	-0.27724	0.411777	-0.322923	0.292703
KHSRP	Q92945	-0.788157	0.155541	-0.37553	0.32875	-0.417717	0.0372807
PRPF38B	Q5VTL8;Q5VTL8-2	-0.792073	0.178566	-0.119953	0.630329	-0.158223	0.134005
MPRIP	Q6WCQ1;Q6WCQ1-2;Q9H2D6-6;Q9H2D6-5;Q9H2D6-7;Q9H2D6-3;Q9H2D6-2;Q9H2D6	-0.799637	0.5873	-7.96549	0.00402315	-7.99619	0.0363992
ERLIN1	O75477	-0.804487	0.241407	-0.0641267	0.566192	-0.0899833	0.927772
SLC25A13	Q9UJS0;Q9UJS0-2	-0.811183	0.0179906	-0.759187	0.0405798	-0.778347	0.273732
PPIL3	Q9H2H8;Q9H2H8-2	-0.811817	0.475881	0.440367	0.182707	0.42184	0.489847
MMTAG2	Q9BU76;Q9BU76-4;Q9BU76-3;Q9BU76-2	-0.813253	0.121886	0.334023	0.106917	0.316933	0.0620781
GTF2F2	P13984	-0.81816	0.43096	-0.540273	0.582652	-0.552457	0.202468
IGHV1-3;IGHV1-69-2	P0DP01;A0A0C4DH29;A0A0B4J2H0;P01743;P01742	-0.819453	0.148439	0.102043	0.817538	0.0911533	0.848041
DECR2	Q9NUI1;Q9NUI1-3;Q9NUI1-2	-0.821227	0.132143	-1.39148	0.00993829	-1.4006	0.198976
NACA	Q13765;E9PAV3-2;E9PAV3;Q9BZK3	-0.823483	0.00437448	-0.20515	0.227451	-0.21201	0.674255
MTHFD1	P11586	-0.827473	0.0940722	0.180077	0.43201	0.177207	0.827163
NUP133	Q8WUM0	-0.843543	0.387814	0.02306	0.946403	0.03626	0.977997
MED1	Q15648;Q15648-3	-0.846447	0.747369	1.40898	0.488903	1.42509	0.406903
MCM7	P33993;P33993-3;P33993-2	-0.84912	0.298374	-0.495407	0.0163402	-0.47663	0.690627
PPFIBP1	Q86W92-2;Q86W92-4;Q86W92;Q86W92-3;Q86W92-5;Q8ND30-3;Q8ND30-2;Q8ND30	-0.85396	0.0306315	0.0213933	0.850653	0.04501	0.886237
ARID2	Q68CP9-3;Q68CP9	-0.854163	0.111414	-0.143623	0.667027	-0.119803	0.608288
SSFA2	P28290;P28290-3;P28290-2	-0.85915	0.592616	-4.22089	0.00786564	-4.19208	0.123716
UACA	Q9BZF9-2;Q9BZF9	-0.859227	0.439052	-2.60563	0.0503214	-2.57674	0.181096
CTPS1	P17812;P17812-2	-0.86207	0.533629	-0.44847	0.518185	-0.416743	0.788037
NUP160	Q12769;Q12769-3	-0.862183	0.333281	-0.000826667	0.994877	0.0310133	0.978764
PRKDC	P78527;P78527-2	-0.867617	0.0544687	-0.957753	0.00335796	-0.92048	0.30391
GCDH	Q92947-2;Q92947	-0.867853	0.320897	-1.16083	0.308544	-1.12332	0.363685
SVIL	O95425-4;O95425-3;O95425;O95425-2	-0.871077	0.56381	-7.93218	6.16325e-05	-7.89144	0.0404916
ACTC1;ACTG2;ACTA1;ACTA2	P68032;P63267;P68133;P62736;P63267-2	-0.871143	0.5502	-3.28603	0.0481343	-3.24523	0.163925
CAMK2G;CAMK2B	Q13555-10;Q13555-3;Q13555-5;Q13555-4;Q13555-7;Q13555-9;Q13555-2;Q13555-8;Q13555;Q13555-6;Q13554-7;Q13554-4;Q13554-6;Q13554-3;Q13554-8;Q13554-5;Q13554-2;Q13554;Q9UQM7;Q9UQM7-2	-0.871537	0.375715	-2.55473	0.0818822	-2.51354	0.166087
LGALS1	P09382	-0.871777	0.122531	-0.921467	0.0997274	-0.880033	0.0545076
SLC25A5	P05141;Q9H0C2	-0.87679	0.00248753	-0.14866	0.248097	-0.102213	0.831949
ZNF768	Q9H5H4	-0.878167	0.368408	0.65541	0.482271	0.703233	0.261992
MRPL53	Q96EL3	-0.880477	0.269834	-0.953773	0.297125	-0.90364	0.322542
PGK1	P00558;P00558-2;P07205	-0.882943	0.0779983	0.00943333	0.976655	0.0620333	0.912933
AKAP2	Q9Y2D5;Q9Y2D5-5;Q9Y2D5-6;Q9Y2D5-7;Q9Y2D5-4	-0.88483	0.449531	-5.1802	0.0401735	-5.12571	0.0466782
HIST1H3A	P68431	-0.885027	0.100146	-0.21804	0.722192	-0.163357	0.842219
PCMT1	P22061;P22061-2	-0.885077	0.0865254	-1.80882	0.252354	-1.75409	0.25696
ARPC4	P59998;P59998-3;P59998-2;P59998-4	-0.888303	0.325251	-3.20035	0.000595303	-3.14239	0.100661
PFKM	P08237;P08237-3;P08237-2	-0.89025	0.00301168	-0.305793	0.099231	-0.245887	0.68444
BRD7	Q9NPI1;Q9NPI1-2	-0.892607	0.611321	0.98034	0.56285	1.0426	0.477385
SF3B3	Q15393;Q15393-3;Q15393-2	-0.895703	0.123483	-0.110333	0.706454	-0.0449733	0.547323
LPCAT1	Q8NF37	-0.897557	0.188209	-0.00799333	0.987851	0.05922	0.88562
SLC7A5	Q01650;Q9UM01;Q92536	-0.898197	0.157114	0.00659	0.98932	0.0744433	0.905186
DIEXF	Q68CQ4	-0.905707	0.411659	0.32915	0.289785	0.404513	0.47855
MYO1C	O00159-2	-0.913743	0.389715	-2.74396	0.00671851	-2.66056	0.168957
ARPC2	O15144	-0.913793	0.302258	-4.21395	0.00784399	-4.1305	0.0453661
EIF5B	O60841	-0.930127	0.179491	0.210783	0.529157	0.310567	0.0889399
U2AF2	P26368-2;P26368	-0.937557	0.0604918	-0.24117	0.479377	-0.133957	0.610574
PKP3	Q9Y446;Q9Y446-2	-0.939903	0.433983	-4.00307	0.00291856	-3.89351	0.100993
AP2S1	P53680;P53680-2	-0.941523	0.0962099	-1.39078	0.0469059	-1.2796	0.095816
DSP	P15924;P15924-3;P15924-2	-0.94359	0.384939	-3.40692	0.00241287	-3.29367	0.123289
TXNDC12	O95881	-0.95836	0.00729237	-0.65191	0.0146577	-0.523893	0.451595
FLNB	O75369-8;O75369-2;O75369-9;O75369;O75369-6;O75369-3;O75369-7;O75369-5;O75369-4	-0.959103	0.360161	-4.38419	0.00228355	-4.25543	0.0732822
GAPDH	P04406;P04406-2;O14556	-0.95956	0.00548747	-0.0500067	0.727412	0.07921	0.894378
CDK9	P50750;P50750-2	-0.959923	0.38635	0.252503	0.246511	0.382083	0.516777
DEK	P35659;P35659-2	-0.973077	0.0108874	-0.0341133	0.855954	0.10862	0.754687
MYO1E	Q12965;O00160	-0.973427	0.352331	-2.11154	0.017887	-1.96845	0.250744
TWISTNB	Q3B726	-0.978937	0.126187	-0.22319	0.634461	-0.0745967	0.659288
U2AF1	P0DN76;Q01081;Q01081-2;Q01081-4;Q8WU68-3;Q8WU68;Q01081-3;Q8WU68-2	-0.979203	0.0738882	-0.372397	0.265335	-0.223537	0.174415
IPO5	O00410;O00410-3;O00410-2;O60518	-0.980127	0.263896	2.27189	0.0677433	2.42167	0.0571809
CDK1	P06493;P06493-2;Q00526;P11802-2;Q00535-2;Q00535;P11802;Q00534;Q96Q40-2;Q96Q40-4;Q96Q40-3;O94921-3;Q96Q40-5;Q96Q40;O94921-2;O94921;Q07002;Q07002-2;Q07002-3;Q00537-2;Q00537	-0.98058	0.243365	1.76008	0.0449947	1.91032	0.177388
MYO18A	Q92614-4;Q92614;Q92614-3;Q92614-2;Q92614-5	-0.982287	0.226253	-6.48322	0.102671	-6.33127	0.0934633
SPTBN2	O15020;O15020-2	-0.98337	0.464696	-6.89385	0.00532106	-6.74083	0.0237676
GAN	Q9H2C0	-0.987683	0.113229	-2.53926	0.0270341	-2.38192	0.0416368
PDS5A	Q29RF7	-0.995477	0.26909	0.320847	0.0871616	0.48598	0.698521
IGHV3-15	A0A0B4J1V0	-0.99891	0.14826	-0.0312067	0.951953	0.13736	0.702061
PSMD14	O00487	-1.00097	0.361279	-1.19175	0.250574	-1.02112	0.421836
RAI14	Q9P0K7-3;Q9P0K7;Q9P0K7-2;Q9P0K7-4;Q9C0D0-2	-1.00543	0.519744	-2.5201	0.0232686	-2.34501	0.296645
IGKV4-1	P06312	-1.01407	0.0206335	-2.21893	0.406605	-2.03521	0.44366
MTX3	Q5HYI7-4;Q5HYI7;Q5HYI7-5;Q5HYI7-2	-1.02327	0.178827	-1.49633	0.0951691	-1.3034	0.305772
ATP5J2	P56134-4;P56134-3;P56134-2;P56134	-1.0276	0.335966	-0.809427	0.398407	-0.612173	0.560041
CCNT1	O60563;O60563-2	-1.02768	0.211764	-0.02548	0.863666	0.171857	0.431788
PC	P11498-2;P11498	-1.02782	0.300327	-0.63187	0.17951	-0.434393	0.702559
F13A1	P00488	-1.0391	0.00860949	-1.15821	0.17161	-0.949447	0.290614
NUDT21	O43809	-1.04293	0.0377342	-0.276603	0.311602	-0.06402	0.746622
GSN	P06396-2;P06396-4;P06396-3;P06396	-1.04384	0.0364109	-1.06234	0.00423817	-0.848847	0.338446
FAM83B	Q5T0W9	-1.05013	0.339176	-4.69493	0.0314153	-4.47514	0.0510805
TRIP13	Q15645;Q15645-2	-1.05248	0.183008	0.26199	0.54364	0.48413	0.636256
CHERP	Q8IWX8	-1.06925	0.0729417	-0.510483	0.15192	-0.27158	0.0667855
EPPK1	P58107	-1.07631	0.37401	-4.45583	0.000616884	-4.20986	0.0903471
NOM1	Q5C9Z4	-1.09349	0.353981	1.29754	0.0204562	1.56069	0.360054
ASS1	P00966	-1.09589	0.319572	0.22709	0.793264	0.49264	0.698287
LUC7L3	O95232;O95232-2;REV__Q15233-2;REV__Q9NUQ3-2;REV__Q15233;REV__Q9NUQ3;REV__P23246-2;REV__P23246;Q9H3P7;Q9HCE9-2;Q9HCE9	-1.0987	0.125249	-0.122073	0.679446	0.146283	0.0497205
PHGDH	O43175	-1.10497	0.00251691	0.277653	0.13552	0.552283	0.297936
PHLDB2	Q86SQ0;Q86SQ0-2;Q86SQ0-3	-1.13609	0.2019	-4.81011	0.00693866	-4.50436	0.0439344
SLC25A1	P53007	-1.13789	0.0166979	-0.5455	0.0533888	-0.237957	0.641888
RP9	Q8TA86	-1.14628	0.0815074	1.01393	0.0140644	1.32987	0.00444019
CWC25	Q9NXE8;Q9NXE8-2	-1.15341	0.0586081	0.19108	0.511472	0.51415	0.00969314
TIMM23;TIMM23B	O14925;Q5SRD1	-1.15353	0.00487794	-0.25776	0.262243	0.0654233	0.861925
PNISR	Q8TF01;Q8TF01-2	-1.15634	0.0263167	-0.647617	0.0242857	-0.321617	0.220858
PRPS1;PRPS1L1;PRPS2	P60891;P60891-2;P21108;P11908;P11908-2	-1.15692	0.0584493	-0.50726	0.269394	-0.18068	0.754314
SNX33	Q8WV41	-1.16047	0.519733	-3.37566	0.00345378	-3.04553	0.244244
AP2M1	Q96CW1-2;Q96CW1	-1.16435	0.0499968	-1.27502	0.0474218	-0.941017	0.201049
PDCD6IP	Q8WUM4;Q8WUM4-2;Q8WUM4-3	-1.16601	0.00341439	-0.22088	0.230888	0.11479	0.73521
KRT18	P05783;CON__H-INV:HIT000015463	-1.16816	0.127874	-4.53871	4.97595e-05	-4.20089	0.041373
U2SURP	O15042-2;O15042;O15042-3	-1.17363	0.0738386	-0.0875167	0.749543	0.255767	0.00802177
PSMA7;PSMA8	O14818;O14818-2;O14818-4;Q8TAA3-2;Q8TAA3-5;Q8TAA3	-1.17597	0.373749	-0.413387	0.732935	-0.06776	0.944086
PFKL	P17858;P17858-2	-1.1776	0.00452557	-0.816707	0.0117446	-0.469453	0.497614
RSBN1	Q5VWQ0;Q5VWQ0-4	-1.18562	0.269295	0.380937	0.50071	0.736217	0.613239
LDHB	P07195	-1.1911	0.0968767	-0.61707	0.266546	-0.256313	0.659128
ARG1	P05089;P05089-2;P05089-3	-1.19303	0.497926	-0.379227	0.823417	-0.0165367	0.987056
TCEB2	Q15370;Q15370-2	-1.20102	0.0313434	-1.23676	0.0382371	-0.86609	0.0654415
TCEB1	Q15369;Q15369-2	-1.20394	0.144352	-0.82996	0.0838052	-0.456363	0.069989
SSR4	P51571	-1.20684	0.288563	0.18852	0.431535	0.565013	0.345045
HMGA1	P17096;P17096-3	-1.20815	0.332658	2.69017	0.0920112	3.06798	0.0772797
SF3B1	O75533;O75533-2	-1.21119	0.0461891	-0.287103	0.367289	0.0937467	0.457956
SRSF11	Q05519-2;Q05519	-1.21347	0.0506901	-0.38281	0.350726	0.000313333	0.998402
SLC25A6	P12236	-1.21929	0.00166069	-0.612353	0.0106344	-0.223403	0.574154
CDKN2A	P42771;P42771-4;P42771-2;P42771-3;P42772	-1.22392	0.131207	0.0687	0.916046	0.46228	0.495592
SLC25A4	P12235	-1.23138	0.0180176	-0.408547	0.056197	-0.00751	0.974183
MISP	Q8IVT2	-1.23172	0.3494	-4.76767	0.000339903	-4.3663	0.0934732
GATAD2B	Q8WXI9	-1.24022	0.145692	-1.842	0.00153909	-1.43213	0.279768
BMP2K	Q9NSY1-2;Q9NSY1-3;Q9NSY1	-1.24092	0.0732239	-0.79072	0.254181	-0.380143	0.706036
LDHA	P00338;P00338-3;P00338-4;P00338-5;P00338-2;Q6ZMR3;P07864	-1.24094	0.118753	-0.275957	0.640011	0.134637	0.737126
HAX1	O00165-5;O00165;O00165-2;O00165-3;O00165-4;O00165-6	-1.24552	0.180397	-1.04593	0.00376902	-0.630757	0.606169
IGHG3	P01860	-1.25053	0.0480971	-0.34352	0.42921	0.0766633	0.746901
RING1	Q06587;Q06587-2	-1.26445	0.0324324	-0.1436	0.79996	0.29051	0.595679
HTATSF1	O43719	-1.26677	0.00229252	-0.92396	0.0130215	-0.487533	0.266148
USP42	Q9H9J4-2;Q9H9J4	-1.27374	0.149255	-0.756103	0.325504	-0.31271	0.803273
SNRNP48	Q6IEG0;Q6IEG0-2	-1.28369	0.0435449	-0.981573	0.0772529	-0.528223	0.369641
MRPL14	Q6P1L8	-1.28543	0.0133466	-0.812597	0.227971	-0.35751	0.674579
SF3B5	Q9BWJ5	-1.29048	0.0531045	-0.154	0.648775	0.306133	0.0575098
AP2B1;AP1B1	P63010;P63010-2;P63010-3;Q10567-4;Q10567-3;Q10567-2;Q10567	-1.29711	0.0215862	-1.58266	0.0141654	-1.11589	0.134393
PDIA3	P30101	-1.31157	0.120339	-0.584003	0.245696	-0.102777	0.647162
CLU	P10909-4;P10909;P10909-5;P10909-2;P10909-3	-1.31339	0.0302578	-0.73012	0.129668	-0.247077	0.52996
NCBP2-AS2	Q69YL0	-1.32064	0.234097	0.05474	0.952101	0.54504	0.415527
SF3B6	Q9Y3B4	-1.32748	0.132553	-0.20571	0.667356	0.29143	0.147856
PRSS56	P0CW18	-1.3284	0.0498717	-1.60071	0.00108762	-1.10266	0.292174
CPSF7	Q8N684-2;Q8N684;Q8N684-3	-1.33494	0.0491188	-0.51772	0.153221	-0.0131233	0.886572
POR	P16435	-1.34148	0.361833	1.60335	0.295666	2.11449	0.0423154
PRPF38A	Q8NAV1	-1.36414	0.0592406	-0.55894	0.120189	-0.02514	0.668222
PUF60	Q9UHX1-6;Q9UHX1-5	-1.37164	0.0451116	-0.42805	0.186951	0.113243	0.253371
CPSF6	Q16630-3;Q16630;Q16630-2	-1.37391	0.0709727	-0.624563	0.104137	-0.081	0.463488
PPP1R9A	Q9ULJ8-5;Q9ULJ8-3;Q9ULJ8;Q9ULJ8-4;Q9ULJ8-2	-1.38045	0.371089	-5.33479	0.00375125	-4.78468	0.0975359
PRDX2	P32119;P32119-2	-1.38186	0.05656	-0.893813	0.0739617	-0.342293	0.0144156
GTF2F1	P35269	-1.40146	0.0903652	-0.257127	0.0695598	0.313987	0.138038
SEC61A1;SEC61A2	P61619;Q9H9S3-2;Q9H9S3-3;Q9H9S3;P61619-3	-1.41396	0.269743	0.23482	0.24727	0.81844	0.265607
CWF19L2	Q2TBE0;Q2TBE0-2;Q2TBE0-3	-1.42423	0.0282634	-0.269103	0.176945	0.324783	0.123023
MYO1B	O43795-2;O94832;Q8N1T3-3;Q8N1T3	-1.42732	0.353348	-3.51379	0.00262787	-2.91682	0.192133
PPP1R12A	O14974;O14974-4;O14974-3;O14974-2;O14974-5;Q9BZL4-5;Q9BZL4-2;Q9BZL4-3;Q9BZL4-4;Q9BZL4	-1.42809	0.370869	-8.56596	0.00184102	-7.96821	0.0310517
SREK1IP1	Q8N9Q2	-1.43477	0.0531182	0.756903	0.0141258	1.36133	0.00184199
SFSWAP	Q12872;Q12872-2	-1.44304	0.0555079	-0.30017	0.29564	0.312523	0.0155305
RBM39	Q14498-2;Q14498;Q14498-3;Q86U06-4;Q86U06-5;Q86U06-2;Q86U06;Q86U06-3	-1.45164	0.0410547	-0.361083	0.264461	0.260213	0.0147924
SPECC1	Q5M775-4;Q5M775;Q5M775-5;Q5M775-3;Q5M775-2;Q9BW85	-1.45336	0.301538	-7.90489	0.000196992	-7.28188	0.0303123
IGHV3-74	A0A0B4J1X5;P0DP02;P01767;P01772;P01780;P01763	-1.45717	0.0312039	-0.599577	0.0217733	0.0272533	0.88907
TOP1	P11387;Q969P6-2;Q969P6	-1.45786	0.0184	-0.761193	0.0547398	-0.13368	0.44514
SUB1	P53999	-1.4649	0.011646	0.07786	0.597573	0.71242	0.0711428
HMCN1	Q96RW7-2;Q96RW7	-1.47144	0.556638	-2.79735	0.137143	-2.15626	0.317195
MACF1	Q9UPN3;Q9UPN3-4;Q9UPN3-3;Q9UPN3-2;Q9UPN3-5	-1.4959	0.449355	-2.65422	0.165654	-1.98866	0.456675
RPS27L	Q71UM5	-1.49783	0.365608	-1.9419	0.409316	-1.27441	0.587518
LSM14A	Q8ND56-2;Q8ND56;Q8ND56-3	-1.50137	0.00934892	-1.01574	0.0323638	-0.344713	0.295305
EEF1D	P29692;P29692-3;P29692-2;P29692-4	-1.50645	0.0993681	0.369947	0.139405	1.04605	0.184343
NA	P01717;P01718	-1.50943	0.0759721	-0.18054	0.603613	0.498543	0.0428292
SLC25A10	Q9UBX3;Q9UBX3-2	-1.51629	0.00936438	-1.0146	0.0265101	-0.328657	0.391785
NSRP1	Q9H0G5	-1.51816	0.126948	-1.08741	0.0188549	-0.399597	0.211912
AP2A1	O95782-2;O95782	-1.54861	0.0379253	-1.97304	0.0241738	-1.25478	0.11051
LTF	P02788-2;P02788	-1.57661	0.0838841	-0.744783	0.0895106	0.00148667	0.996049
DDX46	Q7L014	-1.58115	0.0347009	-0.470483	0.203708	0.280327	0.00829295
IGHV3-20	A0A0C4DH32	-1.59491	0.0133442	-0.553017	0.307522	0.21155	0.678194
APOB	P04114	-1.61177	0.0343785	-0.79728	0.150995	-0.0158533	0.985759
FAM208A	Q9UK61-3;Q9UK61-4;Q9UK61;Q9UK61-2	-1.61361	0.0221093	-0.672933	0.0950352	0.11033	0.885277
SREK1	Q8WXA9-2;Q8WXA9	-1.62836	0.0730237	-0.562987	0.191594	0.23503	0.203338
MFAP1	P55081;Q00653-3;Q00653-4;Q00653	-1.63497	0.0292836	-0.637737	0.132383	0.16689	0.100771
SPTBN1	Q01082-3	-1.63876	0.417878	-5.34266	0.00604031	-4.53424	0.14743
CFB	P00751;P00751-2	-1.6414	0.00460056	-0.77827	0.0459176	0.03279	0.9262
PLEC	Q15149-2	-1.65182	0.411946	-3.36327	0.00747465	-2.54179	0.324723
AFAP1	Q8N556;Q8N556-2;Q8TED9-3;Q8TED9-2;Q8TED9	-1.65516	0.225924	-4.51818	0.00167584	-3.69336	0.108513
TRIM21	P19474;P19474-2	-1.65536	0.0526195	0.0840367	0.75867	0.909057	0.000113591
NA	P01701	-1.6594	0.082285	-0.711537	0.105298	0.117517	0.814061
HP	P00738-2;P00738;P00739;P00739-2	-1.69693	0.174407	-2.03036	0.0827951	-1.16377	0.214333
ITIH4	Q14624-3;Q14624-2;Q14624;Q14624-4	-1.70441	0.318553	0.0798	0.949353	0.953863	0.308816
EVPL	Q92817	-1.70865	0.0792671	-1.93667	0.0434859	-1.05836	0.222816
SYNM	O15061;O15061-2;O15061-3	-1.71125	0.395276	-3.69256	0.020349	-2.81165	0.282923
C4BPA	P04003	-1.71217	0.387919	-6.58	0.00541807	-5.69818	0.093822
FAM133B;FAM133A	Q5BKY9;Q5BKY9-2;Q8N9E0	-1.72189	0.0318959	-1.21656	0.0674802	-0.325017	0.120724
FGB	P02675	-1.73076	0.0366296	-0.775423	0.0347883	0.124993	0.193336
IMMT	Q16891;Q16891-4;Q16891-3	-1.74053	0.224887	-4.01591	0.00125793	-3.10572	0.157086
SAMM50	Q9Y512	-1.74087	0.274801	-5.84246	0.000174025	-4.93193	0.0856253
ZCCHC17	Q9NP64-2;Q9NP64-3;Q9NP64	-1.74386	0.280685	-0.198037	0.368634	0.71548	0.454667
SIPA1L1	O43166-3;O43166-2;O43166	-1.75077	0.391801	-3.02621	0.0273805	-2.10578	0.408455
KRT6B	P04259	-1.7618	0.603307	-2.76754	0.44591	-1.83608	0.611206
ZRANB2	O95218-2;O95218	-1.76841	0.127112	-0.17643	0.468596	0.761637	0.125913
LCP1	P13796;P13796-2	-1.77207	0.147422	-0.71909	0.120177	0.22264	0.621286
LUC7L2	Q9Y383;Q96HJ9-2;Q9Y383-3;Q9Y383-2	-1.77511	0.0637217	-0.738367	0.0703952	0.2064	0.196176
ITIH2	P19823	-1.77819	0.0358829	-0.736717	0.197767	0.211127	0.182535
FN1	P02751-10;P02751-5;P02751-9;P02751-14;P02751-8;P02751-17;P02751-3;P02751;P02751-6;P02751-13;P02751-11;P02751-7;P02751-15;P02751-12;P02751-4;P02751-16;P02751-2	-1.79063	0.0130182	-0.803983	0.0219272	0.1563	0.412213
CHCHD3	Q9NX63	-1.80824	0.242117	-4.52198	0.000447176	-3.54408	0.14454
ALDOA	P04075;P04075-2	-1.81727	0.0293855	-0.979987	0.10554	0.00694	0.983207
TLN1	Q9Y490	-1.83857	0.0531576	-1.81458	0.0587146	-0.80635	0.320761
PPIL4	Q8WUA2	-1.84352	0.0325181	-1.85589	0.00470169	-0.842717	0.00529795
ARGLU1	Q9NWB6;Q9NWB6-2;Q9NWB6-3	-1.85878	0.0572635	-0.516257	0.271321	0.512183	0.054339
PCNA	P12004	-1.8593	0.174513	0.899163	0.115721	1.92812	0.239115
SNRNP27	Q8WVK2	-1.90595	0.0421202	-0.672997	0.103368	0.402613	0.0127066
DCD	P81605;P81605-2	-1.91305	0.235352	-0.20986	0.876915	0.872843	0.606001
TPP2	P29144	-1.92874	0.0132756	-0.77213	0.149608	0.326267	0.501275
COBL	O75128;O75128-2;O75128-3;O75128-7;O75128-6;O75128-5;O75128-4	-1.92983	0.270318	-5.32214	0.00755232	-4.22265	0.110674
TUBB6	Q9BUF5	-1.93547	0.203803	-0.58505	0.0238565	0.520077	0.752015
DOCK7	Q96N67-4;Q96N67-3;Q96N67-5;Q96N67-2;Q96N67-6;Q96N67;Q96N67-7;Q8NF50-4;Q8NF50-3;Q8NF50-2;Q8NF50	-1.93808	0.283573	-1.86278	0.0965367	-0.75504	0.719052
MYO5C	Q9NQX4;Q9NQX4-2	-1.94434	0.477235	-3.02753	0.0339949	-1.91354	0.546827
PPL	O60437	-1.95736	0.107784	-2.71252	0.020456	-1.5855	0.275756
RSRC2	Q7L4I2;Q7L4I2-2	-1.96484	0.00873693	-1.46185	0.0300938	-0.327357	0.199484
NA	P09493-5	-1.97641	0.204352	-3.44661	0.041225	-2.30054	0.150795
LONP1	P36776-3;P36776-2;P36776	-2.00408	0.168262	-0.19428	0.76513	0.97946	0.213995
FGA	P02671-2;P02671	-2.01693	0.0170251	-0.80755	0.0163556	0.37904	0.0507545
BLVRB	P30043	-2.01962	0.0179886	-0.943137	0.113202	0.246143	0.279272
RSRC1	Q96IZ7;Q96IZ7-2	-2.02999	0.0222832	-0.857213	0.0417273	0.342437	0.0405322
EP400	Q96L91-4;Q96L91-3;Q96L91-5;Q96L91-2;Q96L91	-2.05763	0.0611627	-2.75316	0.00131488	-1.52587	0.0683422
C4A;C4B	P0C0L4-2;P0C0L4;P0C0L5	-2.06182	0.0545102	-0.47781	0.213342	0.753663	0.0312776
SIPA1	Q96FS4	-2.07641	0.282782	-4.40356	0.0170221	-3.15749	0.223601
EMR3	Q9BY15-2;Q9BY15	-2.08241	0.183585	-2.34283	0.0355304	-1.09076	0.46839
FGG	P02679-2;P02679	-2.09998	0.0638702	-0.792297	0.0632428	0.477337	0.126112
HBA1	P69905	-2.12074	0.00691491	-0.870767	0.0613177	0.41963	0.0631144
BRD9	Q9H8M2;Q9H8M2-3;Q9H8M2-1;Q9H8M2-6;Q9H8M2-2;Q9H8M2-4	-2.13044	0.123821	0.249753	0.260556	1.54985	0.172097
PDIA6	Q15084-3;Q15084;Q15084-4;Q15084-5;Q15084-2	-2.18156	0.153084	-1.01749	0.145418	0.333727	0.638362
BLMH	Q13867	-2.18816	0.206172	-1.92879	0.330274	-0.570977	0.711475
CIR1	Q86X95;Q86X95-2	-2.20691	0.0134756	-1.13733	0.0672736	0.239237	0.0232771
CP	P00450	-2.24303	0.0233779	-1.42012	0.048132	-0.00743667	0.951125
MYO5B	Q9ULV0;Q9ULV0-2;Q9ULV0-3	-2.31113	0.305907	-4.78483	0.0121974	-3.30405	0.258179
MYO19	Q96H55;Q96H55-3;Q96H55-4;Q96H55-2	-2.31944	0.223974	-4.94446	0.011815	-3.45536	0.180698
NTPCR	Q9BSD7	-2.37709	0.037981	-2.47066	0.124768	-0.923913	0.454398
ITPR1	Q14643-4;Q14643-3;Q14643-8;Q14643-7;Q14643-5;Q14643-6;Q14643-2;Q14643	-2.41514	0.212328	-4.99275	0.109748	-3.40796	0.263852
KNG1	P01042-2;P01042;P01042-3	-2.43215	0.0976094	-2.15334	0.154025	-0.551533	0.6583
ITPR3	Q14573	-2.46044	0.215961	-6.45157	0.0235351	-4.82148	0.102797
CLTC	Q00610-2;Q00610;P53675-2;P53675	-2.47927	0.00125547	-3.96491	0.00019987	-2.31599	0.0659875
FAM207A	Q9NSI2-2;Q9NSI2	-2.5447	0.0153184	-2.09633	0.00165044	-0.381973	0.345242
C3	P01024	-2.56992	0.133001	-0.77813	0.0677744	0.961447	0.275809
A2M;PZP	P01023;P20742-2;P20742	-2.61151	0.0754546	-0.659547	0.508625	1.12162	0.293884
BPTF	Q12830-2;Q12830;Q12830-4	-2.6503	0.205928	-4.93059	0.00536223	-3.11064	0.0807305
CLTA	P09496-2;P09496-4;P09496-3;P09496;P09496-5	-2.66901	0.00156883	-5.71525	0.0248834	-3.87658	0.0392412
HRG	P04196	-2.71717	0.194204	-2.32713	0.275799	-0.440303	0.827918
VTN	P04004	-2.88564	0.118163	-0.16863	0.664818	1.88667	0.212142
PCMTD1	Q96MG8;Q96MG8-2	-2.95657	0.00334024	-4.63132	0.0156109	-2.50509	0.0778223
IMUP	Q9GZP8-2;Q9GZP8	-3.00239	0.210614	-2.41286	0.306293	-0.240813	0.903071
HMGB1;HMGB1P1	P09429;B2RPK0;P23497	-3.00361	0.00298657	-0.617077	0.203678	1.55619	0.019664
MYO6	Q9UM54-6	-3.38451	0.17788	-7.70387	0.000177714	-5.1497	0.129455
KPRP	Q5T749	-3.40066	0.0457864	-2.71118	0.122144	-0.140863	0.908988
DSG1	Q02413;Q02413-2	-3.40983	0.0579303	-2.95115	0.0817073	-0.37167	0.770903
CLTB	P09497-2;P09497	-3.4406	0.0682688	-5.21172	0.00123368	-2.60146	0.187676
DBT	P11182	-3.5074	0.00302251	-1.92891	0.0276234	0.748147	0.0014832
DAB2	P98082-3;P98082;P98082-2	-3.53109	0.00541016	-4.49594	0.000420549	-1.7952	0.145058
XP32	Q5T750	-3.60793	0.0174235	-3.18899	0.118761	-0.411403	0.786076
BCKDHA	P12694;P12694-2	-3.69016	0.015163	-2.10698	0.0456988	0.75284	0.512601
IGLL5	P0DOX8;B9A064	-3.73019	0.229689	-2.70842	0.249606	0.191427	0.94155
DSC1	Q08554-2;Q08554	-3.84267	0.0638432	-2.37976	0.18	0.632563	0.687577
TSPO	P30536	-4.0064	0.00730593	-4.17049	0.00608644	-0.994437	0.394995
PSMA4	P25789;P25789-2	-4.15387	0.000403833	-1.97112	0.341385	1.35241	0.492044
HAND2	P61296-2;P61296	-5.51018	0.132941	-0.673243	0.14032	4.00659	0.198456
ARL6IP4	Q66PJ3-2;Q66PJ3;Q66PJ3-7;Q66PJ3-5;Q66PJ3-6	-5.89894	0.022953	-5.8353	2.26516e-05	-0.766707	0.307831
