# Supplementary material for: The human ZC3H3 and RBM26/27 proteins are critical for PAXT-mediated nuclear RNA decay
Source: Nucleic Acids Res. 2020 Jan 17;48(5):2518–30. doi: 10.1093/nar/gkz1238 (PMC7049725; doi:10.1093/nar/gkz1238)
Supplement: gkz1238_Supplemental_Files [file gkz1238_supplemental_files.zip › Tables S5-S6-S7.xlsx]

## Sheet: Table S5
Table S5. siRNA oligonucleotides. Related to Experimental Procedures.
Target	Sense (5’-3’)	Antisense (5’-3’)
EGFP	GACGUAAACGGCCACAAGUdTdT	ACUUGUGGCCGUUUACGUCdTdT
RRP40	CACGCACAGUACUAGGUCAdTdT	UGACCUAGUACUGUGCGUGdTdT
ZFC3H1	GAUUAGAGUCCAUGAUUAAdTdT	UUAAUCAUGGACUCUAAUCdTdT
PABPN1	GUAGAGAAGCAGAUGAAUAdTdT	UAUUCAUCUGCUUCUCUACdTdT
ZCCHC8	GGAAUGUACCUCAGGAUAAdTdT	UUAUCCUGAGGUACAUUCCdTdT
ZC3H3	GCACAAGCCUUCCUGGAGA[dT][dT]	UCUCCAGGAAGGCUUGUGC[dT][dT]
RBM26#1	CUGAUCAUUGAUCUGCAUA[dT][dT]	UAUGCAGAUCAAUGAUCAG[dT][dT]
RBM26#2	GUACCUACUUUGAGCAGCA[dT][dT]	UGCUGCUCAAAGUAGGUAC[dT][dT]
RBM27#1	CUGAUCAACUUGAUGUCUU[dT][dT]	AAGACAUCAAGUUGAUCAG[dT][dT]
RBM27#2	GAUCGAAGUUUAAGAGUGA[dT][dT]	UCACUCUUAAACUUCGAUC[dT][dT]

## Sheet: Table S6
Table S6. Antibodies used in western experiments. Related to Experimental Procedures.
Target	Source	Cat # reference	Working dilution
MTR4	Abcam	Ab70551	1:2500
ZFC3H1	Novus Biologicals	NB100-68267	1:1000
ZCCHC8	Abcam	Ab68739	1:2500
β-ACTIN	Sigma-Aldrich	A2228	1:100000
RRP40	Proteintech	15062–1-AP	1:4000
FLAG	Sigma-Aldrich	F3165-2MG	1:10000
ZC3H3	Bethyl Laboratories	A301-878A	1:1000
RBM27	Bethyl Laboratories	A301-233A	1:1000
PABPN1	Abcam	ab75855	1:20000
RBM7	Sigma-Aldrich	HPA013993	1:2500
α-TUBULIN	Rockland	600-401-880	1:2500
U1-70K	custom made		1:10000
RBM26	Sigma-Aldrich	HPA-040252	1:1000
RRP41	custom made	Brouwer et al., 2001	1:1000

## Sheet: Table S7
Table S7. qPCR oligonucleotides. Related to Experimental Procedures.
Target	Forward (5’-3’)	Reverse (5’-3’)
GAPDH	GTCAGCCGCATCTTCTTTTG	GCGCCCAATACGACCAAATC
SNHG19	CGTCCAGGCCTGGCCTAC	GCTCGCGACGAAACCTGC
SNHG10	GTTATTGACTTCCTACCCAGCA	CTGGAATCAATGAATCACGTTC
SNHG3	CTTCGCATTTTGGCATTGAC	TTGCTCCAAGTCTGCCAAAG
SNHG20	GGCATCCAGGTCAGTTTCTG	TGGTCAAGAACTAAACCAAACA
SNHG9	TCCTCTTCACTTAGGACACTGG	TTGAAAGACGTGGGACAGC
SNHG21	CCACGGAGCTGAGGTATATGA	AATTGAAGGCAGGGTTTGTG
proEXT1	AGCAGGGAGGAAAGGAAGAC	TACTGGGTCTCGGAGAGTGG
proMGST3	GCAGTCTCCGGTGTAAAATGA	AGTCATTCCAAGGTGGTGGA
proRBM39	AATAGATTTCCCTGTCATTTGGAGC	TTTCCAAGGTTGTTTCAAAGCTCG
RBM26	ATAGAAGACGAGGGCGGAGT	ATCCCTTTCCCTGCTTCGTG
RBM27	AAGACAAAAACGGAGGCCCA	CTGAGGACAGCCTCTTGTGG
ZC3H3	AAGGAGAAGATGCCGGTGTG	AGCCTTTGAGGAAGTCGCTG
